# Supplementary material for: Associations between carotid artery intima-media thickness, traditional risk factors and proteins
Source: NPJ Cardiovasc Health. 2025 Jul 2;2:35. doi: 10.1038/s44325-025-00073-7 (PMC12912406; doi:10.1038/s44325-025-00073-7)
Supplement: Supplementary file 2 — Supplementary tables [file 44325_2025_73_MOESM2_ESM.xlsx]

## Sheet: Table content
Table	Content	Note
Supplementary Table 1	The information for genetic instruments used for Mendelian randomization (MR) analysis.	Data souce: 1. the combined cohort; 2. the meta analsis of the discovery and replication cohorts;3. secondary sentinal cis-QTLs being biallelic.
Supplementary Table 2	Relationships between intima-media thickness (IMT) of the carotid artery and measured levels (observational), or genetically predicted levels of the traditional risk factors.	PRS, polygenetic risk scores; MR-IVW and -Egger, Mendelian randomization using the inverse-variance weighted and the Egger methods.
Supplementary Table 3	The association of measured levels of proteins and IMT.	Model 1, adjusted for age, sex and fasting time; Model 2, adjusted for age, sex and fasting time plus smoking, Townsend deprivation index and race and the CVD risk factors diabetes, systolic blood pressure, LDL and HDL cholesterol, BMI, and eGFR
Supplementary Table 4	Pathway enrichment analysis of 63 proteins significantly associated with IMT in the observational analysis.
Supplementary Table 5	The validated associations of proteins of interest with IMT in the POEM study.
Supplementary Table 6	The associations of genetically predicted levels of proteins with IMT by MR Wald ratio method.
Supplementary Table 7	The senstivitiy analyses of the significant associations (p-value corrected by FDR < 0.05) of proteins and IMT found by the MR-Wald ratio method.
Supplementary Table 8	Colocalization analysis of proteins and IMT by the traditional method.
Supplementary Table 9	Colocalization analysis of BCAM and IMT by the SuSiE method.
Supplementary Table 10	The associations of genetically predicted levels of proteins with risk factors of IMT by the MR-Wald ratio method.
Supplementary Table 11	The druggability of proteins of interest.

## Sheet: Supplementary Table 1
Supplementary Table 1. The information for genetic instruments used for Mendelian randomization (MR) analysis.
Protein	UniProtID	rsID	CHROM	Gene symbol	GENPOS	A0	A1	A1FREQ	BETA	SE	LOG10P	F_statistic	Protein full name	Data.source
AAMDC	Q9H7C9	rs2186564	11	AAMDC	77872220	G	A	0.108	-1.073	0.01	2541.7	11513.3	Mth938 domain-containing protein	1
AARSD1	Q9BTE6	rs323500	17	AARSD1	42988528	C	T	0.2899	0.121968	0.00646989	70.0758	355.382	Alanyl-tRNA editing protein Aarsd1	2
ABHD14B	Q96IU4	rs190682742	3	ABHD14B	52052996	C	T	0.0103415	-1.2109	0.0304445	345.216	1581.97	Protein ABHD14B	3
ABL1	P00519	rs2229067	9	ABL1	130885205	C	T	0.0155	-0.171	0.024	11.6	50.7656	Tyrosine-protein kinase ABL1	1
ABO	P16442	rs505922	9	ABO	133273813	T	C	0.3228	1.169	0.007	6832.8	27889	Histo-blood group ABO system transferase	1
ACAA1	P09110	rs156265	3	ACAA1	38129319	C	G	0.1401	-0.133	0.009	49.4	218.383	3-ketoacyl-CoA thiolase, peroxisomal	1
ACADM	P11310	rs61797339	1	ACADM	75724261	G	T	0.3081	0.141385	0.0066564	88.1225	451.154	Medium-chain specific acyl-CoA dehydrogenase, mitochondrial	2
ACADSB	P45954	rs7913063	10	ACADSB	123039167	A	T	0.086	0.368	0.011	245.7	1119.21	Short/branched chain specific acyl-CoA dehydrogenase, mitochondrial	1
ACAN	P16112	rs11073804	15	ACAN	88708781	T	A	0.1948	0.131	0.007	72.7	350.224	Aggrecan core protein	1
ACE	P12821	rs4343	17	ACE	63488670	G	A	0.4902	-0.46	0.006	1218.5	5877.78	Angiotensin-converting enzyme	1
ACHE	P22303	rs6976053	7	ACHE	100914499	C	T	0.4638	0.306	0.006	579.9	2601	Acetylcholinesterase	1
ACOX1	Q15067	rs10852766	17	ACOX1	75955783	T	C	0.644	0.077	0.007	30.8	121	Peroxisomal acyl-coenzyme A oxidase 1	1
ACP1	P24666	rs7605824	2	ACP1	280819	G	A	0.3459	-0.376	0.006	736.8	3927.11	Low molecular weight phosphotyrosine protein phosphatase	1
ACP5	P13686	rs2305799	19	ACP5	11576536	C	T	0.1205	-0.501	0.009	679.9	3098.78	Tartrate-resistant acid phosphatase type 5	1
ACP6	Q9NPH0	rs2153463	1	ACP6	147652507	T	G	0.7005	1.015	0.007	4886.9	21025	Lysophosphatidic acid phosphatase type 6	1
ACRBP	Q8NEB7	rs7959658	12	ACRBP	6645025	A	G	0.3484	0.156	0.006	128.1	676	Acrosin-binding protein	1
ACRV1	P26436	rs7941222	11	ACRV1	125693287	A	G	0.194053	0.0716154	0.00504557	44.9992	201.462	Acrosomal protein SP-10	3
ACTA2	P62736	rs1324551	10	ACTA2	88991759	C	T	0.4988	-0.0524615	0.00552547	19.2428	90.1456	Actin, aortic smooth muscle	2
ACVRL1	P37023	rs77709482	12	ACVRL1	51914237	T	C	0.0801	0.532	0.011	531.3	2339.04	Serine/threonine-protein kinase receptor R3	1
ACY3	Q96HD9	rs3758938	11	ACY3	67634891	T	G	0.3024	0.264	0.007	339.8	1422.37	N-acyl-aromatic-L-amino acid amidohydrolase	1
ACYP1	P07311	rs72734290	14	ACYP1	75052582	C	T	0.0104	-1.247	0.03	382.4	1727.79	Acylphosphatase-1	1
ADA	P00813	rs11555566	20	ADA	44626579	T	C	0.0628	1.29	0.013	2311	9846.75	Adenosine deaminase	1
ADA2	Q9NZK5	rs737963	22	ADA2	17228881	T	C	0.6239	0.209	0.006	248.8	1213.36	Adenosine deaminase 2	1
ADAM12	O43184	rs35835884	10	ADAM12	126019899	G	A	0.4039	0.117	0.006	77.4	380.25	Disintegrin and metalloproteinase domain-containing protein 12	1
ADAM15	Q13444	rs11589479	1	ADAM15	155060832	G	A	0.1594	1.012	0.008	3176.4	16002.2	Disintegrin and metalloproteinase domain-containing protein 15	1
ADAM23	O75077	rs1448903	2	ADAM23	206444237	A	G	0.0927	0.9	0.011	1582.1	6694.21	Disintegrin and metalloproteinase domain-containing protein 23	1
ADAM8	P78325	rs2995310	10	ADAM8	133269306	C	T	0.8944	-0.71	0.01	1116.9	5041	Disintegrin and metalloproteinase domain-containing protein 8	1
ADAMTS1	Q9UHI8	rs400852	21	ADAMTS1	26843740	A	G	0.2532	0.053	0.007	12.4	57.3265	A disintegrin and metalloproteinase with thrombospondin motifs 1	1
ADAMTS13	Q76LX8	rs74715985	9	ADAMTS13	133438993	A	G	0.0165	-1.471	0.024	840.4	3756.67	A disintegrin and metalloproteinase with thrombospondin motifs 13	1
ADAMTS15	Q8TE58	rs73044885	11	ADAMTS15	130474168	G	A	0.0534	0.178	0.014	35.1	161.653	A disintegrin and metalloproteinase with thrombospondin motifs 15	1
ADAMTS16	Q8TE57	rs40468	5	ADAMTS16	4982701	A	G	0.3523	-0.125	0.006	95.7	434.028	A disintegrin and metalloproteinase with thrombospondin motifs 16	1
ADAMTS4	O75173	rs4564157	1	ADAMTS4	161208365	G	A	0.5927	-0.119	0.006	80.1	393.361	A disintegrin and metalloproteinase with thrombospondin motifs 4	1
ADAMTS8	Q9UP79	rs2131535	11	ADAMTS8	130411593	G	A	0.7292	0.494	0.007	1117.7	4980.33	A disintegrin and metalloproteinase with thrombospondin motifs 8	1
ADAMTSL2	Q86TH1	rs1008250	9	ADAMTSL2	133532712	A	G	0.282	0.107	0.007	53	233.653	ADAMTS-like protein 2	1
ADAMTSL5	Q6ZMM2	rs791461	19	ADAMTSL5	1507536	T	C	0.535	0.401	0.007	784.8	3281.65	ADAMTS-like protein 5	1
ADD1	P35611	rs1012365	4	ADD1	2915881	G	A	0.186	-0.18	0.008	123.9	506.25	Alpha-adducin	1
ADGRB3	O60242	rs3798969	6	ADGRB3	68961693	A	G	0.6264	-0.916	0.006	4537.9	23307.1	Adhesion G protein-coupled receptor B3	1
ADGRD1	Q6QNK2	rs4759533	12	ADGRD1	130971707	G	A	0.9272	0.758	0.012	925.6	3990.03	Adhesion G-protein coupled receptor D1	1
ADGRE1	Q14246	rs59055395	19	ADGRE1	6873511	T	C	0.1228	0.448	0.009	503.6	2477.83	Adhesion G protein-coupled receptor E1	1
ADGRE2	Q9UHX3	rs7251607	19	ADGRE2	14396179	A	C	0.758	0.278	0.007	358.3	1577.22	Adhesion G protein-coupled receptor E2	1
ADGRE5	P48960	rs139113505	19	ADGRE5	14388804	C	T	0.0183	-0.684	0.022	213	966.645	Adhesion G protein-coupled receptor E5	1
ADGRG1	Q9Y653	rs8059267	16	ADGRG1	57646948	T	C	0.4071	0.076	0.006	37.3	160.444	Adhesion G-protein coupled receptor G1	1
ADH4	P08319	rs1800759	4	ADH4	99144358	T	G	0.604	0.131	0.006	101	476.694	All-trans-retinol dehydrogenase [NAD(+)] ADH4	1
ADIPOQ	Q15848	rs76786086	3	ADIPOQ	186842019	C	T	0.0257	-0.613	0.017	299.4	1300.24	Adiponectin	1
AFAP1	Q8N556	rs41264705	4	AFAP1	7778855	C	T	0.2831	1.083	0.007	5375.1	23936.5	Actin filament-associated protein 1	1
AFP	P02771	rs16849384	4	AFP	73437153	T	C	0.3984	-0.188	0.006	229.3	981.778	Alpha-fetoprotein	1
AGR2	O95994	rs7807123	7	AGR2	16816925	C	T	0.5572	0.101	0.006	57	283.361	Anterior gradient protein 2 homolog	1
AGRN	O00468	rs3121560	1	AGRN	1032846	C	A	0.3345	-0.364	0.006	720.7	3680.44	Agrin	1
AGT	P01019	rs4762	1	AGT	230710231	G	A	0.1164	0.711	0.01	1215.7	5055.21	Angiotensinogen	1
AGXT	P21549	rs55649245	2	AGXT	240854128	G	A	0.3193	-0.281	0.007	400.7	1611.45	Serine--pyruvate aminotransferase	1
AHCY	P23526	rs13043752	20	AHCY	34295502	G	A	0.0157	-1.361	0.025	669.9	2963.71	Adenosylhomocysteinase	1
AHNAK	Q09666	rs74853209	11	AHNAK	62529129	T	C	0.028	-0.478726	0.017299	146.977	765.828	Neuroblast differentiation-associated protein AHNAK	2
AHNAK2	Q8IVF2	rs10873552	14	AHNAK2	104966792	A	G	0.6388	0.211	0.006	236.7	1236.69	Protein AHNAK2	1
AHSG	P02765	rs1900618	3	AHSG	186620346	C	T	0.6488	0.668	0.006	2299.5	12395.1	Alpha-2-HS-glycoprotein	1
AIF1L	Q9BQI0	rs7856365	9	AIF1L	131059539	G	A	0.6845	-0.302692	0.0066564	Inf	2067.87	Allograft inflammatory factor 1-like	2
AK1	P00568	rs116977475	9	AK1	127865473	C	T	0.0403	0.114	0.015	13	57.76	Adenylate kinase isoenzyme 1	1
AKR1B1	P15121	rs2229542	7	AKR1B1	134450869	T	C	0.0136	-0.6	0.027	108	493.827	Aldo-keto reductase family 1 member B1	1
AKR1C4	P17516	rs11253048	10	AKR1C4	5219196	A	G	0.177	-0.065973	0.00813733	14.3999	65.7306	Aldo-keto reductase family 1 member C4	2
AKR7L	Q8NHP1	rs61764920	1	AKR7L	19285484	A	G	0.091	-0.314	0.011	186.3	814.843	Aflatoxin B1 aldehyde reductase member 4	1
AKT3	Q9Y243	rs320339	1	AKT3	243707608	G	T	0.1969	0.07	0.008	17.8	76.5625	RAC-gamma serine/threonine-protein kinase	1
ALCAM	Q13740	rs34926152	3	ALCAM	105545332	G	T	0.0475	-0.288	0.013	105.4	490.793	CD166 antigen	1
ALDH1A1	P00352	rs348463	9	ALDH1A1	72932696	T	C	0.274	0.089	0.007	41.4	161.653	Retinal dehydrogenase 1	1
ALDH3A1	P30838	rs4646787	17	ALDH3A1	19745936	A	G	0.6596	0.474	0.006	1223.6	6241	Aldehyde dehydrogenase, dimeric NADP-preferring	1
ALDH5A1	P51649	rs2744581	6	ALDH5A1	24502256	A	G	0.5185	-0.147	0.006	122.9	600.25	Succinate-semialdehyde dehydrogenase, mitochondrial	1
ALPP	P05187	rs12478529	2	ALPP	232421944	C	T	0.2383	0.492	0.007	1048.9	4940.08	Alkaline phosphatase, placental type	1
AMBN	Q9NP70	rs3924573	4	AMBN	70593531	A	G	0.212308	0.0797802	0.00769636	24.4508	107.453	Ameloblastin	3
AMN	Q9BXJ7	rs2295829	14	AMN	102922666	G	C	0.3927	0.752	0.007	2550.5	11540.9	Protein amnionless	1
AMOTL2	Q9Y2J4	rs1353778	3	AMOTL2	134369601	A	T	0.6265	0.053	0.006	15.6	78.0278	Angiomotin-like protein 2	1
AMY1A_AMY1B_AMY1C	P0DUB6,P0DTE7,P0DTE8	rs72694438	1	NA	103822256	G	A	0.2053	0.389	0.008	558.7	2364.39	NA	1
AMY2A	P04746	rs12075086	1	AMY2A	103768216	C	T	0.0931	0.594	0.011	671	2916	Pancreatic alpha-amylase	1
AMY2B	P19961	rs12080068	1	AMY2B	103787201	C	A	0.0931	0.654	0.011	780.2	3534.84	Alpha-amylase 2B	1
ANG	P03950	rs4982325	14	ANG	20688677	C	T	0.1182	0.652	0.009	1100.5	5248.2	Angiogenin	1
ANGPT1	Q15389	rs6993770	8	ANGPT1	105569300	A	T	0.2921	-0.187	0.007	172.5	713.653	Angiopoietin-1	1
ANGPT2	O15123	rs1968586	8	ANGPT2	6421990	C	T	0.3384	-0.149	0.006	117.3	616.694	Angiopoietin-2	1
ANGPTL1	O95841	rs4511075	1	ANGPTL1	178549501	G	A	0.5209	-0.282	0.006	459.2	2209	Angiopoietin-related protein 1	1
ANGPTL2	Q9UKU9	rs2789512	9	ANGPTL2	127092826	T	G	0.7187	-0.061	0.007	19.4	75.9388	Angiopoietin-related protein 2	1
ANGPTL3	Q9Y5C1	rs11485618	1	ANGPTL3	62628536	A	G	0.351885	-0.279207	0.00587264	492.614	2260.4	Angiopoietin-related protein 3	3
ANGPTL4	Q9BY76	rs2278236	19	ANGPTL4	8366697	G	A	0.5107	0.271	0.006	437	2040.03	Angiopoietin-related protein 4	1
ANKMY2	Q8IV38	rs3807505	7	ANKMY2	16644622	G	C	0.3712	0.084	0.007	33.2	144	Ankyrin repeat and MYND domain-containing protein 2	1
ANKRD54	Q6NXT1	rs35496925	22	ANKRD54	38028600	A	G	0.0558	0.145	0.014	26.2	107.27	Ankyrin repeat domain-containing protein 54	1
ANPEP	P15144	rs1042499	15	ANPEP	89785074	T	C	0.0583	0.817	0.013	857.5	3949.64	Aminopeptidase N	1
ANXA1	P04083	rs2795108	9	ANXA1	73150562	T	C	0.145	0.063	0.009	12.3	49	Annexin A1	1
ANXA10	Q9UJ72	rs2319713	4	ANXA10	168160038	A	G	0.595	0.046	0.006	12.6	58.7778	Annexin A10	1
ANXA11	P50995	rs2784773	10	ANXA11	80160044	T	C	0.6437	0.063	0.006	21.8	110.25	Annexin A11	1
ANXA2	P07355	rs8033800	15	ANXA2	60396980	T	A	0.5953	-0.454	0.006	1133.5	5725.44	Annexin A2	1
ANXA4	P09525	rs13429773	2	ANXA4	69742001	G	A	0.0034	0.937	0.059	57	252.217	Annexin A4	1
ANXA5	P08758	rs73844249	4	ANXA5	121674826	C	A	0.2826	-0.11	0.007	55.5	246.939	Annexin A5	1
AOC1	P19801	rs1049742	7	AOC1	150857465	C	T	0.0784	0.508	0.012	415.2	1792.11	Amiloride-sensitive amine oxidase [copper-containing]	1
AOC3	Q16853	rs33986943	17	AOC3	42852620	G	A	0.1053	-0.855	0.01	1743.2	7310.25	Membrane primary amine oxidase	1
AP1G2	O75843	rs28403575	14	AP1G2	23556131	C	T	0.0895	-0.201	0.011	79.3	333.893	AP-1 complex subunit gamma-like 2	1
AP3B1	O00203	rs11746090	5	AP3B1	78044022	G	A	0.2953	-0.056	0.007	16.2	64	AP-3 complex subunit beta-1	1
APBB1IP	Q7Z5R6	rs4749125	10	APBB1IP	26438707	G	C	0.6049	-0.216	0.006	264.2	1296	Amyloid beta A4 precursor protein-binding family B member 1-interacting protein	1
APCS	P02743	rs36126250	1	APCS	159593911	T	G	0.0234	-0.543	0.019	179.5	816.756	Serum amyloid P-component	1
APEX1	P27695	rs1130409	14	APEX1	20456995	T	G	0.4695	-0.392	0.006	958.3	4268.44	DNA-(apurinic or apyrimidinic site) endonuclease	1
APOA1	P02647	rs2727784	11	APOA1	116840425	C	T	0.625	-0.066	0.006	26.5	121	Apolipoprotein A-I	1
APOA2	P02652	rs4073054	1	APOA2	161230697	C	A	0.6353	0.065	0.006	25.2	117.361	Apolipoprotein A-II	1
APOA4	P06727	rs1729405	11	APOA4	116808044	C	T	0.5239	0.136	0.006	107.4	513.778	Apolipoprotein A-IV	1
APOBR	Q0VD83	rs180744	16	APOBR	28496727	A	G	0.4036	-1.118	0.006	6743.3	34720.1	Apolipoprotein B receptor	1
APOD	P05090	rs139828053	3	APOD	195572021	T	C	0.0298	-0.524	0.018	179.5	847.457	Apolipoprotein D	1
APOE	P02649	rs429358	19	APOE	44908684	T	C	0.1589	-0.99	0.008	3102.3	15314.1	Apolipoprotein E	1
APOH	P02749	rs1801689	17	APOH	66214462	A	C	0.0298	-1.478	0.018	1453	6742.23	Beta-2-glycoprotein 1	1
APOL1	O14791	rs2239785	22	APOL1	36265284	G	A	0.7972	-0.306	0.007	436.1	1910.94	Apolipoprotein L1	1
APP	P05067	rs8131895	21	APP	26131210	C	A	0.6432	-0.069	0.006	26.1	132.25	Amyloid-beta precursor protein	1
APPL2	Q8NEU8	rs10778371	12	APPL2	105245546	G	A	0.3722	0.128308	0.00646989	77.2299	393.292	DCC-interacting protein 13-beta	2
AREG	P15514	rs1691273	4	AREG	74457928	C	T	0.6952	-0.163	0.007	132.4	542.224	Amphiregulin	1
ARFIP1	P53367	rs4619875	4	ARFIP1	152779978	C	T	0.3981	0.155	0.006	135.3	667.361	Arfaptin-1	1
ARG1	P05089	rs2781668	6	ARG1	131576138	C	T	0.1652	-0.236	0.008	188.2	870.25	Arginase-1	1
ARG2	P78540	rs140881784	14	ARG2	67665367	G	C	0.0073	-0.402	0.04	23.4	101.002	Arginase-2, mitochondrial	1
ARHGAP25	P42331	rs13413887	2	ARHGAP25	68769536	A	G	0.754	0.103	0.007	45.6	216.51	Rho GTPase-activating protein 25	1
ARHGAP45	Q92619	rs34593562	19	ARHGAP45	1083557	A	G	0.4325	-0.071	0.006	29.5	140.028	Rho GTPase-activating protein 45	1
ARHGEF10	O15013	rs13281104	8	ARHGEF10	1863757	A	G	0.2386	0.31	0.007	413.4	1961.22	Rho guanine nucleotide exchange factor 10	1
ARL2BP	Q9Y2Y0	rs7198865	16	ARL2BP	57249818	G	A	0.0338	-0.723	0.017	381.8	1808.75	ADP-ribosylation factor-like protein 2-binding protein	1
ARSA	P15289	rs873697	22	ARSA	50625741	G	A	0.0455	1.42	0.014	2164.7	10287.8	Arylsulfatase A	1
ARSB	P15848	rs1065757	5	ARSB	78885654	C	T	0.4395	-0.296768	0.00646989	Inf	2103.97	Arylsulfatase B	2
ART3	Q13508	rs4859614	4	ART3	76092038	A	G	0.309985	0.238847	0.00607273	337.606	1546.93	Ecto-ADP-ribosyltransferase 3	3
ART5	Q96L15	rs75902876	11	ART5	3641791	G	A	0.0822	0.352	0.012	174.3	860.444	Ecto-ADP-ribosyltransferase 5	1
ASAH1	Q13510	rs2472205	8	ASAH1	18067230	A	T	0.0407	-1.111	0.016	1117.1	4821.57	Acid ceramidase	1
ASGR1	P07306	rs55714927	17	ASGR1	7176997	C	T	0.1886	-0.188	0.008	132.7	552.25	Asialoglycoprotein receptor 1	1
ASGR2	P07307	rs2304980	17	ASGR2	7108754	G	T	0.2836	0.316	0.007	498.6	2037.88	Asialoglycoprotein receptor 2	1
ASPN	Q9BXN1	rs2295941	9	ASPN	92274705	A	G	0.3272	-0.234859	0.00646989	249.371	1317.72	Asporin	2
ASRGL1	Q7L266	rs2302361	11	ASRGL1	62390579	T	A	0.2867	-0.371	0.007	675.4	2809	Isoaspartyl peptidase/L-asparaginase	1
ATP5IF1	Q9UII2	rs510379	1	ATP5IF1	28208722	T	C	0.3635	0.109	0.006	63.6	330.028	ATPase inhibitor, mitochondrial	1
ATP6V1G2	O95670	rs2239705	6	ATP6V1G2	31545625	G	A	0.1597	0.2	0.009	119.1	493.827	V-type proton ATPase subunit G 2	1
ATRAID	Q6UW56	rs1659701	2	ATRAID	27192009	T	C	0.6917	-0.276	0.007	387	1554.61	All-trans retinoic acid-induced differentiation factor	1
ATRN	O75882	rs180821996	20	ATRN	3555025	C	T	0.0507	-1.295	0.014	1939.9	8556.25	NA	1
ATXN10	Q9UBB4	rs9626183	22	ATXN10	45645314	C	G	0.2906	0.096	0.007	43.9	188.082	Ataxin-10	1
ATXN3	P54252	rs7153193	14	ATXN3	92070350	C	A	0.2537	-0.303	0.007	428.4	1873.65	Ataxin-3	1
AXIN1	O15169	rs6600211	16	AXIN1	308773	G	A	0.479	0.044	0.006	12.7	53.7778	Axin-1	1
AXL	P30530	rs74816457	19	AXL	41233629	G	C	0.3947	-0.166	0.006	159.4	765.444	Tyrosine-protein kinase receptor UFO	1
B3GNT7	Q8NFL0	rs2290130	2	B3GNT7	231398416	G	A	0.2301	-0.731	0.007	2345.4	10905.3	UDP-GlcNAc:betaGal beta-1,3-N-acetylglucosaminyltransferase 7	1
B4GALT1	P15291	rs7019909	9	B4GALT1	33113324	C	T	0.1096	0.314	0.009	240.1	1217.23	Beta-1,4-galactosyltransferase 1	1
B4GAT1	O43505	rs10896113	11	B4GAT1	66349640	C	T	0.2168	-0.3	0.007	384.5	1836.73	Beta-1,4-glucuronyltransferase 1	1
BACH1	O14867	rs368322	21	BACH1	29344830	C	T	0.6066	0.046	0.006	12.9	58.7778	Transcription regulator protein BACH1	1
BAG3	O95817	rs35434411	10	BAG3	119669882	G	A	0.0289	0.188	0.018	24.1	109.086	BAG family molecular chaperone regulator 3	1
BAIAP2	Q9UQB8	rs56239087	17	BAIAP2	80996699	C	T	0.1807	0.086	0.008	26.1	115.562	Brain-specific angiogenesis inhibitor 1-associated protein 2	1
BAMBI	Q13145	rs1034086	10	BAMBI	28645594	A	C	0.5659	-0.042	0.006	10.8	49	BMP and activin membrane-bound inhibitor homolog	1
BANK1	Q8NDB2	rs3113676	4	BANK1	102043886	T	C	0.9858	0.457	0.025	71.5	334.158	B-cell scaffold protein with ankyrin repeats	1
BAP18	Q8IXM2	rs2307215	17	C17orf49	6999140	T	C	0.0682	-0.101	0.012	16.7	70.8403	Chromatin complexes subunit BAP18	1
BCAM	P50895	rs28399657	19	BCAM	44815094	A	G	0.032	-0.618	0.017	303.7	1321.54	Basal cell adhesion molecule	1
BCAN	Q96GW7	rs2365715	1	BCAN	156645322	A	G	0.3861	-0.234	0.006	290.3	1521	Brevican core protein	1
BCAT1	P54687	rs11047635	12	BCAT1	24795232	T	C	0.2886	0.285	0.007	394.2	1657.65	Branched-chain-amino-acid aminotransferase, cytosolic	1
BCHE	P06276	rs1803274	3	BCHE	165773492	C	T	0.2071	-0.573	0.007	1345.9	6700.59	Cholinesterase	1
BCL2L15	Q5TBC7	rs17464525	1	BCL2L15	113901277	G	A	0.1816	0.203	0.008	146.8	643.891	Bcl-2-like protein 15	1
BCR	P11274	rs149005797	22	BCR	23142913	T	C	0.0041	-0.533	0.055	21.3	93.9137	Breakpoint cluster region protein	1
BDNF	P23560	rs79637814	11	BDNF	27758194	T	C	0.0425	0.143	0.015	20.7	90.8844	Brain-derived neurotrophic factor	1
BGLAP	P02818	rs71519506	1	BGLAP	156328233	A	G	0.777617	0.091356	0.00707541	37.413	166.714	Osteocalcin	3
BIN2	Q9UBW5	rs3858637	12	BIN2	51300811	T	G	0.101963	-0.178969	0.0100308	70.4759	318.335	Bridging integrator 2	3
BLMH	Q13867	rs1050565	17	BLMH	30249058	T	C	0.3247	0.583	0.006	1819.2	9441.36	Bleomycin hydrolase	1
BLNK	Q8WV28	rs1902708	10	BLNK	96244776	C	T	0.9628	0.141	0.017	16.8	68.7924	B-cell linker protein	1
BMP6	P22004	rs12198986	6	BMP6	7719826	G	A	0.4695	0.138	0.006	111.5	529	Bone morphogenetic protein 6	1
BNIP3L	O60238	rs3779916	8	BNIP3L	26393390	C	A	0.625422	0.0512628	0.0063925	14.973	64.3077	BCL2/adenovirus E1B 19 kDa protein-interacting protein 3-like	3
BOC	Q9BWV1	rs3856718	3	BOC	113277371	G	A	0.1739	0.201	0.008	136.2	631.266	Brother of CDO	1
BOLA1	Q9Y3E2	rs1376675	1	BOLA1	149899449	G	A	0.0754	-0.192	0.012	61.3	256	BolA-like protein 1	1
BPIFA2	Q96DR5	rs6059134	20	BPIFA2	33166430	T	A	0.0433	-0.432	0.014	194.4	952.163	BPI fold-containing family A member 2	1
BPIFB1	Q8TDL5	rs2424957	20	BPIFB1	33105747	T	C	0.5756	-0.418	0.006	1058.1	4853.44	BPI fold-containing family B member 1	1
BPIFB2	Q8N4F0	rs2377736	20	BPIFB2	32994638	T	C	0.4113	0.274	0.006	443.5	2085.44	BPI fold-containing family B member 2	1
BRSK2	Q8IWQ3	rs7395567	11	BRSK2	1391826	T	C	0.7192	-0.589	0.007	1576.2	7080.02	Serine/threonine-protein kinase BRSK2	1
BSG	P35613	rs56101188	19	BSG	586745	T	C	0.0926	0.218	0.01	100.8	475.24	Basigin	1
BST1	Q10588	rs2302465	4	BST1	15707569	G	A	0.1236	-1.516	0.009	5744.9	28373.5	ADP-ribosyl cyclase/cyclic ADP-ribose hydrolase 2	1
BST2	Q10589	rs4808628	19	BST2	17376811	G	A	0.9539	-0.323	0.015	108.3	463.684	Bone marrow stromal antigen 2	1
BTC	P35070	rs28549760	4	BTC	74794307	A	C	0.1471	-0.601	0.009	990.2	4459.27	Probetacellulin	1
BTD	P43251	rs13078881	3	BTD	15645186	G	C	0.0423	-1.636	0.015	2534.2	11895.5	Biotinidase	1
BTN1A1	Q13410	rs12202419	6	BTN1A1	26465156	T	G	0.098	0.298	0.01	178.2	888.04	Butyrophilin subfamily 1 member A1	1
BTN2A1	Q7KYR7	rs72843784	6	BTN2A1	26498530	G	T	0.1032	0.453	0.01	477.6	2052.09	Butyrophilin subfamily 2 member A1	1
BTN3A2	P78410	rs9393711	6	BTN3A2	26370431	C	T	0.1285	-0.951	0.009	2370.7	11165.4	Butyrophilin subfamily 3 member A2	1
C1QA	P02745	rs12058824	1	C1QA	22636557	G	A	0.0808	-0.621	0.011	696.2	3187.12	Complement C1q subcomponent subunit A	1
C1QL2	Q7Z5L3	rs34171180	2	C1QL2	119159664	T	C	0.2027	-0.269	0.007	292	1476.76	Complement C1q-like protein 2	1
C1QTNF1	Q9BXJ1	rs116539064	17	C1QTNF1	79022318	C	T	0.0958	0.387	0.01	297.8	1497.69	Complement C1q tumor necrosis factor-related protein 1	1
C1QTNF5	Q9BXJ0	rs2509656	11	C1QTNF5	119337866	G	A	0.1433	0.155	0.008	73.3	375.391	Complement C1q tumor necrosis factor-related protein 5	1
C1QTNF6	Q9BXI9	rs5750395	22	C1QTNF6	37193478	A	G	0.235254	-0.0787515	0.00730146	26.3957	116.332	Complement C1q tumor necrosis factor-related protein 6	3
C1QTNF9	P0C862	rs1961993	13	C1QTNF9	24316879	C	A	0.7992	1.129	0.008	4552.4	19916.3	Complement C1q and tumor necrosis factor-related protein 9A	1
C1R	P00736	rs12146727	12	C1R	7063032	G	A	0.1324	-0.448	0.009	539.1	2477.83	Complement C1r subcomponent	1
C1S	P09871	rs12371227	12	C1S	7069674	C	T	0.1348	-0.652	0.009	1154.2	5248.2	Complement C1s subcomponent	1
C2	P06681	rs115204832	6	C2	31736634	A	G	0.0091823	-1.65779	0.0316285	598.383	2747.27	Complement C2	3
C2CD2L	O14523	rs2509049	11	C2CD2L	119095811	C	T	0.4229	-0.053	0.006	15.9	78.0278	Phospholipid transfer protein C2CD2L	1
C2orf69	Q8N8R5	rs75214378	2	C2orf69	199920935	G	A	0.042	0.223	0.016	45.7	194.254	UPF0565 protein C2orf69	1
C4BPB	P20851	rs3813948	1	C4BPB	207096513	T	C	0.075	-0.295	0.011	158	719.215	C4b-binding protein beta chain	1
C5	P01031	rs7030849	9	C5	121207556	C	T	0.5735	-0.144	0.006	115.4	576	Complement C5	1
C7	P10643	rs74480769	5	C7	40972109	A	G	0.029	-1.453	0.019	1316.4	5848.22	Complement component C7	1
C7orf50	Q9BRJ6	rs62430960	7	C7orf50	1027190	G	A	0.0236488	-0.965719	0.0201473	500.687	2297.57	Uncharacterized protein C7orf50	3
C8B	P07358	rs626457	1	C8B	56941811	C	T	0.3302	0.504	0.006	1341.9	7056	Complement component C8 beta chain	1
CA1	P00915	rs1532424	8	CA1	85355963	G	T	0.5554	-0.081	0.006	41.7	182.25	Carbonic anhydrase 1	1
CA11	O75493	rs2617802	19	CA11	48611222	T	G	0.20751	0.0703476	0.00778212	18.8036	81.7152	Carbonic anhydrase-related protein 11	3
CA12	O43570	rs12916532	15	CA12	63381972	T	C	0.2725	-0.282	0.007	369.1	1622.94	Carbonic anhydrase 12	1
CA13	Q8N1Q1	rs60087251	8	CA13	85290294	A	C	0.0648	-0.515	0.012	371.2	1841.84	Carbonic anhydrase 13	1
CA2	P00918	rs2980370	8	CA2	85847898	A	G	0.501	0.097	0.006	58.8	261.361	Carbonic anhydrase 2	1
CA3	P07451	rs2072696	8	CA3	85438822	G	C	0.2412	-0.17	0.007	137.9	589.796	Carbonic anhydrase 3	1
CA4	P22748	rs117154637	17	CA4	60156793	A	T	0.0361	-0.816	0.016	546.7	2601	Carbonic anhydrase 4	1
CA5A	P35218	rs55870502	16	CA5A	87893616	T	C	0.1992	0.809	0.008	2461	10226.3	Carbonic anhydrase 5A, mitochondrial	1
CA6	P23280	rs3765963	1	CA6	8974539	A	G	0.4228	0.671	0.006	2793.5	12506.7	Carbonic anhydrase 6	1
CACNB3	P54284	rs7975385	12	CACNB3	48797209	T	C	0.2448	0.121	0.007	63	298.796	Voltage-dependent L-type calcium channel subunit beta-3	1
CACYBP	Q9HB71	rs76088187	1	CACYBP	174875870	A	G	0.1157	-0.177	0.01	74.4	313.29	Calcyclin-binding protein	1
CALCA	P01258	rs10766197	11	CALCA	14900334	G	A	0.444382	-0.102561	0.00504259	91.2347	413.673	Calcitonin	3
CALCB	P10092	rs4757282	11	CALCB	15105198	G	T	0.7573	-0.132	0.007	75.4	355.592	Calcitonin gene-related peptide 2	1
CALCOCO1	Q9P1Z2	rs17102261	12	CALCOCO1	53732948	T	G	0.1637	0.133	0.008	58.7	276.391	Calcium-binding and coiled-coil domain-containing protein 1	1
CALCOCO2	Q13137	rs606911	17	CALCOCO2	48830866	G	A	0.1583	0.073	0.008	17.9	83.2656	Calcium-binding and coiled-coil domain-containing protein 2	1
CAMKK1	Q8N5S9	rs753513	17	CAMKK1	3890178	C	T	0.2775	-0.286	0.007	368.7	1669.31	Calcium/calmodulin-dependent protein kinase kinase 1	1
CANT1	Q8WVQ1	rs80269200	17	CANT1	79000426	C	A	0.1173	-0.209	0.009	108.8	539.272	Soluble calcium-activated nucleotidase 1	1
CAPG	P40121	rs6886	2	CAPG	85394936	T	C	0.6617	-0.853	0.006	3896	20211.4	Macrophage-capping protein	1
CARHSP1	Q9Y2V2	rs12597479	16	CARHSP1	8809732	G	T	0.5133	-0.081	0.006	40.5	182.25	Calcium-regulated heat-stable protein 1	1
CASP1	P29466	rs67513506	11	CASP1	105040986	G	A	0.1699	-0.06	0.008	12.6	56.25	Caspase-1	1
CASP10	Q92851	rs2881930	2	CASP10	201211029	T	C	0.4833	0.179	0.006	180.5	890.028	Caspase-10	1
CASP3	P42574	rs62339863	4	CASP3	184649313	A	C	0.2607	-0.127077	0.0066564	71.7911	364.464	Caspase-3	2
CASP7	P55210	rs141266925	10	CASP7	113725526	T	C	0.0029	-1.168	0.057	92.4	419.89	Caspase-7	1
CASP8	Q14790	rs1045485	2	CASP8	201284866	G	C	0.1307	0.314	0.009	271.2	1217.23	Caspase-8	1
CASP9	P55211	rs12024833	1	CASP9	15539921	A	G	0.5248	-0.0813459	0.00646989	32.4749	158.08	Caspase-9	2
CAT	P04040	rs1408035	11	CAT	34454202	A	T	0.2209	-0.182	0.007	147.6	676	Catalase	1
CBLN4	Q9NTU7	rs12624596	20	CBLN4	55714960	G	A	0.2837	0.186	0.007	163.2	706.041	Cerebellin-4	1
CBS	P35520	rs6586281	21	CBS	43058283	G	A	0.1756	0.156	0.008	82	380.25	Cystathionine beta-synthase	1
CC2D1A	Q6P1N0	rs61740117	19	CC2D1A	13913456	C	T	0.0127	-0.326	0.027	33.6	145.783	Coiled-coil and C2 domain-containing protein 1A	1
CCDC134	Q9H6E4	rs139565	22	CCDC134	41803043	A	G	0.5749	0.059	0.006	20.5	96.6944	Coiled-coil domain-containing protein 134	1
CCDC50	Q8IVM0	rs35380043	3	CCDC50	191369951	A	T	0.0469	-0.403	0.015	167.9	721.818	Coiled-coil domain-containing protein 50	1
CCDC80	Q76M96	rs6438087	3	CCDC80	112647969	G	A	0.6328	-0.064	0.006	28.2	113.778	Coiled-coil domain-containing protein 80	1
CCL11	P51671	rs144327946	17	CCL11	34188511	C	T	0.2225	-0.113	0.007	59	260.592	Eotaxin	1
CCL13	Q99616	rs3136674	17	CCL13	34355597	T	C	0.0569	-0.474	0.013	295.2	1329.44	C-C motif chemokine 13	1
CCL14	Q16627	rs9903158	17	CCL14	35985301	T	C	0.0551	-0.997	0.013	1253.1	5881.71	C-C motif chemokine 14	1
CCL15	Q16663	rs854628	17	CCL15	36002776	C	A	0.909368	-1.47446	0.0106836	4138.27	19047.2	C-C motif chemokine 15	3
CCL16	O15467	rs112689088	17	CCL16	35980421	T	C	0.1014	-1.203	0.01	3249.4	14472.1	C-C motif chemokine 16	1
CCL17	Q92583	rs9302690	16	CCL17	57409056	G	A	0.0961	0.379	0.011	284.1	1187.12	C-C motif chemokine 17	1
CCL18	P55774	rs2015086	17	CCL18	36064257	A	G	0.1434	0.68	0.009	1335.8	5708.64	C-C motif chemokine 18	1
CCL19	Q99731	rs11574915	9	CCL19	34710087	A	C	0.1235	0.106	0.009	30.9	138.716	C-C motif chemokine 19	1
CCL2	P13500	rs12601658	17	CCL2	34206404	T	A	0.233	-0.069	0.007	23.8	97.1633	C-C motif chemokine 2	1
CCL20	P78556	rs1395338	2	CCL20	227783607	G	A	0.5862	0.086	0.006	42.6	205.444	C-C motif chemokine 20	1
CCL21	O00585	rs2812378	9	CCL21	34710263	G	A	0.656	0.101	0.006	57.3	283.361	C-C motif chemokine 21	1
CCL23	P55773	rs712048	17	CCL23	35999179	A	C	0.8434	0.535	0.009	855.4	3533.64	C-C motif chemokine 23	1
CCL24	O00175	rs2868169	7	CCL24	75835031	C	T	0.8993	-1.373	0.01	4075.6	18851.3	C-C motif chemokine 24	1
CCL25	O15444	rs2032887	19	CCL25	8056476	A	G	0.236	0.759	0.007	2595.1	11756.8	C-C motif chemokine 25	1
CCL27	Q9Y4X3	rs2070074	9	CCL27	34649445	A	G	0.0962	-0.312	0.01	219.6	973.44	C-C motif chemokine 27	1
CCL28	Q9NRJ3	rs1531804	5	CCL28	44402793	T	A	0.386318	-0.0501255	0.00608528	15.7537	67.851	C-C motif chemokine 28	3
CCL4	P13236	rs1015673	17	CCL4	36150004	C	T	0.4435	-0.304	0.007	430.8	1886.04	C-C motif chemokine 4	1
CCL5	P13501	rs2107538	17	CCL5	35880776	C	T	0.1933	-0.231	0.008	196.7	833.766	C-C motif chemokine 5	1
CCL7	P80098	rs9907136	17	CCL7	34189226	C	T	0.6495	0.097	0.006	56	261.361	C-C motif chemokine 7	1
CCL8	P80075	rs1133763	17	CCL8	34320812	A	C	0.1584	-1.066	0.008	3572.4	17755.6	C-C motif chemokine 8	1
CCN1	O00622	rs4949912	1	CCN1	85597406	G	A	0.2661	-0.13	0.007	81	344.898	CCN family member 1	1
CCN2	P29279	rs7767139	6	CCN2	131971641	C	G	0.2266	-0.343	0.007	471.2	2401	CCN family member 2	1
CCN3	P48745	rs2279112	8	CCN3	119416784	G	A	0.2717	-0.264	0.006	370.3	1936	CCN family member 3	1
CCN4	O95388	rs12156037	8	CCN4	133192215	A	G	0.3481	-0.44	0.006	1037.5	5377.78	CCN family member 4	1
CCND2	P30279	rs76895963	12	CCND2	4275678	T	G	0.02	0.169	0.025	11.2	45.6976	G1/S-specific cyclin-D2	1
CCS	O14618	rs498045	11	CCS	66595526	A	G	0.512	0.466	0.006	1280.9	6032.11	Copper chaperone for superoxide dismutase	1
CD101	Q93033	rs12130298	1	CD101	117001709	A	C	0.0708	-1.29	0.012	2507.5	11556.2	Immunoglobulin superfamily member 2	1
CD109	Q6YHK3	rs9447027	6	CD109	73791447	C	G	0.3564	0.845	0.006	3909.6	19834	CD109 antigen	1
CD14	P08571	rs5744441	5	CD14	140637262	G	A	0.2277	-0.313	0.007	411.3	1999.37	Monocyte differentiation antigen CD14	1
CD163	Q86VB7	rs11054859	12	CD163	7617180	G	A	0.1142	-0.175	0.009	80.5	378.086	Scavenger receptor cysteine-rich type 1 protein M130	1
CD164	Q04900	rs12197114	6	CD164	109414295	T	C	0.329	-0.149	0.006	115.3	616.694	Sialomucin core protein 24	1
CD164L2	Q6UWJ8	rs734725	1	CD164L2	27383368	G	T	0.0842	0.782	0.011	1026.7	5053.92	CD164 sialomucin-like 2 protein	1
CD177	Q8N6Q3	rs79338083	19	CD177	43322051	C	T	0.0178	1.812	0.024	1279.3	5700.25	CD177 antigen	1
CD2	P06729	rs142374557	1	CD2	116754705	C	G	0.0104	0.219	0.031	12	49.9074	T-cell surface antigen CD2	1
CD200	P41217	rs2399420	3	CD200	112350918	C	A	0.9044	0.268	0.01	154.1	718.24	OX-2 membrane glycoprotein	1
CD200R1	Q8TD46	rs72491121	3	CD200R1	112925105	C	T	0.041	1.802	0.016	2908.7	12684.4	Cell surface glycoprotein CD200 receptor 1	1
CD207	Q9UJ71	rs17718987	2	CD207	70833805	G	C	0.3105	0.465	0.007	1076.5	4412.76	C-type lectin domain family 4 member K	1
CD209	Q9NNX6	rs4804774	19	CD209	7707287	G	C	0.245	-0.419	0.006	1017.2	4876.69	CD209 antigen	1
CD22	P20273	rs10411704	19	CD22	35309759	G	T	0.7968	-0.291	0.007	355.1	1728.18	B-cell receptor CD22	1
CD226	Q15762	rs4891780	18	CD226	69857147	C	T	0.4697	-0.259	0.006	382.9	1863.36	CD226 antigen	1
CD27	P26842	rs25680	12	CD27	6445462	G	A	0.2362	0.288	0.007	371.4	1692.73	CD27 antigen	1
CD274	Q9NZQ7	rs822341	9	CD274	5453396	T	C	0.7486	0.34	0.007	516.8	2359.18	Programmed cell death 1 ligand 1	1
CD276	Q5ZPR3	rs2291014	15	CD276	73704018	G	A	0.1072	-1.297	0.01	3836.8	16822.1	CD276 antigen	1
CD28	P10747	rs13406632	2	CD28	203784615	G	C	0.1676	-0.24377	0.00813733	171.463	897.423	T-cell-specific surface glycoprotein CD28	2
CD2AP	Q9Y5K6	rs9463335	6	CD2AP	47511400	G	A	0.2667	0.306	0.007	452.9	1910.94	CD2-associated protein	1
CD300A	Q9UGN4	rs62087200	17	CD300A	74463637	G	A	0.0538	-0.581	0.013	454.8	1997.4	CMRF35-like molecule 8	1
CD300C	Q08708	rs2293188	17	CD300C	74541739	G	A	0.0991	0.675	0.01	1064.4	4556.25	CMRF35-like molecule 6	1
CD300E	Q496F6	rs520733	17	CD300E	74599686	G	A	0.6726	-0.351	0.006	695.9	3422.25	CMRF35-like molecule 2	1
CD300LF	Q8TDQ1	rs35489971	17	CD300LF	74704804	A	G	0.7958	1.238	0.007	5956.4	31278.4	CMRF35-like molecule 1	1
CD300LG	Q6UXG3	rs72836561	17	CD300LG	43848758	C	T	0.0298	-1.054	0.017	840.2	3844	CMRF35-like molecule 9	1
CD302	Q8IX05	rs2556106	2	CD302	159798013	G	T	0.8643	-0.379	0.008	439.6	2244.39	CD302 antigen	1
CD33	P20138	rs2455069	19	CD33	51225385	A	G	0.4218	1.176	0.006	7600.1	38416	Myeloid cell surface antigen CD33	1
CD34	P28906	rs6671850	1	CD34	207884455	C	T	0.0664	0.14	0.012	30.4	136.111	Hematopoietic progenitor cell antigen CD34	1
CD36	P16671	rs13236689	7	CD36	80606698	T	G	0.4171	0.266	0.006	413.8	1965.44	Platelet glycoprotein 4	1
CD38	P28907	rs7681718	4	CD38	15784785	C	T	0.223	-0.409	0.006	998.1	4646.69	ADP-ribosyl cyclase/cyclic ADP-ribose hydrolase 1	1
CD4	P01730	rs73053728	12	CD4	6787380	A	G	0.2923	-0.348	0.007	605.3	2471.51	T-cell surface glycoprotein CD4	1
CD40	P25942	rs1883832	20	CD40	46118343	T	C	0.7563	0.421	0.007	754.9	3617.16	Tumor necrosis factor receptor superfamily member 5	1
CD46	P15529	rs7550273	1	CD46	207738834	G	C	0.4	0.079	0.006	36.2	173.361	Membrane cofactor protein	1
CD48	P09326	rs2295615	1	CD48	160684968	C	G	0.134	-0.933	0.009	2384.6	10746.8	CD48 antigen	1
CD5	P06127	rs34383631	11	CD5	61025858	C	T	0.3963	-0.128	0.006	96.9	455.111	T-cell surface glycoprotein CD5	1
CD55	P08174	rs61822669	1	CD55	207247869	G	A	0.2248	-0.457	0.007	863.1	4262.22	Complement decay-accelerating factor	1
CD58	P19256	rs6677309	1	CD58	116537544	A	C	0.1418	-0.251	0.009	180.8	777.79	Lymphocyte function-associated antigen 3	1
CD59	P13987	rs831636	11	CD59	33718052	G	A	0.3235	-0.229	0.006	305.8	1456.69	CD59 glycoprotein	1
CD5L	O43866	rs2765501	1	CD5L	157834858	G	A	0.3896	0.199	0.006	225.7	1100.03	CD5 antigen-like	1
CD6	P30203	rs11230563	11	CD6	61008737	C	T	0.3484	-0.808	0.006	3628.8	18135.1	T-cell differentiation antigen CD6	1
CD69	Q07108	rs3176787	12	CD69	9760538	G	A	0.452	-0.051	0.006	16	72.25	Early activation antigen CD69	1
CD7	P09564	rs3176831	17	CD7	82314615	C	T	0.0404	-1.105	0.016	1060.6	4769.63	T-cell antigen CD7	1
CD72	P21854	rs869487	9	CD72	35615899	C	G	0.2177	-0.161	0.007	105.5	529	B-cell differentiation antigen CD72	1
CD74	P04233	rs55796634	5	CD74	150412774	C	T	0.1048	-0.087	0.009	20.1	93.4444	HLA class II histocompatibility antigen gamma chain	1
CD79B	P40259	rs12603821	17	CD79B	63929072	G	A	0.3823	-0.16	0.006	152.8	711.111	B-cell antigen receptor complex-associated protein beta chain	1
CD80	P33681	rs150475322	3	CD80	119567209	A	G	0.1182	0.594	0.009	919.2	4356	T-lymphocyte activation antigen CD80	1
CD83	Q01151	rs111804875	6	CD83	14117803	G	A	0.2119	0.197	0.007	160.5	792.02	CD83 antigen	1
CD8A	P01732	rs3020726	2	CD8A	86789383	A	G	0.1549	0.345	0.008	383.5	1859.77	T-cell surface glycoprotein CD8 alpha chain	1
CDA	P32320	rs2072671	1	CDA	20589208	A	C	0.3336	-0.489	0.006	1307.3	6642.25	Cytidine deaminase	1
CDC27	P30260	rs79702286	17	CDC27	47219250	A	G	0.1	0.132	0.01	36.6	174.24	Cell division cycle protein 27 homolog	1
CDCP1	Q9H5V8	rs2276862	3	CDCP1	45146293	C	G	0.1688	-0.295	0.007	372.6	1776.02	CUB domain-containing protein 1	1
CDH1	P12830	rs2011779	16	CDH1	68803593	A	G	0.3777	-0.047	0.006	14.1	61.3611	Cadherin-1	1
CDH15	P55291	rs11646135	16	CDH15	89132700	G	A	0.1454	0.432	0.007	728.6	3808.65	Cadherin-15	1
CDH2	P19022	rs12457737	18	CDH2	28106408	T	C	0.3006	-0.096	0.006	55.1	256	Cadherin-2	1
CDH23	Q9H251	rs2166631	10	CDH23	71713125	C	T	0.2343	-0.157	0.008	96.8	385.141	Cadherin-23	1
CDH5	P33151	rs16956504	16	CDH5	66398478	T	C	0.1004	0.296	0.009	230.2	1081.68	Cadherin-5	1
CDH6	P55285	rs4626350	5	CDH6	30839344	G	A	0.5379	0.498	0.006	1432.7	6889	Cadherin-6	1
CDHR1	Q96JP9	rs7916271	10	CDHR1	84194464	C	T	0.5048	0.227	0.006	283.3	1431.36	Cadherin-related family member 1	1
CDHR5	Q9HBB8	rs12360820	11	CDHR5	620927	A	C	0.8224	0.639	0.008	1393	6380.02	Cadherin-related family member 5	1
CDKN1A	P38936	rs1801270	6	CDKN1A	36684194	C	A	0.0749	-0.266	0.012	114.6	491.361	Cyclin-dependent kinase inhibitor 1	1
CDNF	Q49AH0	rs61738953	10	CDNF	14820083	C	G	0.0333	-1.094	0.018	833.1	3693.94	Cerebral dopamine neurotrophic factor	1
CEACAM1	P13688	rs10412463	19	CEACAM1	42516859	G	C	0.0985	-0.517	0.01	541.5	2672.89	Carcinoembryonic antigen-related cell adhesion molecule 1	1
CEACAM16	Q2WEN9	rs17715069	19	CEACAM16	44706173	G	C	0.3903	-0.336	0.006	637.1	3136	Carcinoembryonic antigen-related cell adhesion molecule 16	1
CEACAM19	Q7Z692	rs62119321	19	CEACAM19	44669513	T	C	0.0276	0.602	0.018	234.1	1118.53	Carcinoembryonic antigen-related cell adhesion molecule 19	1
CEACAM20	Q6UY09	rs10414398	19	CEACAM20	44517149	G	A	0.0883	-0.27	0.011	133.5	602.479	Carcinoembryonic antigen-related cell adhesion molecule 20	1
CEACAM21	Q3KPI0	rs714106	19	CEACAM21	41577497	C	A	0.7292	-1.172	0.007	6006.5	28032.3	Carcinoembryonic antigen-related cell adhesion molecule 21	1
CEACAM6	P40199	rs12459454	19	CEACAM6	41759235	A	G	0.2878	-0.129	0.007	84.5	339.612	Carcinoembryonic antigen-related cell adhesion molecule 6	1
CEACAM8	P31997	rs12459454	19	CEACAM8	41759235	A	G	0.2881	-0.131	0.006	90.9	476.694	Carcinoembryonic antigen-related cell adhesion molecule 8	1
CEBPB	P17676	rs6063502	20	CEBPB	50339058	A	G	0.3671	-0.056	0.006	17.4	87.1111	CCAAT/enhancer-binding protein beta	1
CELA2A	P08217	rs188524036	1	CELA2A	15472108	T	G	0.0107	-0.52	0.03	67.7	300.444	Chymotrypsin-like elastase family member 2A	1
CELA3A	P09093	rs34262568	1	CELA3A	21986878	G	A	0.226	0.231	0.007	233.1	1089	Chymotrypsin-like elastase family member 3A	1
CELSR2	Q9HCU4	rs12740374	1	CELSR2	109274968	G	T	0.2216	0.451	0.007	813.5	4151.04	Cadherin EGF LAG seven-pass G-type receptor 2	1
CEMIP2	Q9UHN6	rs191912523	9	CEMIP2	71732071	T	G	0.0839	0.238	0.011	96.5	468.132	Cell surface hyaluronidase	1
CENPF	P49454	rs3790646	1	CENPF	214645503	A	G	0.0548	-0.132	0.013	23	103.101	Centromere protein F	1
CEP152	O94986	rs77379665	15	CEP152	48790312	C	T	0.0315	0.132	0.018	12.5	53.7778	Centrosomal protein of 152 kDa	1
CEP170	Q5SW79	rs12741781	1	CEP170	243264850	T	G	0.3303	0.065	0.007	22.8	86.2245	Centrosomal protein of 170 kDa	1
CEP20	Q96NB1	rs7204850	16	CEP20	15872965	T	C	0.0572	-0.214	0.013	56.3	270.982	Centrosomal protein 20	1
CEP43	O95684	rs6904946	6	CEP43	167020460	T	C	0.4455	0.074	0.006	31.9	152.111	Centrosomal protein 43	1
CEP85	Q6P2H3	rs7542844	1	CEP85	26291976	G	A	0.9211	0.14	0.012	33.1	136.111	Centrosomal protein of 85 kDa	1
CERT	Q9Y5P4	rs10942737	5	CERT1	75386988	T	C	0.082	0.0876284	0.0112708	13.3419	60.4479	Ceramide transfer protein	2
CES1	P23141	rs28547561	16	CES1	55826863	G	A	0.0544	-1.136	0.013	1568	7636.07	Liver carboxylesterase 1	1
CES3	Q6UWW8	rs71647892	16	CES3	66963853	T	C	0.0118	-0.892	0.028	221.2	1014.88	Carboxylesterase 3	1
CETN3	O15182	rs4873	5	CETN3	90407824	C	G	0.2724	-0.177	0.007	144.4	639.367	Centrin-3	1
CFB	P00751	rs641153	6	CFB	31946403	G	A	0.0993	0.622	0.01	825.9	3868.84	Complement factor B	1
CFD	P00746	rs71335276	19	CFD	859368	G	T	0.2257	-0.181	0.007	131.4	668.592	Complement factor D	1
CFH	P08603	rs33915960	1	CFH	196707583	G	T	0.2026	0.421	0.008	650.9	2769.39	Complement factor H	1
CFHR2	P36980	rs4085749	1	CFHR2	196951018	C	T	0.2273	-1.034	0.007	4244.9	21819.5	Complement factor H-related protein 2	1
CFHR4	Q92496	rs10922147	1	CFHR4	196908559	C	G	0.2367	-0.785	0.007	2512.3	12576	Complement factor H-related protein 4	1
CFHR5	Q9BXR6	rs72732234	1	CFHR5	196334759	T	C	0.0166	-1.566	0.025	883.4	3923.77	Complement factor H-related protein 5	1
CFI	P05156	rs10033900	4	CFI	109737911	T	C	0.5143	0.199	0.006	244.9	1100.03	Complement factor I	1
CGA	P01215	rs2031367	6	CGA	87097462	A	G	0.2936	0.04	0.005	15.6	64	Glycoprotein hormones alpha chain	1
CGB3_CGB5_CGB8	P0DN86	rs1056914	19	NA	49016598	T	G	0.5025	-0.055	0.006	21.5	84.0278	Choriogonadotropin subunit beta 3	1
CGREF1	Q99674	rs2384572	2	CGREF1	27101883	G	T	0.6161	-0.548	0.006	1693.5	8341.78	Cell growth regulator with EF hand domain protein 1	1
CHAC2	Q8WUX2	rs78694551	2	CHAC2	53751676	A	G	0.2605	-0.155	0.007	105.8	490.306	Glutathione-specific gamma-glutamylcyclotransferase 2	1
CHCHD10	Q8WYQ3	rs62240638	22	CHCHD10	23721299	G	A	0.0714	-0.128	0.011	30.5	135.405	Coiled-coil-helix-coiled-coil-helix domain-containing protein 10, mitochondrial	1
CHGA	P10645	rs729940	14	CHGA	92932756	C	T	0.1496	-0.242	0.008	183.9	915.062	Chromogranin-A	1
CHGB	P05060	rs236153	20	CHGB	5923248	A	G	0.3809	-0.597	0.006	2052	9900.25	Secretogranin-1	1
CHI3L1	P36222	rs4950928	1	CHI3L1	203186754	G	C	0.7906	0.67	0.007	1853.5	9161.22	Chitinase-3-like protein 1	1
CHIT1	Q13231	rs2486950	1	CHIT1	203205542	G	C	0.2048	-1.074	0.007	4706.1	23540.3	Chitotriosidase-1	1
CHL1	O00533	rs931679	3	CHL1	217842	T	A	0.0885	0.535	0.011	530.2	2365.5	Neural cell adhesion molecule L1-like protein	1
CHMP1A	Q9HD42	rs460879	16	CHMP1A	89646481	C	T	0.4257	-0.091	0.006	46.7	230.028	Charged multivesicular body protein 1a	1
CHMP6	Q96FZ7	rs9989475	17	CHMP6	80997376	A	G	0.1811	0.201	0.008	139.3	631.266	Charged multivesicular body protein 6	1
CIAPIN1	Q6FI81	rs477025	16	CIAPIN1	57475048	T	C	0.5207	0.047	0.006	14	61.3611	Anamorsin	1
CILP	O75339	rs2585035	15	CILP	65204137	T	G	0.6274	-0.288	0.006	484.6	2304	Cartilage intermediate layer protein 1	1
CIT	O14578	rs74653672	12	CIT	119808039	T	C	0.0168	-0.209	0.024	17.8	75.8351	Citron Rho-interacting kinase	1
CKAP4	Q07065	rs1215741	12	CKAP4	106241094	A	T	0.2641	0.196	0.007	193.7	784	Cytoskeleton-associated protein 4	1
CLEC10A	Q8IUN9	rs90951	17	CLEC10A	7078078	A	G	0.352	0.532	0.006	1473	7861.78	C-type lectin domain family 10 member A	1
CLEC11A	Q9Y240	rs141369989	19	CLEC11A	50723250	G	A	0.0288	0.786	0.018	396.4	1906.78	C-type lectin domain family 11 member A	1
CLEC14A	Q86T13	rs10151239	14	CLEC14A	38503166	C	A	0.4006	0.078	0.006	38.9	169	C-type lectin domain family 14 member A	1
CLEC1A	Q8NC01	rs7961483	12	CLEC1A	10077861	C	T	0.6002	-0.303	0.006	531.4	2550.25	C-type lectin domain family 1 member A	1
CLEC1B	Q9P126	rs659928	12	CLEC1B	9996104	G	A	0.2539	0.16124	0.0072	97.5797	501.511	C-type lectin domain family 1 member B	2
CLEC3B	P05452	rs13065490	3	CLEC3B	45015616	A	T	0.2531	0.226	0.007	228.8	1042.37	Tetranectin	1
CLEC4A	Q9UMR7	rs117213717	12	CLEC4A	8125599	G	A	0.0129	-1.975	0.027	1200.3	5350.65	C-type lectin domain family 4 member A	1
CLEC4C	Q8WTT0	rs11055602	12	CLEC4C	7751515	T	G	0.4031	0.846	0.006	4084	19881	C-type lectin domain family 4 member C	1
CLEC4D	Q8WXI8	rs4242896	12	CLEC4D	8536403	A	C	0.5691	0.497	0.006	1527.2	6861.36	C-type lectin domain family 4 member D	1
CLEC4G	Q6UXB4	rs117133715	19	CLEC4G	7736674	C	T	0.0687	0.373	0.012	218.5	966.174	C-type lectin domain family 4 member G	1
CLEC4M	Q9H2X3	rs4804774	19	CLEC4M	7707287	G	C	0.2455	-0.373	0.006	825.4	3864.69	C-type lectin domain family 4 member M	1
CLEC5A	Q9NY25	rs1726867	7	CLEC5A	141960900	A	G	0.6935	-0.279	0.006	422.7	2162.25	C-type lectin domain family 5 member A	1
CLEC6A	Q6EIG7	rs4420350	12	CLEC6A	8454377	G	A	0.7797	0.611	0.007	1493.8	7618.8	C-type lectin domain family 6 member A	1
CLEC7A	Q9BXN2	rs16910526	12	CLEC7A	10118488	A	C	0.0826	-1.556	0.011	4388.3	20009.4	C-type lectin domain family 7 member A	1
CLGN	O14967	rs6852397	4	CLGN	140427594	G	T	0.0935	1.169	0.011	2568.7	11293.9	Calmegin	1
CLIC5	Q9NZA1	rs2022423	6	CLIC5	46079122	A	G	0.3588	-0.124	0.007	79.1	313.796	Chloride intracellular channel protein 5	1
CLIP2	Q9UDT6	rs73131317	7	CLIP2	74288385	G	A	0.0651	0.231	0.012	76.7	370.562	CAP-Gly domain-containing linker protein 2	1
CLMP	Q9H6B4	rs2302605	11	CLMP	123194975	C	T	0.5434	0.322	0.006	708.1	2880.11	CXADR-like membrane protein	1
CLPS	P04118	rs2766588	6	CLPS	35785450	T	C	0.6031	0.522	0.006	1425	7569	Colipase	1
CLSTN3	Q9BQT9	rs2167285	12	CLSTN3	7131705	C	T	0.5677	-0.467	0.006	1270.1	6058.03	Calsyntenin-3	1
CLUL1	Q15846	rs12957470	18	CLUL1	591690	G	C	0.2805	0.61	0.007	1811	7593.88	Clusterin-like protein 1	1
CNDP1	Q96KN2	rs17817077	18	CNDP1	74542308	G	A	0.3842	0.281	0.006	442.1	2193.36	Beta-Ala-His dipeptidase	1
CNP	P09543	rs62076888	17	CNP	41951679	T	C	0.722034	0.0906793	0.00685363	39.2348	175.055	2',3'-cyclic-nucleotide 3'-phosphodiesterase	3
CNPY4	Q8N129	rs7457787	7	CNPY4	100180246	A	C	0.1154	-0.263	0.01	162.4	691.69	Protein canopy homolog 4	1
CNTN1	Q12860	rs11177604	12	CNTN1	40651583	C	A	0.3778	0.202	0.006	267.5	1133.44	Contactin-1	1
CNTN2	Q02246	rs2071533	1	CNTN2	205043070	T	G	0.8697	-1.185	0.009	3812.8	17336.1	Contactin-2	1
CNTN3	Q9P232	rs7427367	3	CNTN3	74546668	G	A	0.927	-0.506	0.011	475.9	2116	Contactin-3	1
CNTN4	Q8IWV2	rs163352	3	CNTN4	3056357	G	C	0.8042	-0.315	0.008	374.5	1550.39	Contactin-4	1
CNTN5	O94779	rs7108717	11	CNTN5	99184921	C	A	0.9255	-0.788	0.011	1120.6	5131.77	Contactin-5	1
CNTNAP2	Q9UHC6	rs850460	7	CNTNAP2	145636276	A	G	0.7186	-0.544	0.007	1461.6	6039.51	Contactin-associated protein-like 2	1
CNTNAP4	Q9C0A0	rs4602063	16	CNTNAP4	76398083	C	T	0.45556	0.055946	0.00632281	18.0512	78.2921	Contactin-associated protein-like 4	3
COCH	O43405	rs28400019	14	COCH	30874288	G	A	0.1114	0.507	0.01	567.1	2570.49	Cochlin	1
COL15A1	P39059	rs10819566	9	COL15A1	99001195	T	C	0.3766	0.178	0.006	182.1	880.111	Collagen alpha-1(XV) chain	1
COL18A1	P39060	rs36182034	21	COL18A1	45484068	T	C	0.3868	-0.153	0.006	140.7	650.25	Collagen alpha-1(XVIII) chain	1
COL24A1	Q17RW2	rs148644471	1	COL24A1	86134328	T	G	0.091	-0.28	0.011	152.5	647.934	Collagen alpha-1(XXIV) chain	1
COL28A1	Q2UY09	rs7810134	7	COL28A1	7502634	G	A	0.2463	0.871	0.007	3065.7	15482.5	Collagen alpha-1(XXVIII) chain	1
COL2A1	P02458	rs10875723	12	COL2A1	48023754	A	G	0.3994	-0.734	0.006	2949.4	14965.4	Collagen alpha-1(II) chain	1
COL4A1	P02462	rs3742207	13	COL4A1	110166251	T	G	0.338	-0.184	0.006	186.6	940.444	Collagen alpha-1(IV) chain	1
COL5A1	P20908	rs12002679	9	COL5A1	134641788	C	G	0.2942	0.221	0.007	223.2	996.755	Collagen alpha-1(V) chain	1
COL6A3	P12111	rs1050785	2	COL6A3	237324109	C	A	0.6101	0.09	0.006	47.7	225	Collagen alpha-3(VI) chain	1
COMMD1	Q8N668	rs55677935	2	COMMD1	62000878	C	T	0.0166	-0.686	0.025	169.3	752.954	COMM domain-containing protein 1	1
COMP	P49747	rs12974746	19	COMP	18795739	A	G	0.0284	-0.57	0.018	215.7	1002.78	Cartilage oligomeric matrix protein	1
COMT	P21964	rs4680	22	COMT	19963748	G	A	0.5082	-0.451	0.006	1153.3	5650.03	Catechol O-methyltransferase	1
COQ7	Q99807	rs11074359	16	COQ7	19073976	C	T	0.6292	-0.13	0.006	93	469.444	5-demethoxyubiquinone hydroxylase, mitochondrial	1
CPA1	P15085	rs13226219	7	CPA1	130379650	T	C	0.1266	0.252	0.009	172	784	Carboxypeptidase A1	1
CPA2	P48052	rs10257530	7	CPA2	130273680	T	C	0.3461	-0.371	0.007	697.9	2809	Carboxypeptidase A2	1
CPA4	Q9UI42	rs34587586	7	CPA4	130298758	G	T	0.3946	-0.535	0.006	1543.6	7950.69	Carboxypeptidase A4	1
CPB1	P15086	rs2331406	3	CPB1	148847695	G	A	0.2382	0.127	0.007	72.9	329.163	Carboxypeptidase B	1
CPB2	Q96IY4	rs6561283	13	CPB2	46066702	A	G	0.739	0.662	0.007	1984.7	8943.76	Carboxypeptidase B2	1
CPE	P16870	rs1550270	4	CPE	165340648	T	C	0.3046	0.244	0.007	287.3	1215.02	Carboxypeptidase E	1
CPM	P14384	rs7978197	12	CPM	68932767	C	T	0.031	-0.511	0.019	152.6	723.327	Carboxypeptidase M	1
CPOX	P36551	rs1729988	3	CPOX	98599549	C	T	0.1403	-0.151	0.009	62	281.494	Oxygen-dependent coproporphyrinogen-III oxidase, mitochondrial	1
CPPED1	Q9BRF8	rs8062313	16	CPPED1	12805909	T	C	0.1733	0.78748	0.00792624	Inf	9870.61	Serine/threonine-protein phosphatase CPPED1	2
CPQ	Q9Y646	rs148684432	8	CPQ	97029409	G	A	0.0084	-1.885	0.032	772.1	3469.95	Carboxypeptidase Q	1
CPTP	Q5TA50	rs150789461	1	CPTP	1349110	G	A	0.9128	-0.081	0.012	11.3	45.5625	Ceramide-1-phosphate transfer protein	1
CPVL	Q9H3G5	rs34219043	7	CPVL	29120988	C	T	0.1916	-0.842	0.008	2728.3	11077.6	Probable serine carboxypeptidase CPVL	1
CPXM1	Q96SM3	rs215545	20	CPXM1	2801369	T	C	0.7612	0.365	0.007	573.6	2718.88	Probable carboxypeptidase X1	1
CPXM2	Q8N436	rs28741041	10	CPXM2	123891193	G	C	0.3812	-0.456	0.006	1208	5776	Inactive carboxypeptidase-like protein X2	1
CR1	P17927	rs679515	1	CR1	207577223	T	C	0.8307	-0.545	0.008	1003	4641.02	Complement receptor type 1	1
CR2	P20023	rs61821108	1	CR2	207417507	G	A	0.1083	-0.282	0.009	192.7	981.778	Complement receptor type 2	1
CRACR2A	Q9BSW2	rs6489498	12	CRACR2A	3793103	A	G	0.3528	-0.135	0.006	97.5	506.25	EF-hand calcium-binding domain-containing protein 4B	1
CRADD	P78560	rs56944668	12	CRADD	93850077	C	T	0.1585	-0.097	0.008	29.8	147.016	Death domain-containing protein CRADD	1
CREG1	O75629	rs7513428	1	CREG1	167546035	T	C	0.8379	-0.241	0.008	198.8	907.516	Protein CREG1	1
CRELD1	Q96HD1	rs9878047	3	CRELD1	9943773	T	C	0.262	0.816	0.007	2930.5	13588.9	Protein disulfide isomerase CRELD1	1
CRELD2	Q6UXH1	rs74510325	22	CRELD2	49921734	C	G	0.0324	-0.827	0.017	515.7	2366.54	Protein disulfide isomerase CRELD2	1
CRH	P06850	rs59104426	8	CRH	66260714	T	A	0.0349	-0.657	0.016	348	1686.13	Corticoliberin	1
CRHBP	P24387	rs1700657	5	CRHBP	76915436	C	T	0.638	-0.569	0.006	1809.2	8993.36	Corticotropin-releasing factor-binding protein	1
CRIM1	Q9NZV1	rs3770955	2	CRIM1	36368128	A	T	0.640102	-0.114886	0.00619343	76.0851	344.09	Cysteine-rich motor neuron 1 protein	3
CRIP2	P52943	rs80324969	14	CRIP2	105451479	G	C	0.17	0.185	0.008	112.5	534.766	Cysteine-rich protein 2	1
CRISP2	P16562	rs555247	6	CRISP2	49742392	G	A	0.4624	0.487	0.005	1855.2	9486.76	Cysteine-rich secretory protein 2	1
CRISP3	P54108	rs1025347	6	CRISP3	49685264	G	A	0.4939	-0.556	0.006	1910.6	8587.11	Cysteine-rich secretory protein 3	1
CRNN	Q9UBG3	rs10494275	1	CRNN	152419091	G	A	0.0713	-1.19	0.012	2243.6	9834.03	Cornulin	1
CRTAC1	Q9NQ79	rs56007204	10	CRTAC1	97865562	C	T	0.2035	-0.782	0.007	2840.5	12480.1	Cartilage acidic protein 1	1
CRTAM	O95727	rs2370794	11	CRTAM	122844074	A	G	0.3388	0.316	0.006	540.8	2773.78	Cytotoxic and regulatory T-cell molecule	1
CRYBB1	P53674	rs4822754	22	CRYBB1	26616930	A	G	0.5353	-0.152	0.006	138.2	641.778	Beta-crystallin B1	1
CRYBB2	P43320	rs16986565	22	CRYBB2	25229154	C	T	0.0113	0.217	0.028	13.8	60.0625	Beta-crystallin B2	1
CRYGD	P07320	rs34570682	2	CRYGD	208114213	G	A	0.2988	-0.711	0.007	2433.7	10316.8	Gamma-crystallin D	1
CRYM	Q14894	rs2733910	16	CRYM	21273960	C	T	0.2551	-0.412	0.007	713.8	3464.16	Ketimine reductase mu-crystallin	1
CRYZL1	O95825	rs13050238	21	CRYZL1	33624712	C	T	0.0301	-0.369	0.018	93.2	420.25	Quinone oxidoreductase-like protein 1	1
CSF1	P09603	rs2225767	1	CSF1	109960456	T	C	0.5074	-0.177	0.006	186.2	870.25	Macrophage colony-stimulating factor 1	1
CSF2	P04141	rs25882	5	CSF2	132075767	T	C	0.2134	0.243	0.008	224.3	922.641	Granulocyte-macrophage colony-stimulating factor	1
CSF2RB	P32927	rs2239749	22	CSF2RB	36935263	A	G	0.4535	-1.112	0.006	6801.8	34348.4	Cytokine receptor common subunit beta	1
CSF3	P09919	rs9898547	17	CSF3	39979773	G	T	0.4568	-0.076	0.006	35.1	160.444	Granulocyte colony-stimulating factor	1
CSF3R	Q99062	rs3917999	1	CSF3R	36467716	C	T	0.0122	1.092	0.029	320.4	1417.91	Granulocyte colony-stimulating factor receptor	1
CSPG4	Q6UVK1	rs77237106	15	CSPG4	75676994	C	T	0.1667	-0.136	0.008	68.6	289	Chondroitin sulfate proteoglycan 4	1
CST1	P01037	rs4549181	20	CST1	23748236	C	T	0.3076	-0.571	0.007	1500.9	6653.9	Cystatin-SN	1
CST3	P01034	rs911119	20	CST3	23632100	C	T	0.771	0.307	0.007	447.4	1923.45	Cystatin-C	1
CST5	P28325	rs1799841	20	CST5	23879541	A	G	0.4458	0.713	0.006	3074.1	14121.4	Cystatin-D	1
CST6	Q15828	rs12577165	11	CST6	66008958	T	C	0.024	0.570318	0.0184895	181.5	951.45	Cystatin-M	2
CST7	O76096	rs2387362	20	CST7	24919270	C	T	0.7709	0.819	0.007	2706.1	13689	Cystatin-F	1
CSTB	P04080	rs35285321	21	CSTB	43781951	G	A	0.328408	-0.760983	0.00655309	2930.44	13485.2	Cystatin-B	3
CTBS	Q01459	rs79723172	1	CTBS	84547012	G	A	0.0294	1.355	0.017	1306.6	6353.03	Di-N-acetylchitobiase	1
CTF1	Q16619	rs4889685	16	CTF1	30918123	C	T	0.636506	0.0504879	0.00652779	13.9831	59.8194	Cardiotrophin-1	3
CTRB1	P17538	rs8051363	16	CTRB1	75221319	A	G	0.7224	0.557	0.007	1413.1	6331.61	Chymotrypsinogen B	1
CTRC	Q99895	rs497078	1	CTRC	15440540	C	T	0.0994	-0.552	0.01	716.9	3047.04	Chymotrypsin-C	1
CTRL	P40313	rs7187289	16	CTRL	67933975	A	C	0.1822	0.095	0.008	33.6	141.016	Chymotrypsin-like protease CTRL-1	1
CTSB	P07858	rs709821	8	CTSB	11845085	G	C	0.255	0.591	0.007	1581.5	7128.18	Cathepsin B	1
CTSC	P53634	rs11019400	11	CTSC	88337690	A	G	0.0932	0.971	0.01	1890.8	9428.41	Dipeptidyl peptidase 1	1
CTSD	P07339	rs55861089	11	CTSD	1762527	A	G	0.1052	-0.492	0.01	540.3	2420.64	Cathepsin D	1
CTSE	P14091	rs41302235	1	CTSE	206012565	T	C	0.191	-0.622	0.008	1407.6	6045.06	Cathepsin E	1
CTSF	Q9UBX1	rs1044522	11	CTSF	66568361	G	A	0.2376	0.215	0.007	215	943.367	Cathepsin F	1
CTSH	P09668	rs60250730	15	CTSH	78945802	C	G	0.174	1.102	0.008	3936	18975.1	Pro-cathepsin H	1
CTSO	P43234	rs2334114	4	CTSO	155935041	C	A	0.2011	-0.22	0.008	186.9	756.25	Cathepsin O	1
CTSS	P25774	rs11204752	1	CTSS	150985657	T	C	0.521209	-0.391342	0.00685897	708.738	3255.33	Cathepsin S	3
CTSV	O60911	rs117724680	9	CTSV	97144183	T	C	0.0658	0.389	0.011	250.5	1250.59	Cathepsin L2	1
CTSZ	Q9UBR2	rs199825459	20	CTSZ	58997654	A	G	0.0082	-1.965	0.032	809.4	3770.73	Cathepsin Z	1
CWC15	Q9P013	rs13377454	11	CWC15	94991264	A	C	0.6699	-0.063	0.007	21.2	81	Spliceosome-associated protein CWC15 homolog	1
CX3CL1	P78423	rs683544	16	CX3CL1	57374866	C	T	0.556643	-0.207143	0.00619744	244.212	1117.16	Fractalkine	3
CXADR	P78310	rs2739393	21	CXADR	17562221	G	A	0.6633	-0.12	0.006	78.8	400	Coxsackievirus and adenovirus receptor	1
CXCL1	P09341	rs3097411	4	CXCL1	73872737	C	G	0.2575	0.659	0.007	1826.9	8862.88	Growth-regulated alpha protein	1
CXCL11	O14625	rs35170645	4	CXCL11	76043803	A	G	0.519	-0.244	0.006	348.6	1653.78	C-X-C motif chemokine 11	1
CXCL12	P48061	rs11239028	10	CXCL12	44387717	C	T	0.3337	0.191	0.007	184.6	744.51	Stromal cell-derived factor 1	1
CXCL13	O43927	rs4280762	4	CXCL13	77431645	C	T	0.0954	-0.088	0.01	16.2	77.44	C-X-C motif chemokine 13	1
CXCL14	O95715	rs6596251	5	CXCL14	135620131	A	G	0.365	-0.063	0.006	27.1	110.25	C-X-C motif chemokine 14	1
CXCL17	Q6UXB2	rs11668599	19	CXCL17	42450984	A	G	0.0781	0.10648	0.0096	25.6803	123.025	C-X-C motif chemokine 17	2
CXCL5	P42830	rs352045	4	CXCL5	73998970	T	G	0.8739	-0.575	0.009	905.5	4081.79	C-X-C motif chemokine 5	1
CXCL6	P80162	rs16850073	4	CXCL6	73838282	C	T	0.364	0.559	0.006	1650.7	8680.03	C-X-C motif chemokine 6	1
CXCL8	P10145	rs1247635	4	CXCL8	73680786	G	C	0.0713	-0.157	0.012	37.6	171.174	Interleukin-8	1
CXCL9	Q07325	rs4241577	4	CXCL9	76009623	C	A	0.2383	-0.152	0.007	117.6	471.51	C-X-C motif chemokine 9	1
CYB5R2	Q6BCY4	rs10839828	11	CYB5R2	7637117	C	A	0.201	-0.293	0.008	317	1341.39	NADH-cytochrome b5 reductase 2	1
CYTL1	Q9NRR1	rs11722554	4	CYTL1	5015156	G	A	0.0374	-1.317	0.015	1572.6	7708.84	Cytokine-like protein 1	1
DAG1	Q14118	rs6446277	3	DAG1	49435644	G	A	0.3057	0.064	0.007	21	83.5918	Dystroglycan	1
DAPK2	Q9UIK4	rs34772505	15	DAPK2	63984573	C	T	0.4072	0.384	0.006	789.3	4096	Death-associated protein kinase 2	1
DAPP1	Q9UN19	rs7688733	4	DAPP1	99831495	A	G	0.4777	-0.0975784	0.00646989	45.7916	227.464	Dual adapter for phosphotyrosine and 3-phosphotyrosine and 3-phosphoinositide	2
DBH	P09172	rs1611115	9	DBH	133635393	T	C	0.7924	1.162	0.008	5140	21097.6	Dopamine beta-hydroxylase	1
DBI	P07108	rs11680074	2	DBI	119384247	G	A	0.1995	-0.319	0.008	375.8	1590.02	Acyl-CoA-binding protein	1
DBN1	Q16643	rs2544809	5	DBN1	177458498	T	C	0.5539	-0.051	0.006	15.8	72.25	Drebrin	1
DBNL	Q9UJU6	rs7799945	7	DBNL	44070203	A	G	0.3213	0.068	0.006	24.9	128.444	Drebrin-like protein	1
DCBLD2	Q96PD2	rs12487717	3	DCBLD2	98886163	G	A	0.0123	-1.072	0.027	348.2	1576.38	Discoidin, CUB and LCCL domain-containing protein 2	1
DCC	P43146	rs9807459	18	DCC	51955366	G	A	0.3041	0.244	0.007	286.7	1215.02	Netrin receptor DCC	1
DCN	P07585	rs73198632	12	DCN	91141033	C	T	0.0682	-0.104	0.012	18.8	75.1111	Decorin	1
DCTD	P32321	rs747369	4	DCTD	183030147	G	A	0.3665	0.056	0.006	17.7	87.1111	Deoxycytidylate deaminase	1
DCTPP1	Q9H773	rs146094440	16	DCTPP1	30424280	C	G	0.0129	-0.498	0.029	65.8	294.892	dCTP pyrophosphatase 1	1
DDAH1	O94760	rs12138621	1	DDAH1	85318287	T	C	0.1993	-0.187	0.008	132.6	546.391	N(G),N(G)-dimethylarginine dimethylaminohydrolase 1	1
DDC	P20711	rs2329370	7	DDC	50546948	A	T	0.9796	1.36	0.022	822.2	3821.49	Aromatic-L-amino-acid decarboxylase	1
DDHD2	O94830	rs2306899	8	DDHD2	38238144	C	T	0.230938	-0.111166	0.00710788	54.4089	244.604	Phospholipase DDHD2	3
DDI2	Q5TDH0	rs41270291	1	DDI2	15667756	G	A	0.01	-0.243	0.03	15.4	65.61	Protein DDI1 homolog 2	1
DDT	P30046	rs1006771	22	DDT	23971817	G	T	0.648	-0.198	0.006	221.4	1089	D-dopachrome decarboxylase	1
DDX58	O95786	rs7045087	9	DDX58	32455264	T	C	0.3032	0.276	0.007	363.1	1554.61	Antiviral innate immune response receptor RIG-I	1
DEFB4A_DEFB4B	O15263	rs73184376	8	NA	8410826	G	A	0.1837	0.083	0.008	26.9	107.641	Beta-defensin 4A	1
DGCR6	Q14129	rs425576	22	DGCR6	18908676	T	C	0.6095	0.124	0.006	80.9	427.111	Protein DGCR6	1
DHRS4L2	Q6PKH6	rs146691898	14	DHRS4L2	24008733	A	G	0.0534	-0.655	0.014	486.9	2188.9	Dehydrogenase/reductase SDR family member 4-like 2	1
DKK1	O94907	rs7097068	10	DKK1	52360120	T	G	0.4282	-0.1	0.006	57.8	277.778	Dickkopf-related protein 1	1
DKK3	Q9UBP4	rs11022114	11	DKK3	12017327	G	A	0.3067	0.363	0.006	712.6	3660.25	Dickkopf-related protein 3	1
DKK4	Q9UBT3	rs3136791	8	DKK4	42367665	T	G	0.0446	-0.564	0.014	330.9	1622.94	Dickkopf-related protein 4	1
DKKL1	Q9UK85	rs2303759	19	DKKL1	49365794	T	G	0.2591	-1.24	0.007	7128.2	31379.6	Dickkopf-like protein 1	1
DLK1	P80370	rs12881760	14	DLK1	100709998	G	C	0.6431	0.483	0.006	1272.1	6480.25	Protein delta homolog 1	1
DLL1	O00548	rs9356631	6	DLL1	170278382	A	G	0.4238	0.153	0.006	144.2	650.25	Delta-like protein 1	1
DNAJA4	Q8WW22	rs62007832	15	DNAJA4	78265378	C	G	0.2111	0.143	0.007	86	417.327	DnaJ homolog subfamily A member 4	1
DNAJB1	P25685	rs7248009	19	DNAJB1	14544690	G	A	0.6018	-0.051	0.006	15.7	72.25	DnaJ homolog subfamily B member 1	1
DNAJB14	Q8TBM8	rs55797991	4	DNAJB14	99850238	C	T	0.1518	-0.059	0.009	11.1	42.9753	DnaJ homolog subfamily B member 14	1
DNAJB6	O75190	rs12668458	7	DNAJB6	157352780	T	C	0.4513	0.19	0.006	198.1	1002.78	DnaJ homolog subfamily B member 6	1
DNER	Q8NFT8	rs62193248	2	DNER	229732201	A	T	0.33	-0.276	0.006	417.3	2116	Delta and Notch-like epidermal growth factor-related receptor	1
DNM1	Q05193	rs3003599	9	DNM1	128216902	A	G	0.8065	0.313	0.008	355.2	1530.77	Dynamin-1	1
DNMBP	Q6XZF7	rs7069556	10	DNMBP	100010620	C	G	0.0839	-0.213	0.011	81.9	374.95	Dynamin-binding protein	1
DNPEP	Q9ULA0	rs115897075	2	DNPEP	219385510	G	C	0.0168	0.313	0.024	39.3	170.085	Aspartyl aminopeptidase	1
DNPH1	O43598	rs45448395	6	DNPH1	43221907	G	A	0.1007	-0.455	0.01	458.9	2070.25	2'-deoxynucleoside 5'-phosphate N-hydrolase 1	1
DOC2B	Q14184	rs8069133	17	DOC2B	182520	A	G	0.6752	0.064	0.007	20.2	83.5918	Double C2-like domain-containing protein beta	1
DOK2	O60496	rs4357289	8	DOK2	21919965	G	A	0.4293	0.054	0.006	17.8	81	Docking protein 2	1
DPEP1	P16444	rs423135	16	DPEP1	89674465	G	A	0.5041	0.777	0.006	3441.1	16770.2	Dipeptidase 1	1
DPP10	Q8N608	rs17355498	2	DPP10	115180348	G	T	0.478	-0.261	0.006	404.8	1892.25	Inactive dipeptidyl peptidase 10	1
DPP4	P27487	rs13015258	2	DPP4	162074215	T	G	0.6218	-0.217	0.006	274.8	1308.03	Dipeptidyl peptidase 4	1
DPP6	P42658	rs3734960	7	DPP6	154892443	T	C	0.2704	0.263	0.007	350.1	1411.61	Dipeptidyl aminopeptidase-like protein 6	1
DPT	Q07507	rs1018454	1	DPT	168728523	A	C	0.5731	0.323	0.006	710.9	2898.03	Dermatopontin	1
DPY30	Q9C005	rs72794684	2	DPY30	31761476	A	G	0.0453	0.131	0.015	18.5	76.2711	Protein dpy-30 homolog	1
DRAXIN	Q8NBI3	rs55706902	1	DRAXIN	11664651	T	C	0.1804	-0.348	0.008	434.5	1892.25	Draxin	1
DSC2	Q02487	rs4799305	18	DSC2	31109181	G	A	0.8843	-0.319756	0.00937043	221.002	1164.45	Desmocollin-2	2
DSCAM	O60469	rs78111814	21	DSCAM	40688572	T	C	0.0402	0.892	0.016	666.2	3108.06	Down syndrome cell adhesion molecule	1
DSG2	Q14126	rs1841396	18	DSG2	31504458	T	A	0.406	-0.213	0.006	274.8	1260.25	Desmoglein-2	1
DSG3	P32926	rs10084010	18	DSG3	31447782	C	T	0.1756	-0.31	0.007	374.3	1961.22	Desmoglein-3	1
DSG4	Q86SJ6	rs12960081	18	DSG4	31413220	A	G	0.4748	0.051	0.006	17.3	72.25	Desmoglein-4	1
DTD1	Q8TEA8	rs6136442	20	DTD1	18626982	A	T	0.3693	-0.156	0.006	131	676	D-aminoacyl-tRNA deacylase 1	1
DTX3	Q8N9I9	rs2277323	12	DTX3	57615589	G	A	0.2483	-0.0989676	0.00646989	47.0369	233.987	Probable E3 ubiquitin-protein ligase DTX3	2
DTYMK	P23919	rs28630677	2	DTYMK	241686546	C	T	0.0457	-0.128	0.015	17.8	72.8178	Thymidylate kinase	1
DUSP13	Q6B8I1	rs6480771	10	DUSP13	75101922	T	C	0.4275	-0.262	0.006	385.8	1906.78	Dual specificity protein phosphatase 13 isoform A	1
DUSP29	Q68J44	rs11001272	10	DUSP29	75063406	A	G	0.3544	-0.133	0.007	89.9	361	Dual specificity phosphatase 29	1
EBAG9	O00559	rs2022934	8	EBAG9	109555545	G	A	0.4001	-0.065	0.006	24.4	117.361	Receptor-binding cancer antigen expressed on SiSo cells	1
EBI3_IL27	Q14213	rs8109160	19	NA	4247479	C	T	0.3103	-0.401	0.006	876.3	4466.69	NA	1
EBI3_IL27	Q8NEV9	rs181203	16	NA	28501050	A	C	0.3207	-0.07	0.006	30.4	136.111	NA	1
ECHDC3	Q96DC8	rs72783935	10	ECHDC3	11767369	C	T	0.0887	-0.948	0.011	1715.5	7427.31	Enoyl-CoA hydratase domain-containing protein 3, mitochondrial	1
ECHS1	P30084	rs1049951	10	ECHS1	133370622	G	A	0.9306	-0.447	0.013	269.5	1182.3	Enoyl-CoA hydratase, mitochondrial	1
ECI2	O75521	rs9328220	6	ECI2	4119947	A	C	0.3218	-0.283	0.007	386.2	1634.47	Enoyl-CoA delta isomerase 2	1
ECM1	Q16610	rs3737240	1	ECM1	150510879	C	T	0.384	-0.667	0.006	2335.3	12358	Extracellular matrix protein 1	1
EDAR	Q9UNE0	rs148085735	2	EDAR	108992119	C	G	0.0128	1.689	0.027	871.8	3913.2	Tumor necrosis factor receptor superfamily member EDAR	1
EDDM3B	P56851	rs3827905	14	EDDM3B	20770159	G	A	0.6579	-0.163	0.004	317.2	1660.56	Epididymal secretory protein E3-beta	1
EDIL3	O43854	rs66802107	5	EDIL3	84025262	G	A	0.2388	-0.09	0.007	35.8	165.306	EGF-like repeat and discoidin I-like domain-containing protein 3	1
EDN1	P05305	rs5370	6	EDN1	12296022	G	T	0.223	0.262	0.007	284.8	1400.9	Endothelin-1	1
EFEMP1	Q12805	rs3791679	2	EFEMP1	55869757	A	G	0.2263	0.205	0.007	208.1	857.653	EGF-containing fibulin-like extracellular matrix protein 1	1
EFHD1	Q9BUP0	rs146096867	2	EFHD1	232655869	C	T	0.0882	0.31	0.01	195.3	961	EF-hand domain-containing protein D1	1
EFNA1	P20827	rs4390169	1	EFNA1	155133578	A	G	0.51	0.308	0.006	564.7	2635.11	Ephrin-A1	1
EGF	P01133	rs2298979	4	EGF	109916970	G	A	0.417159	0.125949	0.00630622	88.0176	398.888	Pro-epidermal growth factor	3
EGFL7	Q9UHF1	rs74557797	9	EGFL7	136656051	G	T	0.089	-0.278	0.011	135.5	638.711	Epidermal growth factor-like protein 7	1
EGFLAM	Q63HQ2	rs113400125	5	EGFLAM	38406149	C	T	0.0249	1.474	0.02	1231.8	5431.69	Pikachurin	1
EGLN1	Q9GZT9	rs12097901	1	EGLN1	231421509	C	G	0.0688	0.266	0.012	103.4	491.361	Egl nine homolog 1	1
EHD3	Q9NZN3	rs655029	2	EHD3	31254972	G	A	0.7213	-0.19	0.007	159.6	736.735	EH domain-containing protein 3	1
EIF2AK2	P19525	rs11894449	2	EIF2AK2	37153525	C	T	0.4694	0.148	0.006	130.4	608.444	Interferon-induced, double-stranded RNA-activated protein kinase	1
EIF2AK3	Q9NZJ5	rs4972221	2	EIF2AK3	88571114	A	T	0.6632	0.12	0.007	73.8	293.878	Eukaryotic translation initiation factor 2-alpha kinase 3	1
EIF4G3	O43432	rs2874367	1	EIF4G3	20997998	A	C	0.541173	0.0751008	0.00610168	34.0872	151.492	Eukaryotic translation initiation factor 4 gamma 3	3
EIF5	P55010	rs138711694	14	EIF5	103346102	T	C	0.0164	-0.251	0.026	21.5	93.1967	Eukaryotic translation initiation factor 5	1
ELN	P15502	rs17855988	7	ELN	74060495	G	C	0.096	0.136	0.008	68.2	289	Elastin	1
ELOA	Q14241	rs2473378	1	ELOA	23724245	G	A	0.6051	0.08	0.006	38.9	177.778	Elongin-A	1
ENAH	Q8N8S7	rs10799316	1	ENAH	225480329	G	A	0.7547	0.115	0.0072	51.0637	255.112	Protein enabled homolog	2
ENDOU	P21128	rs2240079	12	ENDOU	47735561	A	G	0.3019	0.324	0.006	635.5	2916	Poly(U)-specific endoribonuclease	1
ENG	P17813	rs11794565	9	ENG	127838998	C	T	0.454	0.251	0.006	347.9	1750.03	Endoglin	1
ENO2	P09104	rs1057077	12	ENO2	6912921	T	A	0.286489	0.149557	0.00674427	108.227	491.749	Gamma-enolase	3
ENO3	P13929	rs2243090	17	ENO3	4931922	T	C	0.6572	-0.094	0.006	52.8	245.444	Beta-enolase	1
ENPEP	Q07075	rs33966350	4	ENPEP	110510288	G	A	0.0122	-0.321	0.029	28.5	122.522	Glutamyl aminopeptidase	1
ENPP2	Q13822	rs13267597	8	ENPP2	119641985	T	G	0.3164	-0.25	0.005	468.9	2500	Ectonucleotide pyrophosphatase/phosphodiesterase family member 2	1
ENPP5	Q9UJA9	rs34109856	6	ENPP5	46168147	C	G	0.0506	-1.659	0.013	3534.2	16285.7	Ectonucleotide pyrophosphatase/phosphodiesterase family member 5	1
ENPP6	Q6UWR7	rs78293932	4	ENPP6	184217948	C	T	0.0241	0.967	0.019	552.7	2590.27	Glycerophosphocholine cholinephosphodiesterase ENPP6	1
ENPP7	Q6UWV6	rs11868696	17	ENPP7	79732608	A	G	0.3796	0.944	0.006	4613.8	24753.8	Ectonucleotide pyrophosphatase/phosphodiesterase family member 7	1
ENSA	O43768	rs190018150	1	ENSA	150635311	G	A	0.0391	0.12	0.016	13	56.25	Alpha-endosulfine	1
ENTPD5	O75356	rs8017421	14	ENTPD5	74004313	A	G	0.0602	-0.962	0.013	1176.3	5476	Ectonucleoside triphosphate diphosphohydrolase 5	1
ENTPD6	O75354	rs6050446	20	ENTPD6	25214873	A	G	0.9695	1.908	0.018	2422.9	11236	Ectonucleoside triphosphate diphosphohydrolase 6	1
ENTR1	Q96C92	rs11145904	9	ENTR1	136403494	A	C	0.1715	-0.293	0.008	285.2	1341.39	Endosome-associated-trafficking regulator 1	1
EPGN	Q6UW88	rs62312545	4	EPGN	74295177	A	G	0.2121	-0.054	0.008	11.9	45.5625	Epigen	1
EPHA1	P21709	rs75045569	7	EPHA1	143412115	T	G	0.1762	0.243	0.007	231.1	1205.08	Ephrin type-A receptor 1	1
EPHA2	P29317	rs924204	1	EPHA2	16187431	A	G	0.5752	-0.123	0.006	92.2	420.25	Ephrin type-A receptor 2	1
EPHA4	P54764	rs10932916	2	EPHA4	221525251	G	A	0.5179	0.135	0.006	118.2	506.25	Ephrin type-A receptor 4	1
EPHB6	O15197	rs7789303	7	EPHB6	142854785	A	G	0.2823	-0.306	0.007	417.7	1910.94	Ephrin type-B receptor 6	1
EPHX2	P34913	rs6558002	8	EPHX2	27532025	T	C	0.178168	0.131471	0.00848047	53.4791	240.337	Bifunctional epoxide hydrolase 2	3
EPPK1	P58107	rs59265584	8	EPPK1	143876547	T	C	0.1332	-0.529	0.009	744.6	3454.83	Epiplakin	1
EPS8L2	Q9H6S3	rs11246276	11	EPS8L2	706284	G	T	0.1626	-0.394	0.008	515.1	2425.56	Epidermal growth factor receptor kinase substrate 8-like protein 2	1
ERBB2	P04626	rs4252624	17	ERBB2	39711394	G	T	0.0167	0.596	0.023	151.9	671.486	Receptor tyrosine-protein kinase erbB-2	1
ERBB4	Q15303	rs6735267	2	ERBB4	212539139	C	T	0.2689	0.206	0.007	204.3	866.041	Receptor tyrosine-protein kinase erbB-4	1
ERC2	O15083	rs79784038	3	ERC2	56099639	G	C	0.0256	-0.130345	0.0201413	9.58166	41.881	ERC protein 2	2
EREG	O14944	rs78803121	4	EREG	74382788	G	T	0.0556	-0.194	0.013	46.2	222.698	Proepiregulin	1
ERI1	Q8IV48	rs7814328	8	ERI1	9018719	T	C	0.4631	-0.07	0.006	28.9	136.111	3'-5' exoribonuclease 1	1
ERMAP	Q96PL5	rs11210731	1	ERMAP	42845494	A	G	0.1836	0.116	0.007	55.3	274.612	Erythroid membrane-associated protein	1
ERN1	O75460	rs8178824	17	ERN1	66228657	C	T	0.0297	0.538	0.018	200	893.346	Serine/threonine-protein kinase/endoribonuclease IRE1	1
ESM1	Q9NQ30	rs4242051	5	ESM1	54902947	T	C	0.7471	0.191	0.007	166.8	744.51	Endothelial cell-specific molecule 1	1
ESYT2	A0FGR8	rs2709865	7	ESYT2	158746881	T	C	0.9348	-0.27	0.012	102.8	506.25	Extended synaptotagmin-2	1
EVI5	O60447	rs11808092	1	EVI5	92607671	C	A	0.2462	-0.146	0.007	91.7	435.02	Ecotropic viral integration site 5 protein homolog	1
EXTL1	Q92935	rs2736831	1	EXTL1	26031165	C	A	0.6801	-0.402	0.007	764.5	3298.04	Exostosin-like 1	1
F11	P03951	rs3756011	4	F11	186285095	C	A	0.3901	0.385	0.006	971.5	4117.36	Coagulation factor XI	1
F11R	Q9Y624	rs60315407	1	F11R	161063015	T	C	0.2912	0.0577692	0.0066564	16.3104	75.3206	Junctional adhesion molecule A	2
F12	P00748	rs1801020	5	F12	177409531	A	G	0.7322	1.167	0.007	6066.9	27793.7	Coagulation factor XII	1
F13B	P05160	rs12134960	1	F13B	197040378	G	C	0.1618	-0.545	0.008	971.6	4641.02	Coagulation factor XIII B chain	1
F2	P00734	rs1799963	11	F2	46739505	G	A	0.0108	0.733	0.031	126.2	559.094	Prothrombin	1
F2R	P25116	rs250736	5	F2R	76738530	G	A	0.1713	-0.14	0.008	64.8	306.25	Proteinase-activated receptor 1	1
F3	P13726	rs6666213	1	F3	94808809	A	G	0.3729	0.173161	0.00573462	174.131	911.781	Tissue factor	2
F7	P08709	rs561241	13	F7	113105720	T	C	0.1163	-0.759	0.009	1412.5	7112.11	Coagulation factor VII	1
FABP1	P07148	rs2241883	2	FABP1	88124547	T	C	0.302	-0.228	0.006	270.2	1444	Fatty acid-binding protein, liver	1
FABP2	P12104	rs17009129	4	FABP2	119359462	C	T	0.3281	-0.21	0.006	228.5	1225	Fatty acid-binding protein, intestinal	1
FABP3	P05413	rs12401792	1	FABP3	31374572	G	T	0.2427	-0.091	0.006	45.3	230.028	Fatty acid-binding protein, heart	1
FABP4	P15090	rs72684474	8	FABP4	81487648	A	T	0.1583	-0.115	0.008	50	206.641	Fatty acid-binding protein, adipocyte	1
FABP5	Q01469	rs118019635	8	FABP5	81281047	C	A	0.0688	-0.209	0.012	66.7	303.34	Fatty acid-binding protein 5	1
FABP6	P51161	rs1130435	5	FABP6	160232266	C	T	0.4071	-0.136	0.006	98.9	513.778	Gastrotropin	1
FABP9	Q0Z7S8	rs28497692	8	FABP9	81500456	G	T	0.0388	-0.208	0.015	43	192.284	Fatty acid-binding protein 9	1
FADD	Q13158	rs3740720	11	FADD	70207441	C	T	0.3944	0.08	0.006	36.2	177.778	FAS-associated death domain protein	1
FAM13A	O94988	rs35916067	4	FAM13A	89014507	T	C	0.1651	-0.173	0.008	97.6	467.641	Protein FAM13A	1
FAM171B	Q6P995	rs12617531	2	FAM171B	186688588	T	A	0.2712	-0.375	0.007	632.4	2869.9	Protein FAM171B	1
FAM172A	Q8WUF8	rs10440717	5	FAM172A	94089147	C	A	0.1298	0.183	0.009	88.7	413.444	Cotranscriptional regulator FAM172A	1
FAM20A	Q96MK3	rs2907374	17	FAM20A	68524286	C	T	0.6645	-0.231	0.006	297.2	1482.25	Pseudokinase FAM20A	1
FAM3B	P58499	rs57529409	21	FAM3B	41346335	C	T	0.0597	-1.087	0.013	1516.9	6991.53	Protein FAM3B	1
FAM3C	Q92520	rs13242463	7	FAM3C	121440228	A	G	0.7209	-0.105	0.007	55	225	Protein FAM3C	1
FAM3D	Q96BQ1	rs12493101	3	FAM3D	58664195	T	C	0.8923	0.489	0.009	718.9	2952.11	Protein FAM3D	1
FAP	Q12884	rs77577375	2	FAP	162198558	T	G	0.011	1.036	0.029	282	1276.21	Prolyl endopeptidase FAP	1
FARSA	Q9Y285	rs35087277	19	FARSA	12924908	T	C	0.0342	-0.124	0.017	12.4	53.2042	Phenylalanine--tRNA ligase alpha subunit	1
FAS	P25445	rs7911226	10	FAS	89009208	A	G	0.3064	-0.26	0.006	399.8	1877.78	Tumor necrosis factor receptor superfamily member 6	1
FASLG	P48023	rs859670	1	FASLG	172704182	C	A	0.155	-0.103	0.008	41.7	165.766	Tumor necrosis factor ligand superfamily member 6	1
FBLN2	P98095	rs28587534	3	FBLN2	13570786	A	G	0.0176	-1.35	0.025	619.2	2916	Fibulin-2	1
FBN2	P35556	rs78821460	5	FBN2	128538456	G	C	0.0807	0.523	0.012	443	1899.51	Fibrillin-2	1
FBP1	P09467	rs117815264	9	FBP1	94598328	C	T	0.0708	-0.572	0.012	506.7	2272.11	Fructose-1,6-bisphosphatase 1	1
FCAMR	Q8WWV6	rs11119933	1	FCAMR	206967095	C	T	0.1835	0.431	0.008	692.5	2902.52	High affinity immunoglobulin alpha and immunoglobulin mu Fc receptor	1
FCAR	P24071	rs12608573	19	FCAR	54879918	C	G	0.216	0.844	0.007	2783.2	14537.5	Immunoglobulin alpha Fc receptor	1
FCER1A	P12319	rs7549785	1	FCER1A	159308078	G	A	0.1592	0.159	0.008	77.4	395.016	High affinity immunoglobulin epsilon receptor subunit alpha	1
FCER2	P06734	rs11260012	19	FCER2	7694683	T	C	0.4941	-0.289	0.006	497.2	2320.03	Low affinity immunoglobulin epsilon Fc receptor	1
FCGR2A	P12318	rs11810143	1	FCGR2A	161510859	A	G	0.1145	-1.453	0.01	4980.3	21112.1	Low affinity immunoglobulin gamma Fc region receptor II-a	1
FCGR2B	P31994	rs1801274	1	FCGR2B	161509955	A	G	0.5293	-0.439	0.006	1067.1	5353.36	Low affinity immunoglobulin gamma Fc region receptor II-b	1
FCN1	O00602	rs11103604	9	FCN1	134965600	G	T	0.2612	0.438	0.007	904.4	3915.18	Ficolin-1	1
FCN2	Q15485	rs7041446	9	FCN2	134884208	G	A	0.464	-0.615	0.006	2254.7	10506.2	Ficolin-2	1
FCRL1	Q96LA6	rs4971154	1	FCRL1	157802090	C	T	0.4922	-0.342	0.006	708.3	3249	Fc receptor-like protein 1	1
FCRL2	Q96LA5	rs12568320	1	FCRL2	157774214	A	G	0.1672	0.759	0.008	1938	9001.27	Fc receptor-like protein 2	1
FCRL3	Q96P31	rs7522061	1	FCRL3	157698600	T	C	0.4823	0.957	0.006	5073.6	25440.2	Fc receptor-like protein 3	1
FCRL5	Q96RD9	rs6683511	1	FCRL5	157545568	A	G	0.213855	-0.480329	0.00701314	1020.54	4690.86	Fc receptor-like protein 5	3
FCRL6	Q6DN72	rs6672434	1	FCRL6	159812894	A	G	0.1952	-0.865	0.008	2791.9	11691	Fc receptor-like protein 6	1
FCRLB	Q6BAA4	rs61801180	1	FCRLB	161718974	G	C	0.0571	1.368	0.013	2336.3	11073.5	Fc receptor-like B	1
FDX1	P10109	rs2724424	11	FDX1	110390646	G	A	0.3483	0.05	0.007	13.2	51.0204	Adrenodoxin, mitochondrial	1
FES	P07332	rs2071382	15	FES	90884967	T	C	0.5304	0.13	0.006	95.2	469.444	Tyrosine-protein kinase Fes/Fps	1
FETUB	Q9UGM5	rs114780909	3	FETUB	186642466	T	A	0.0089	-2.097	0.033	899.8	4038.02	Fetuin-B	1
FGF2	P09038	rs2922979	4	FGF2	122827461	C	G	0.3248	-0.713	0.007	2532.3	10374.9	Fibroblast growth factor 2	1
FGF21	Q9NSA1	rs838131	19	FGF21	48757420	A	C	0.467	-0.125	0.006	88	434.028	Fibroblast growth factor 21	1
FGF23	Q9GZV9	rs6489536	12	FGF23	4382743	G	C	0.3361	0.099	0.006	54.2	272.25	Fibroblast growth factor 23	1
FGF5	P12034	rs12509595	4	FGF5	80261400	T	C	0.2851	0.664	0.006	2316.9	12247.1	Fibroblast growth factor 5	1
FGFBP1	Q14512	rs9968276	4	FGFBP1	15947928	G	A	0.1995	-0.123	0.007	62.2	308.755	Fibroblast growth factor-binding protein 1	1
FGFBP2	Q9BYJ0	rs35700679	4	FGFBP2	15958623	A	G	0.1494	0.705	0.008	1749.3	7766.02	Fibroblast growth factor-binding protein 2	1
FGFBP3	Q8TAT2	rs11186737	10	FGFBP3	91906592	C	T	0.315455	-0.374834	0.00637471	752.643	3457.46	Fibroblast growth factor-binding protein 3	3
FGFR2	P21802	rs2981430	10	FGFR2	121552184	G	A	0.5825	-0.107	0.006	75.3	318.028	Fibroblast growth factor receptor 2	1
FGFR4	P22455	rs351855	5	FGFR4	177093242	G	A	0.2932	0.995	0.006	5218.6	27500.7	Fibroblast growth factor receptor 4	1
FGL1	Q08830	rs2073562	8	FGL1	17885420	A	G	0.6683	0.653	0.006	2388.3	11844.7	Fibrinogen-like protein 1	1
FGR	P09769	rs3737803	1	FGR	27634281	G	A	0.0775	-0.179	0.011	54.8	264.802	Tyrosine-protein kinase Fgr	1
FHIT	P49789	rs13070475	3	FHIT	59983610	G	A	0.6373	0.097	0.006	49.7	261.361	Bis(5'-adenosyl)-triphosphatase	1
FIS1	Q9Y3D6	rs74662330	7	FIS1	101222585	C	T	0.0563	-0.353	0.013	155.2	737.331	Mitochondrial fission 1 protein	1
FKBP1B	P68106	rs116520786	2	FKBP1B	24049775	C	T	0.1967	-0.248	0.008	224.6	961	Peptidyl-prolyl cis-trans isomerase FKBP1B	1
FKBP4	Q02790	rs34915583	12	FKBP4	2785253	T	C	0.0435	-0.135	0.015	18.2	81	Peptidyl-prolyl cis-trans isomerase FKBP4	1
FKBP5	Q13451	rs4236047	6	FKBP5	35723863	C	T	0.7169	-0.211	0.007	208.1	908.592	Peptidyl-prolyl cis-trans isomerase FKBP5	1
FLRT2	O43155	rs17646457	14	FLRT2	85622971	G	A	0.1466	-0.696	0.009	1451.7	5980.44	Leucine-rich repeat transmembrane protein FLRT2	1
FLT4	P35916	rs34221241	5	FLT4	180630293	T	C	0.1022	-0.451	0.009	592.2	2511.12	Vascular endothelial growth factor receptor 3	1
FN1	P02751	rs1250259	2	FN1	215435759	T	A	0.7396	0.453	0.007	919.4	4187.94	Fibronectin	1
FNDC1	Q4ZHG4	rs73588939	6	FNDC1	159527088	A	G	0.2825	-0.412	0.007	794.4	3464.16	Fibronectin type III domain-containing protein 1	1
FNTA	P49354	rs11990515	8	FNTA	43087579	G	A	0.0936	-0.084	0.011	14.9	58.314	Protein farnesyltransferase/geranylgeranyltransferase type-1 subunit alpha	1
FOLH1	Q04609	rs61886532	11	FOLH1	49213775	A	G	0.0493	0.194	0.014	40.6	192.02	Glutamate carboxypeptidase 2	1
FOLR1	P15328	rs115974400	11	FOLR1	72167818	T	C	0.0673	-0.186	0.012	57.2	240.25	Folate receptor alpha	1
FOLR2	P14207	rs146893981	11	FOLR2	72206309	C	T	0.0306	0.321	0.017	80.5	356.543	Folate receptor beta	1
FOLR3	P41439	rs115974400	11	FOLR3	72167818	T	C	0.0673058	1.50708	0.012233	3298	15177.7	Folate receptor gamma	3
FOXJ3	Q9UPW0	rs1139978	1	FOXJ3	42191525	T	G	0.1335	-0.096	0.009	25.1	113.778	Forkhead box protein J3	1
FOXO1	Q12778	rs76983463	13	FOXO1	40621517	T	C	0.0411	0.28	0.015	73.5	348.444	Forkhead box protein O1	1
FRZB	Q92765	rs13009	2	FRZB	182834637	C	T	0.087	-0.783	0.011	1192.8	5066.85	Secreted frizzled-related protein 3	1
FSHB	P01225	rs11031006	11	FSHB	30204981	G	A	0.1384	-0.147	0.006	133.1	600.25	Follitropin subunit beta	1
FST	P19883	rs31226	5	FST	54031741	T	C	0.6002	-0.128	0.006	94.3	455.111	Follistatin	1
FSTL1	Q12841	rs1147707	3	FSTL1	120450401	C	T	0.3806	-0.147	0.006	114.4	600.25	Follistatin-related protein 1	1
FSTL3	O95633	rs929263	19	FSTL3	663373	C	T	0.8393	0.099	0.008	34.9	153.141	Follistatin-related protein 3	1
FUCA1	P04066	rs13551	1	FUCA1	23854472	T	C	0.3273	-0.38	0.004	2197.8	9025	Tissue alpha-L-fucosidase	1
FUOM	A2VDF0	rs55998424	10	FUOM	133359518	T	C	0.0399	0.507	0.016	227.7	1004.1	Fucose mutarotase	1
FURIN	P09958	rs2071410	15	FURIN	90877710	C	G	0.3258	0.194692	0.00646989	172.969	905.528	Furin	2
FUT1	P19526	rs2071699	19	FUT1	48751247	G	A	0.0188	-0.163	0.023	11.9	50.225	Galactoside alpha-(1,2)-fucosyltransferase 1	1
FUT3_FUT5	P21217,Q11128	rs17855739	19	NA	5831829	C	T	0.0512	-1.115	0.013	1531.5	7356.36	NA	1
FUT8	Q9BYC5	rs2127870	14	FUT8	65330128	G	C	0.7848	-0.905	0.008	3097.8	12797.3	Alpha-(1,6)-fucosyltransferase	1
FXN	Q16595	rs3750549	9	FXN	69216110	C	A	0.3866	0.077	0.006	33.6	164.694	Frataxin, mitochondrial	1
FXYD5	Q96DB9	rs756845	19	FXYD5	35172347	A	G	0.778	-0.386	0.008	561	2328.06	FXYD domain-containing ion transport regulator 5	1
GAL	P22466	rs2012605	11	GAL	68672639	C	T	0.0905	0.148	0.01	47.9	219.04	Galanin peptides	1
GALNT10	Q86SR1	rs890793	5	GALNT10	154194378	C	T	0.3804	0.374	0.006	792.9	3885.44	Polypeptide N-acetylgalactosaminyltransferase 10	1
GALNT2	Q10471	rs4846914	1	GALNT2	230159944	G	A	0.5857	0.287	0.006	490	2288.03	Polypeptide N-acetylgalactosaminyltransferase 2	1
GALNT3	Q14435	rs2116546	2	GALNT3	165867023	T	C	0.2916	-0.387	0.007	709.2	3056.51	Polypeptide N-acetylgalactosaminyltransferase 3	1
GALNT5	Q7Z7M9	rs6759356	2	GALNT5	157284294	G	C	0.0326	-0.807	0.019	406.9	1804.01	Polypeptide N-acetylgalactosaminyltransferase 5	1
GART	P22102	rs2834234	21	GART	33522316	T	C	0.7731	-0.128	0.007	67.3	334.367	Trifunctional purine biosynthetic protein adenosine-3	1
GAS2	O43903	rs2279240	11	GAS2	22675344	T	C	0.7069	0.11573	0.00646989	63.3761	319.96	Growth arrest-specific protein 2	2
GAS6	Q14393	rs6602909	13	GAS6	113849020	T	C	0.3408	-0.333	0.006	606.9	3080.25	Growth arrest-specific protein 6	1
GASK1A	Q9UFP1	rs1807403	3	GASK1A	43060799	C	T	0.3163	-0.757	0.007	2656.1	11694.9	Golgi-associated kinase 1A	1
GATD3	P0DPI2	rs2187313	21	GATD3	44124713	T	C	0.8098	-0.135	0.008	64.5	284.766	NA	1
GBP1	P32455	rs148526074	1	GBP1	89058073	G	T	0.0255	-1.328	0.019	1009.6	4885.27	Guanylate-binding protein 1	1
GBP2	P32456	rs1329123	1	GBP2	89083237	T	C	0.78	0.126	0.008	61.1	248.062	Guanylate-binding protein 2	1
GC	P02774	rs1352846	4	GC	71752058	A	G	0.2844	1.212	0.007	6833.4	29978.4	Vitamin D-binding protein	1
GCHFR	P30047	rs12903072	15	GCHFR	40796383	A	G	0.4637	0.111	0.006	75.2	342.25	GTP cyclohydrolase 1 feedback regulatory protein	1
GCLM	P48507	rs12563495	1	GCLM	93919068	G	A	0.5087	-0.0548108	0.00646989	15.6043	71.7693	Glutamate--cysteine ligase regulatory subunit	2
GCNT1	Q02742	rs2282683	9	GCNT1	76502835	A	G	0.2133	-0.498	0.007	1058.6	5061.31	Beta-1,3-galactosyl-O-glycosyl-glycoprotein beta-1,6-N-acetylglucosaminyltransferase	1
GDF15	Q99988	rs1054221	19	GDF15	18389048	T	C	0.1424	0.377	0.007	584.2	2900.59	Growth/differentiation factor 15	1
GDNF	P39905	rs62360373	5	GDNF	37820639	G	A	0.0924	-0.395	0.01	309.4	1560.25	Glial cell line-derived neurotrophic factor	1
GFAP	P14136	rs59291670	17	GFAP	44914081	C	T	0.0199	0.254	0.02	35	161.29	Glial fibrillary acidic protein	1
GFER	P55789	rs61516948	16	GFER	1973321	C	T	0.126	-0.0892439	0.00923527	19.8799	93.3808	FAD-linked sulfhydryl oxidase ALR	2
GFRA1	P56159	rs11197603	10	GFRA1	116242259	T	C	0.1465	-0.293	0.008	285	1341.39	GDNF family receptor alpha-1	1
GFRA2	O00451	rs1480999	8	GFRA2	21616577	G	A	0.5554	0.294	0.006	474.1	2401	GDNF family receptor alpha-2	1
GFRAL	Q6UXV0	rs72988065	6	GFRAL	55619783	A	G	0.1596	0.374	0.008	458.4	2185.56	GDNF family receptor alpha-like	1
GGCT	O75223	rs4259	7	GGCT	30504118	G	A	0.7167	-0.117	0.007	66	279.367	Gamma-glutamylcyclotransferase	1
GGH	Q92820	rs77642645	8	GGH	63020113	G	A	0.0672	0.721	0.012	780.2	3610.01	Gamma-glutamyl hydrolase	1
GGT1	P19440	rs3859862	22	GGT1	24601103	A	G	0.3487	0.25	0.006	386.6	1736.11	Glutathione hydrolase 1 proenzyme	1
GGT5	P36269	rs5760275	22	GGT5	24247481	C	G	0.2056	0.329	0.008	413.1	1691.27	Glutathione hydrolase 5 proenzyme	1
GHR	P10912	rs6873545	5	GHR	42631162	T	C	0.276	-0.685	0.007	2136.7	9576.02	Growth hormone receptor	1
GHRL	Q9UBU3	rs34911341	3	GHRL	10289835	C	T	0.0059	1.38	0.038	291.5	1318.84	Appetite-regulating hormone	1
GIMAP7	Q8NHV1	rs3735080	7	GIMAP7	150520221	C	T	0.2253	-0.6	0.007	1473.2	7346.94	GTPase IMAP family member 7	1
GIP	P09681	rs72833611	17	GIP	48958681	C	G	0.1277	0.06	0.009	10.8	44.4444	Gastric inhibitory polypeptide	1
GIPC2	Q8TF65	rs7537908	1	GIPC2	78053255	A	G	0.2027	-0.299	0.007	369.2	1824.51	PDZ domain-containing protein GIPC2	1
GIPC3	Q8TF64	rs34722692	19	GIPC3	3585521	G	A	0.1106	-0.425	0.01	415.1	1806.25	PDZ domain-containing protein GIPC3	1
GIT1	Q9Y2X7	rs138723501	17	GIT1	29588393	C	T	0.0202	0.225	0.023	21.9	95.6994	ARF GTPase-activating protein GIT1	1
GLB1	P16278	rs17522953	3	GLB1	33097272	G	C	0.6013	0.22	0.006	286.6	1344.44	Beta-galactosidase	1
GLO1	Q04760	rs4746	6	GLO1	38682852	T	G	0.4491	-0.326	0.006	616.9	2952.11	Lactoylglutathione lyase	1
GLRX	P35754	rs6556886	5	GLRX	95827745	G	A	0.1291	-0.747	0.009	1504.8	6889	Glutaredoxin-1	1
GLRX5	Q86SX6	rs910792	14	GLRX5	95530485	A	G	0.4269	-0.113	0.006	71.5	354.694	Glutaredoxin-related protein 5, mitochondrial	1
GLT8D2	Q9H1C3	rs117801489	12	GLT8D2	104015054	T	C	0.0161	0.654	0.025	150.6	684.346	Glycosyltransferase 8 domain-containing protein 2	1
GM2A	P17900	rs153478	5	GM2A	151259878	A	G	0.66	-0.664	0.006	2471.6	12247.1	Ganglioside GM2 activator	1
GMFG	O60234	rs251906	19	GMFG	39336198	C	G	0.101	-0.116	0.011	26	111.207	Glia maturation factor gamma	1
GNAS	O95467	rs2296528	20	GNAS	58699095	G	C	0.6376	0.075	0.006	32	156.25	Neuroendocrine secretory protein 55	1
GNLY	P22749	rs7603438	2	GNLY	85708059	A	G	0.2389	0.702	0.007	2087	10057.2	Granulysin	1
GNPDA1	P46926	rs2232195	5	GNPDA1	142007955	A	G	0.2795	-0.098	0.007	41.8	196	Glucosamine-6-phosphate isomerase 1	1
GNPDA2	Q8TDQ7	rs58248227	4	GNPDA2	44659965	T	G	0.620553	0.241273	0.00640285	310.012	1419.94	Glucosamine-6-phosphate isomerase 2	3
GOLGA3	Q08378	rs11147139	12	GOLGA3	132881065	G	A	0.2137	0.122	0.007	60.4	303.755	Golgin subfamily A member 3	1
GORASP2	Q9H8Y8	rs13028857	2	GORASP2	170976604	G	A	0.28036	0.0531258	0.0068289	14.138	60.5215	Golgi reassembly-stacking protein 2	3
GP6	Q9HCN6	rs1613662	19	GP6	55025227	G	A	0.832	0.393	0.008	493.8	2413.27	Platelet glycoprotein VI	1
GPA33	Q99795	rs72689399	1	GPA33	167068884	C	T	0.0152	-0.709	0.024	191.1	872.71	Cell surface A33 antigen	1
GPC1	P35052	rs11892254	2	GPC1	240466447	C	T	0.1108	0.5	0.009	624.6	3086.42	Glypican-1	1
GPC5	P78333	rs342706	13	GPC5	91764804	T	C	0.2772	-0.867	0.007	3423.3	15340.6	Glypican-5	1
GPHA2	Q96T91	rs114391421	11	GPHA2	64962847	C	A	0.0461	0.481528	0.0141751	219.06	1153.96	Glycoprotein hormone alpha-2	2
GPIHBP1	Q8IV16	rs6420185	8	GPIHBP1	143220901	G	A	0.3909	-0.26	0.006	364.1	1877.78	Glycosylphosphatidylinositol-anchored high density lipoprotein-binding protein 1	1
GPNMB	Q14956	rs75801644	7	GPNMB	23266522	G	A	0.0219	-1.074	0.021	565.9	2615.59	Transmembrane glycoprotein NMB	1
GPR15L	Q6UWK7	rs4399275	10	C10orf99	84159182	T	G	0.428	0.216	0.006	275.3	1296	Protein GPR15L	1
GPR37	O15354	rs1860147	7	GPR37	124490118	C	T	0.259	-0.77	0.007	2714.7	12100	Prosaposin receptor GPR37	1
GPRC5C	Q9NQ84	rs2670824	17	GPRC5C	74442833	C	G	0.926	-0.218	0.012	74.7	330.028	G-protein coupled receptor family C group 5 member C	1
GRAP2	O75791	rs148328786	22	GRAP2	39946989	A	G	0.0131	0.285	0.028	23.2	103.603	GRB2-related adapter protein 2	1
GRHPR	Q9UBQ7	rs4878690	9	GRHPR	37422659	C	T	0.3206	0.264	0.007	355.1	1422.37	Glyoxylate reductase/hydroxypyruvate reductase	1
GRIK2	Q13002	rs59321237	6	GRIK2	100881866	C	T	0.0296	0.724	0.018	343	1617.83	Glutamate receptor ionotropic, kainate 2	1
GRK5	P34947	rs10886430	10	GRK5	119250744	A	G	0.1222	-0.389	0.01	345	1513.21	G protein-coupled receptor kinase 5	1
GRN	P28799	rs5848	17	GRN	44352876	C	T	0.2902	-0.25	0.006	351.4	1736.11	Progranulin	1
GRP	P07492	rs9957264	18	GRP	59214401	C	A	0.1652	0.442	0.008	617.6	3052.56	Gastrin-releasing peptide	1
GRPEL1	Q9HAV7	rs56659624	4	GRPEL1	7067650	G	C	0.0945	-0.081	0.011	14	54.2231	GrpE protein homolog 1, mitochondrial	1
GSR	P00390	rs2551710	8	GSR	30699094	T	C	0.326044	-0.122053	0.00648943	78.1878	353.74	Glutathione reductase, mitochondrial	3
GSTA1	P08263	rs6458871	6	GSTA1	52801179	C	T	0.5797	0.318	0.006	595.4	2809	Glutathione S-transferase A1	1
GSTA3	Q16772	rs6458871	6	GSTA3	52801179	C	T	0.5799	0.314	0.006	549.4	2738.78	Glutathione S-transferase A3	1
GSTP1	P09211	rs762803	11	GSTP1	67584785	C	A	0.4392	0.196	0.006	205.9	1067.11	Glutathione S-transferase P	1
GSTT2B	P0CG30	rs5751777	22	GSTT2B	23924860	C	T	0.5851	-1.035	0.006	5875.5	29756.2	Glutathione S-transferase theta-2B	1
GYS1	P13807	rs10853805	19	GYS1	49036836	A	C	0.6215	-0.044	0.006	11.1	53.7778	Glycogen [starch] synthase, muscle	1
GZMB	P10144	rs2273844	14	GZMB	24634208	G	A	0.230723	-0.352091	0.00697936	554.427	2544.95	Granzyme B	3
GZMH	P20718	rs190749747	14	GZMH	24607097	C	G	0.0103	-0.903	0.031	189	848.501	Granzyme H	1
HADH	Q16836	rs3796939	4	HADH	108026935	T	A	0.9154	-0.097	0.011	16.8	77.7603	Hydroxyacyl-coenzyme A dehydrogenase, mitochondrial	1
HAVCR1	Q96D42	rs6878069	5	HAVCR1	157044058	A	G	0.4809	-0.456	0.005	1498.7	8317.44	Hepatitis A virus cellular receptor 1	1
HBEGF	Q99075	rs6869910	5	HBEGF	140249865	T	C	0.4403	-0.049	0.006	15.2	66.6944	Proheparin-binding EGF-like growth factor	1
HBQ1	P09105	rs3760047	16	HBQ1	231300	G	A	0.8037	0.45	0.008	777.6	3164.06	Hemoglobin subunit theta-1	1
HBZ	P02008	rs2461286	16	HBZ	153255	A	G	0.6602	-1.028	0.007	5397.9	21567	Hemoglobin subunit zeta	1
HCLS1	P14317	rs78654812	3	HCLS1	121659058	C	A	0.1423	-0.107	0.009	34.2	141.346	Hematopoietic lineage cell-specific protein	1
HDDC2	Q7Z4H3	rs3734643	6	HDDC2	125301686	A	G	0.1925	-0.866	0.008	2649.4	11718.1	5'-deoxynucleotidase HDDC2	1
HDGF	P51858	rs3806417	1	HDGF	156741831	C	A	0.3256	1.155	0.007	6757.8	27225	Hepatoma-derived growth factor	1
HDGFL2	Q7Z4V5	rs8887	19	HDGFL2	4502189	T	C	0.5624	-0.048	0.006	13.7	64	Hepatoma-derived growth factor-related protein 2	1
HEBP1	Q9NRV9	rs1941	12	HEBP1	12975329	C	G	0.0357	-0.294	0.017	67	299.087	Heme-binding protein 1	1
HEG1	Q9ULI3	rs6438868	3	HEG1	125009628	C	G	0.6157	0.104	0.006	71.1	300.444	Protein HEG homolog 1	1
HEXIM1	O94992	rs36160143	17	HEXIM1	45167022	C	T	0.1913	0.087	0.008	28.4	118.266	Protein HEXIM1	1
HGF	P14210	rs5745687	7	HGF	81729735	C	T	0.063	-0.183	0.012	51.1	232.562	Hepatocyte growth factor	1
HGFAC	Q04756	rs4690097	4	HGFAC	3444018	C	T	0.6833	-0.491	0.007	1192.8	4920.02	Hepatocyte growth factor activator	1
HIP1R	O75146	rs11060065	12	HIP1R	122801944	A	G	0.0342	-0.249	0.017	50.4	214.536	Huntingtin-interacting protein 1-related protein	1
HJV	Q6ZVN8	rs41302089	1	HJV	145959559	G	T	0.0148	-0.599	0.026	118.2	530.771	Hemojuvelin	1
HLA-DRA	P01903	rs36096565	6	HLA-DRA	32592248	A	G	0.2	0.678	0.008	1537.1	7182.56	HLA class II histocompatibility antigen, DR alpha chain	1
HLA-E	P13747	rs2853999	6	HLA-E	31358297	A	T	0.1378	0.43	0.009	547.3	2282.72	HLA class I histocompatibility antigen, alpha chain E	1
HMBS	P08397	rs72997349	11	HMBS	119074792	T	C	0.0285	0.383	0.018	102.4	452.744	Porphobilinogen deaminase	1
HMCN2	Q8NDA2	rs1105797	9	HMCN2	130288860	A	G	0.5233	0.608	0.006	2122.4	10268.4	Hemicentin-2	1
HMOX1	P09601	rs2071747	22	HMOX1	35381192	G	C	0.0561	-0.162	0.013	35.5	155.29	Heme oxygenase 1	1
HMOX2	P30519	rs2270363	16	HMOX2	4476291	A	G	0.7353	-0.112	0.007	56.6	256	Heme oxygenase 2	1
HNMT	P50135	rs11558538	2	HNMT	138002079	C	T	0.1045	-1.115	0.01	2823.3	12432.2	Histamine N-methyltransferase	1
HPGDS	O60760	rs4282187	4	HPGDS	94351994	T	C	0.6154	0.459	0.006	1100.3	5852.25	Hematopoietic prostaglandin D synthase	1
HPSE	Q9Y251	rs61751211	4	HPSE	83302273	T	C	0.0106	-0.797	0.033	124.6	583.296	Heparanase	1
HRG	P04196	rs9898	3	HRG	186672838	C	T	0.3432	0.463	0.006	1109.2	5954.69	Histidine-rich glycoprotein	1
HS3ST3B1	Q9Y662	rs17669311	17	HS3ST3B1	13933734	G	A	0.3807	0.32	0.006	538.7	2844.44	Heparan sulfate glucosamine 3-O-sulfotransferase 3B1	1
HS6ST1	O60243	rs13014395	2	HS6ST1	128314699	G	T	0.2049	-0.246	0.007	238.6	1235.02	Heparan-sulfate 6-O-sulfotransferase 1	1
HSBP1	O75506	rs707236	16	HSBP1	83769555	T	A	0.3359	-0.568	0.007	1647.9	6584.16	Heat shock factor-binding protein 1	1
HSD17B14	Q9BPX1	rs35299026	19	HSD17B14	48815123	G	A	0.0459	-1.551	0.015	2440	10691.6	17-beta-hydroxysteroid dehydrogenase 14	1
HSDL2	Q6YN16	rs10817342	9	HSDL2	112437227	C	T	0.3865	0.588	0.006	1878.2	9604	Hydroxysteroid dehydrogenase-like protein 2	1
HSPA2	P54652	rs12894807	14	HSPA2	64576686	A	G	0.8052	0.126	0.008	60.1	248.062	Heat shock-related 70 kDa protein 2	1
HSPG2	P98160	rs6695528	1	HSPG2	21821671	G	A	0.295	-0.169	0.007	147.7	582.878	Basement membrane-specific heparan sulfate proteoglycan core protein	1
HYAL1	Q12794	rs116482870	3	HYAL1	50302191	C	T	0.0618	-0.542	0.013	398.1	1738.25	Hyaluronidase-1	1
HYOU1	Q9Y4L1	rs2509121	11	HYOU1	119057542	C	T	0.3986	0.173	0.006	175.7	831.361	Hypoxia up-regulated protein 1	1
ICAM1	P05362	rs5030377	19	ICAM1	10282558	A	G	0.378	0.4022	0.00646989	Inf	3864.48	Intercellular adhesion molecule 1	2
ICAM2	P13598	rs16947438	17	ICAM2	64069138	G	T	0.16006	0.0714425	0.00620424	29.9557	132.598	Intercellular adhesion molecule 2	3
ICAM3	P32942	rs61451658	19	ICAM3	10341244	C	T	0.3085	0.309	0.006	510	2652.25	Intercellular adhesion molecule 3	1
ICAM4	Q14773	rs5030377	19	ICAM4	10282558	A	G	0.3742	-0.11	0.005	91.6	484	Intercellular adhesion molecule 4	1
ICAM5	Q9UMF0	rs281439	19	ICAM5	10289434	G	C	0.7729	0.807	0.007	2858.9	13290.8	Intercellular adhesion molecule 5	1
ICOSLG	O75144	rs6518352	21	ICOSLG	44226815	A	G	0.7209	-0.39048	0.0072	Inf	2941.25	ICOS ligand	2
IDI2	Q9BXS1	rs1044261	10	IDI2	1019770	C	T	0.0745	-0.605	0.012	587.4	2541.84	Isopentenyl-diphosphate delta-isomerase 2	1
IDO1	P14902	rs7010461	8	IDO1	39923925	C	T	0.3408	0.275	0.007	384.8	1543.37	Indoleamine 2,3-dioxygenase 1	1
IDUA	P35475	rs3796622	4	IDUA	989272	T	C	0.6419	0.522	0.006	1493.8	7569	Alpha-L-iduronidase	1
IFI30	P13284	rs273266	19	IFI30	18172691	T	C	0.2215	-0.498	0.007	1082.6	5061.31	Gamma-interferon-inducible lysosomal thiol reductase	1
IFIT3	O14879	rs17096301	10	IFIT3	89336360	C	A	0.2459	-0.117	0.007	59.2	279.367	Interferon-induced protein with tetratricopeptide repeats 3	1
IFNAR1	P17181	rs914142	21	IFNAR1	33353501	G	A	0.7353	-0.442	0.007	878	3987.02	Interferon alpha/beta receptor 1	1
IFNGR1	P15260	rs9376267	6	IFNGR1	137209894	C	T	0.2427	-0.194	0.007	169.9	768.082	Interferon gamma receptor 1	1
IFNGR2	P38484	rs9808753	21	IFNGR2	33415005	A	G	0.1467	1.412	0.009	5671.8	24614.1	Interferon gamma receptor 2	1
IFNL1	Q8IU54	rs30461	19	IFNL1	39298475	A	G	0.1206	-0.088	0.01	17.7	77.44	Interferon lambda-1	1
IFNLR1	Q8IU57	rs139958347	1	IFNLR1	24187233	G	C	0.0373	-0.94	0.018	597.5	2727.16	Interferon lambda receptor 1	1
IGDCC4	Q8TDY8	rs56362513	15	IGDCC4	65509382	T	C	0.0193	0.949	0.021	436.2	2042.18	Immunoglobulin superfamily DCC subclass member 4	1
IGF1R	P08069	rs3743249	15	IGF1R	98962194	G	T	0.2631	0.113	0.007	66.2	260.592	Insulin-like growth factor 1 receptor	1
IGF2R	P11717	rs2297363	6	IGF2R	160085430	G	A	0.1345	0.556	0.009	856.4	3816.49	Cation-independent mannose-6-phosphate receptor	1
IGFBP1	P08833	rs28705240	7	IGFBP1	45880033	T	C	0.519449	-0.0493674	0.00600246	15.7079	67.6429	Insulin-like growth factor-binding protein 1	3
IGFBP2	P18065	rs4674100	2	IGFBP2	216615701	G	A	0.2926	-0.066	0.007	21.2	88.898	Insulin-like growth factor-binding protein 2	1
IGFBP3	P17936	rs2854746	7	IGFBP3	45921046	G	C	0.3996	0.451	0.006	1220.7	5650.03	Insulin-like growth factor-binding protein 3	1
IGFBP4	P22692	rs1668339	17	IGFBP4	40459730	T	C	0.3178	0.05	0.006	15.1	69.4444	Insulin-like growth factor-binding protein 4	1
IGFBP6	P24592	rs10876406	12	IGFBP6	53107653	T	C	0.107	-0.131	0.009	50	211.864	Insulin-like growth factor-binding protein 6	1
IGFBP7	Q16270	rs6827768	4	IGFBP7	57085836	T	A	0.7888	-0.393	0.007	684.7	3152.02	Insulin-like growth factor-binding protein 7	1
IGFBPL1	Q8WX77	rs7857243	9	IGFBPL1	38409084	G	A	0.8068	0.471	0.007	905.7	4527.37	Insulin-like growth factor-binding protein-like 1	1
IGLC2	P0DOY2	rs2856876	22	IGLC2	22907270	C	A	0.128	0.223	0.009	131.7	613.938	Immunoglobulin lambda constant 2	1
IGSF21	Q96ID5	rs9660126	1	IGSF21	18118103	C	T	0.3179	-0.153	0.006	122.8	650.25	Immunoglobulin superfamily member 21	1
IGSF3	O75054	rs2284860	1	IGSF3	116580265	T	C	0.2169	0.114	0.007	53.8	265.224	Immunoglobulin superfamily member 3	1
IGSF8	Q969P0	rs12092798	1	IGSF8	160102029	T	C	0.2178	0.15	0.007	91.3	459.184	Immunoglobulin superfamily member 8	1
IGSF9	Q9P2J2	rs3747617	1	IGSF9	159943109	C	T	0.0537	-0.483	0.013	283.1	1380.41	Protein turtle homolog A	1
IL10	P22301	rs3024505	1	IL10	206766559	G	A	0.1495	-0.136	0.009	54	228.346	Interleukin-10	1
IL10RA	Q13651	rs3135932	11	IL10RA	117993348	A	G	0.1603	0.183	0.009	101.3	413.444	Interleukin-10 receptor subunit alpha	1
IL12A_IL12B	P29460	rs4244437	5	IL12B	159346109	G	A	0.6887	0.526	0.006	1488.3	7685.44	Interleukin-12 subunit beta	1
IL12B	P29460	rs4244437	5	IL12B	159346109	G	A	0.689	0.542	0.006	1613	8160.11	Interleukin-12 subunit beta	1
IL12RB1	P42701	rs8109496	19	IL12RB1	18079534	C	G	0.206	-0.446	0.008	761.7	3108.06	Interleukin-12 receptor subunit beta-1	1
IL15RA	Q13261	rs3136630	10	IL15RA	5955857	C	T	0.3039	-0.252	0.007	311.7	1296	Interleukin-15 receptor subunit alpha	1
IL16	Q14005	rs4778639	15	IL16	81308110	T	G	0.0863	-0.944	0.011	1708.9	7364.76	Pro-interleukin-16	1
IL17C	Q9P0M4	rs17700884	16	IL17C	88618087	G	T	0.3589	-0.122	0.006	80.3	413.444	Interleukin-17C	1
IL17D	Q8TAD2	rs2818979	13	IL17D	20745284	T	C	0.6877	-0.365	0.006	777.2	3700.69	Interleukin-17D	1
IL17F	Q96PD4	rs2397084	6	IL17F	52237046	T	C	0.0908592	-0.260045	0.0109014	125.039	569.026	Interleukin-17F	3
IL17RA	Q96F46	rs4819959	22	IL17RA	17105741	G	A	0.4986	0.836	0.006	3902.3	19413.8	Interleukin-17 receptor A	1
IL17RB	Q9NRM6	rs6445607	3	IL17RB	53843122	G	T	0.6301	-0.798	0.006	3499.7	17689	Interleukin-17 receptor B	1
IL18	Q14116	rs2250417	11	IL18	112214593	T	C	0.5225	-0.285	0.006	494.2	2256.25	Interleukin-18	1
IL18BP	O95998	rs5743659	11	IL18BP	71998832	G	A	0.0057	-0.525	0.039	39.7	181.213	Interleukin-18-binding protein	1
IL18R1	Q13478	rs6750020	2	IL18R1	102378254	G	A	0.7738	-0.899	0.007	3360.9	16493.9	Interleukin-18 receptor 1	1
IL19	Q9UHD0	rs2243191	1	IL19	206842612	T	C	0.7771	0.359	0.007	558	2630.22	Interleukin-19	1
IL1R1	P14778	rs2287047	2	IL1R1	102157594	G	A	0.3014	-0.185	0.007	172.4	698.469	Interleukin-1 receptor type 1	1
IL1R2	P27930	rs2310170	2	IL1R2	101999692	T	G	0.4016	-0.518	0.006	1561.2	7453.44	Interleukin-1 receptor type 2	1
IL1RAP	Q9NPH3	rs6444442	3	IL1RAP	190628271	A	G	0.8538	-1.405	0.008	5963.5	30844.1	Interleukin-1 receptor accessory protein	1
IL1RL1	Q01638	rs12470864	2	IL1RL1	102309902	G	A	0.3833	-0.678	0.006	2947.1	12769	Interleukin-1 receptor-like 1	1
IL1RL2	Q9HB29	rs3917265	2	IL1RL2	102162001	T	C	0.5384	-0.42	0.006	1090.7	4900	Interleukin-1 receptor-like 2	1
IL1RN	P18510	rs55709272	2	IL1RN	113109711	T	C	0.438	-0.214	0.006	263.8	1272.11	Interleukin-1 receptor antagonist protein	1
IL22	Q9GZX6	rs1026788	12	IL22	68257701	T	C	0.584692	0.0827456	0.00597348	42.9085	191.882	Interleukin-22	3
IL22RA1	Q8N6P7	rs16829209	1	IL22RA1	24134805	C	T	0.167	-0.337	0.008	353.8	1774.52	Interleukin-22 receptor subunit alpha-1	1
IL2RA	P01589	rs12722497	10	IL2RA	6053965	C	A	0.0861	0.93	0.011	1589.6	7147.93	Interleukin-2 receptor subunit alpha	1
IL31RA	Q8NI17	rs161651	5	IL31RA	55909767	C	T	0.3057	-0.614	0.007	1829.8	7693.8	Interleukin-31 receptor subunit alpha	1
IL32	P24001	rs45499297	16	IL32	3065271	T	C	0.1035	-0.383	0.01	319.5	1466.89	Interleukin-32	1
IL34	Q6ZMJ4	rs4985556	16	IL34	70660097	C	A	0.116	-1.092	0.01	2680.7	11924.6	Interleukin-34	1
IL36A	Q9UHA7	rs13394409	2	IL36A	113008818	A	T	0.7151	-0.053	0.007	13.3	57.3265	Interleukin-36 alpha	1
IL36G	Q9NZH8	rs13407838	2	IL36G	112987851	A	G	0.1717	-0.105	0.008	36.3	172.266	Interleukin-36 gamma	1
IL4R	P24394	rs8060025	16	IL4R	27315893	T	G	0.6122	0.301	0.006	520.8	2516.69	Interleukin-4 receptor subunit alpha	1
IL5RA	Q01344	rs77400868	3	IL5RA	3109280	A	G	0.1315	0.5	0.009	696	3086.42	Interleukin-5 receptor subunit alpha	1
IL6R	P08887	rs4129267	1	IL6R	154453788	C	T	0.3952	1.088	0.006	6504.2	32881.8	Interleukin-6 receptor subunit alpha	1
IL6ST	P40189	rs11742271	5	IL6ST	55967454	A	G	0.1191	0.265	0.009	182.5	866.975	Interleukin-6 receptor subunit beta	1
IL7	P13232	rs146201210	8	IL7	78835822	C	T	0.0952	-0.177898	0.010729	54.8341	274.932	Interleukin-7	2
IL7R	P16871	rs6897932	5	IL7R	35874473	C	T	0.262	-0.889	0.007	3931.5	16129	Interleukin-7 receptor subunit alpha	1
IMMT	Q16891	rs17551822	2	IMMT	86195293	T	C	0.5297	-0.114	0.006	80	361	MICOS complex subunit MIC60	1
IMPA1	P29218	rs2400589	8	IMPA1	81663548	C	T	0.3005	-0.21	0.007	212.6	900	Inositol monophosphatase 1	1
ING1	Q9UK53	rs71445078	13	ING1	110713605	G	T	0.1784	-0.064	0.008	13.9	64	Inhibitor of growth protein 1	1
INHBB	P09529	rs17050272	2	INHBB	120548864	G	A	0.3978	0.355	0.006	735	3500.69	Inhibin beta B chain	1
INHBC	P55103	rs3741414	12	INHBC	57450266	C	T	0.2336	-0.655	0.007	1817.4	8755.61	Inhibin beta C chain	1
INPP5D	Q92835	rs9247	2	INPP5D	233204655	C	T	0.1939	-0.207	0.008	166.1	669.516	Phosphatidylinositol 3,4,5-trisphosphate 5-phosphatase 1	1
INSL3	P51460	rs8112208	19	INSL3	17821933	C	T	0.2702	0.033	0.004	12.8	68.0625	Insulin-like 3	1
INSL4	Q14641	rs41313766	9	INSL4	5231360	C	T	0.0189	-0.657	0.023	174.2	815.972	Early placenta insulin-like peptide	1
INSL5	Q9Y5Q6	rs11809759	1	INSL5	66804222	A	G	0.3901	0.172	0.006	177.2	821.778	Insulin-like peptide INSL5	1
INSR	P06213	rs1799815	19	INSR	7125508	G	A	0.0654	-0.101	0.013	15	60.3609	Insulin receptor	1
IPCEF1	Q8WWN9	rs883273	6	IPCEF1	154309407	C	A	0.3226	0.086	0.007	38.7	150.939	Interactor protein for cytohesin exchange factors 1	1
IQGAP2	Q13576	rs10037254	5	IQGAP2	76634815	G	A	0.6018	0.136	0.006	105.1	513.778	Ras GTPase-activating-like protein IQGAP2	1
ISLR2	Q6UXK2	rs2062309	15	ISLR2	74177874	T	G	0.2251	0.237	0.007	256.9	1146.31	Immunoglobulin superfamily containing leucine-rich repeat protein 2	1
ISM1	B1AKI9	rs1998123	20	ISM1	13495237	A	G	0.6933	-0.191	0.007	189	744.51	Isthmin-1	1
IST1	P53990	rs79258602	16	IST1	71927632	A	C	0.0221	-0.259	0.021	35.1	152.111	IST1 homolog	1
ITGA11	Q9UKX5	rs2306022	15	ITGA11	68335825	C	T	0.0851	-0.362	0.011	245.5	1083.01	Integrin alpha-11	1
ITGA2	P17301	rs246414	5	ITGA2	52982508	A	G	0.324	0.589	0.006	1859.1	9636.69	Integrin alpha-2	1
ITGA5	P08648	rs17112108	12	ITGA5	54428566	G	T	0.0832	0.092	0.011	17.1	69.9504	Integrin alpha-5	1
ITGA6	P23229	rs11895564	2	ITGA6	172475080	G	A	0.3059	0.223	0.007	247.9	1014.88	Integrin alpha-6	1
ITGAM	P11215	rs11150613	16	ITGAM	31346489	C	T	0.676	0.155005	0.00646989	111.16	573.984	Integrin alpha-M	2
ITGAV	P06756	rs13006483	2	ITGAV	186658023	G	T	0.2737	-0.156	0.007	124.5	496.653	Integrin alpha-V	1
ITGB2	P05107	rs760462	21	ITGB2	44908184	T	C	0.8255	0.146	0.008	79.2	333.062	Integrin beta-2	1
ITGB5	P18084	rs2291090	3	ITGB5	124796799	A	C	0.0336	0.219	0.017	39.3	165.955	Integrin beta-5	1
ITGB6	P18564	rs146596903	2	ITGB6	160119046	C	T	0.6852	0.286	0.006	451.3	2272.11	Integrin beta-6	1
ITGB7	P26010	rs12824946	12	ITGB7	53198668	T	C	0.0935	0.201	0.01	86.7	404.01	Integrin beta-7	1
ITGBL1	O95965	rs1034270	13	ITGBL1	101456046	C	T	0.8446	-0.367	0.008	447.4	2104.52	Integrin beta-like protein 1	1
ITIH1	P19827	rs678	3	ITIH1	52786965	A	T	0.3486	-0.136	0.007	95	377.469	Inter-alpha-trypsin inhibitor heavy chain H1	1
ITIH3	Q06033	rs9881468	3	ITIH3	52794612	C	T	0.3343	0.305	0.006	534.2	2584.03	Inter-alpha-trypsin inhibitor heavy chain H3	1
ITIH4	Q14624	rs4687552	3	ITIH4	52804386	T	C	0.335	0.26	0.006	379.5	1877.78	Inter-alpha-trypsin inhibitor heavy chain H4	1
ITIH5	Q86UX2	rs41298373	10	ITIH5	7580046	G	A	0.0969	0.165	0.011	54.6	225	Inter-alpha-trypsin inhibitor heavy chain H5	1
ITPA	Q9BY32	rs1127354	20	ITPA	3213196	C	A	0.0749	-1.201	0.012	2278.1	10016.7	Inosine triphosphate pyrophosphatase	1
ITPR1	Q14643	rs76604555	3	ITPR1	4814601	G	A	0.1196	-0.144	0.01	49.9	207.36	Inositol 1,4,5-trisphosphate receptor type 1	1
JAM2	P57087	rs2829841	21	JAM2	25650710	C	T	0.146997	0.0832882	0.00830195	22.9592	100.648	Junctional adhesion molecule B	3
JAM3	Q9BX67	rs94499	11	JAM3	134153833	A	G	0.2213	0.113	0.007	52.1	260.592	Junctional adhesion molecule C	1
JPT2	Q9H910	rs4424913	16	JPT2	1648527	C	T	0.1746	0.06	0.008	12.1	56.25	Jupiter microtubule associated homolog 2	1
KAZALD1	Q96I82	rs11190812	10	KAZALD1	101064535	G	A	0.0382	-1.704	0.016	2440.4	11342.2	Kazal-type serine protease inhibitor domain-containing protein 1	1
KCTD5	Q9NXV2	rs71386687	16	KCTD5	2717893	G	T	0.0787	0.083	0.012	11.8	47.8403	BTB/POZ domain-containing protein KCTD5	1
KDR	P35968	rs34231037	4	KDR	55106779	A	G	0.0327	-1.324	0.016	1401.6	6847.56	Vascular endothelial growth factor receptor 2	1
KEL	P23276	rs8176058	7	KEL	142957921	G	A	0.0388	0.653	0.014	454.3	2175.56	Kell blood group glycoprotein	1
KHK	P50053	rs2304681	2	KHK	27092384	G	A	0.3677	-0.433	0.006	1009.7	5208.03	Ketohexokinase	1
KIAA0319	Q5VV43	rs3181238	6	KIAA0319	24654215	C	T	0.6392	0.294	0.006	467.9	2401	Dyslexia-associated protein KIAA0319	1
KIR3DL1	P43629	rs12150998	19	KIR3DL1	54831584	A	G	0.5538	-0.919	0.006	4517.2	23460	Killer cell immunoglobulin-like receptor 3DL1	1
KIRREL2	Q6UWL6	rs393116	19	KIRREL2	35857296	A	G	0.0455	-0.436	0.015	185.8	844.871	Kin of IRRE-like protein 2	1
KIT	P10721	rs218263	4	KIT	54541937	C	T	0.1304	-0.065	0.009	13.6	52.1605	Mast/stem cell growth factor receptor Kit	1
KITLG	P21583	rs11610944	12	KITLG	88992447	A	G	0.6416	-0.058	0.006	19.6	93.4444	Kit ligand	1
KLB	Q86Z14	rs13103023	4	KLB	39455997	G	A	0.3235	-0.769	0.007	3036.3	12068.6	Beta-klotho	1
KLK1	P06870	rs601338	19	KLK1	48703417	G	A	0.5009	0.886	0.006	4421.9	21805.4	Kallikrein-1	1
KLK10	O43240	rs2569454	19	KLK10	51019947	T	C	0.585	0.576	0.006	1762.7	9216	Kallikrein-10	1
KLK11	Q9UBX7	rs117268623	19	KLK11	51024714	C	T	0.0305	-1.153	0.017	953.3	4600.03	Kallikrein-11	1
KLK12	Q9UKR0	rs3745540	19	KLK12	51031874	A	G	0.5765	-1.164	0.006	7334.5	37636	Kallikrein-12	1
KLK13	Q9UKR3	rs3760739	19	KLK13	51035305	G	T	0.3454	-0.449	0.006	1085.9	5600.03	Kallikrein-13	1
KLK14	Q9P0G3	rs2569491	19	KLK14	51081659	G	A	0.3163	0.402	0.006	834.9	4489	Kallikrein-14	1
KLK15	Q9H2R5	rs73048483	19	KLK15	50837287	G	A	0.0693	1.416	0.012	2940	13924	Kallikrein-15	1
KLK3	P07288	rs62113212	19	KLK3	50857584	C	T	0.071	-0.1	0.007	40.1	204.082	Prostate-specific antigen	1
KLK4	Q9Y5K2	rs2664153	19	KLK4	50911996	G	A	0.6369	-0.398	0.006	952.5	4400.11	Kallikrein-4	1
KLK6	Q92876	rs268891	19	KLK6	50968727	A	C	0.646	-0.19	0.006	193.2	1002.78	Kallikrein-6	1
KLK7	P49862	rs2659067	19	KLK7	50982366	A	G	0.912	0.681	0.011	900.3	3832.74	Kallikrein-7	1
KLK8	O60259	rs74705037	19	KLK8	51001552	G	A	0.0427	1.036	0.015	1055.6	4770.2	Kallikrein-8	1
KLKB1	P03952	rs4253306	4	KLKB1	186252876	G	T	0.109	-0.561	0.009	812.9	3885.44	Plasma kallikrein	1
KLRD1	Q13241	rs7135494	12	KLRD1	10317494	C	T	0.5918	-0.417	0.006	1070.1	4830.25	Natural killer cells antigen CD94	1
KLRK1	P26718	rs1600128	12	KLRK1	10383559	G	A	0.6954	-0.514	0.007	1254.9	5391.76	NKG2-D type II integral membrane protein	1
KRT18	P05783	rs9668670	12	KRT18	52884728	T	A	0.658	0.043	0.006	11.9	51.3611	Keratin, type I cytoskeletal 18	1
KRT19	P08727	rs7405611	17	KRT19	41535160	G	A	0.6274	0.148	0.006	124.3	608.444	Keratin, type I cytoskeletal 19	1
KRT5	P13647	rs607860	12	KRT5	52519245	C	T	0.4068	-0.093	0.006	52.4	240.25	Keratin, type II cytoskeletal 5	1
KYAT1	Q16773	rs2293968	9	KYAT1	128824961	G	A	0.6919	-0.141	0.007	96.2	405.735	Kynurenine--oxoglutarate transaminase 1	1
KYNU	Q16719	rs78189771	2	KYNU	142878213	A	G	0.0497	0.552	0.014	356	1554.61	Kynureninase	1
LACRT	Q9GZZ8	rs1157486	12	LACRT	54603499	G	C	0.6922	0.073	0.007	27.8	108.755	Extracellular glycoprotein lacritin	1
LAG3	P18627	rs3782735	12	LAG3	6775910	G	A	0.6054	0.174	0.006	173.6	841	Lymphocyte activation gene 3 protein	1
LAIR1	Q6GTX8	rs111949142	19	LAIR1	54358584	T	A	0.1798	0.672	0.008	1593.3	7056	Leukocyte-associated immunoglobulin-like receptor 1	1
LAIR2	Q6ISS4	rs73070113	19	LAIR2	54502956	A	T	0.1284	-1.055	0.01	2623.7	11130.2	Leukocyte-associated immunoglobulin-like receptor 2	1
LAMA4	Q16363	rs9320394	6	LAMA4	112131921	C	T	0.4364	0.158	0.006	145.9	693.444	Laminin subunit alpha-4	1
LAMB1	P07942	rs403731	7	LAMB1	108103772	A	G	0.4124	-0.625	0.006	2217.9	10850.7	Laminin subunit beta-1	1
LAMP3	Q9UQV4	rs11921884	3	LAMP3	183110457	G	T	0.6328	0.225	0.006	298.5	1406.25	Lysosome-associated membrane glycoprotein 3	1
LAP3	P28838	rs114838597	4	LAP3	17578371	C	T	0.0262	0.164	0.02	16.3	67.24	Cytosol aminopeptidase	1
LATS1	O95835	rs9478848	6	LATS1	149825080	G	T	0.3719	-0.06	0.006	19.5	100	Serine/threonine-protein kinase LATS1	1
LAYN	Q6UX15	rs542275	11	LAYN	111560889	C	T	0.6073	0.361	0.006	820.1	3620.03	Layilin	1
LBP	P18428	rs2232613	20	LBP	38369011	C	T	0.0815	-1.174	0.011	2409.8	11390.7	Lipopolysaccharide-binding protein	1
LCAT	P04180	rs112434994	16	LCAT	67920495	G	C	0.1183	0.175	0.009	79	378.086	Phosphatidylcholine-sterol acyltransferase	1
LCN15	Q6UWW0	rs4880140	9	LCN15	136764124	G	C	0.7745	0.652	0.007	1764.9	8675.59	Lipocalin-15	1
LCP1	P13796	rs4941543	13	LCP1	46134156	T	C	0.9046	-1.447	0.01	4209.4	20938.1	Plastin-2	1
LDLRAP1	Q5SW96	rs75446219	1	LDLRAP1	25551001	C	T	0.0339	0.185	0.017	27.2	118.426	Low density lipoprotein receptor adapter protein 1	1
LECT2	O14960	rs31515	5	LECT2	135952424	A	G	0.629	-0.789	0.006	4434.6	17292.2	Leukocyte cell-derived chemotaxin-2	1
LEFTY2	O00292	rs360058	1	LEFTY2	225889219	G	T	0.3612	-0.709	0.006	2990.7	13963.4	Left-right determination factor 2	1
LEG1	Q6P5S2	rs1398320	6	C6orf58	127564124	G	A	0.5283	-0.365	0.006	802.3	3700.69	Protein LEG1 homolog	1
LEP	P41159	rs2071045	7	LEP	128252927	T	C	0.226	-0.045	0.006	11.5	56.25	Leptin	1
LEPR	P48357	rs61779759	1	LEPR	65696282	G	A	0.1731	-0.27	0.008	250.6	1139.06	Leptin receptor	1
LGALS1	P09382	rs4820294	22	LGALS1	37675036	G	A	0.3333	-0.279	0.006	413	2162.25	Galectin-1	1
LGALS3	P17931	rs6573005	14	LGALS3	55143524	C	A	0.428516	-0.524778	0.00589555	1722.56	7923.24	Galectin-3	3
LGALS3BP	Q08380	rs111526614	17	LGALS3BP	78966679	C	T	0.0179	-0.49	0.023	97.7	453.875	Galectin-3-binding protein	1
LGALS4	P56470	rs140695578	19	LGALS4	38774589	A	T	0.0307	0.282	0.016	68.6	310.641	Galectin-4	1
LGALS7_LGALS7B	P47929	rs1471431	19	NA	38769554	T	C	0.5625	0.22	0.006	320.7	1344.44	Galectin-7	1
LGALS8	O00214	rs1475133	1	LGALS8	236553386	G	A	0.7553	0.309	0.007	440.4	1948.59	Galectin-8	1
LGALS9	O00182	rs1984547	17	LGALS9	27636291	A	G	0.2429	-0.499	0.007	1185	5081.65	Galectin-9	1
LGMN	Q99538	rs148659834	14	LGMN	92709697	G	A	0.0125	-1.004	0.027	299.7	1382.74	Legumain	1
LHB	P01229	rs3795050	19	LHB	49017606	A	C	0.0618	-0.108	0.013	16.4	69.0178	Lutropin subunit beta	1
LHPP	Q9H008	rs11245067	10	LHPP	124469839	T	C	0.180609	0.448838	0.00772042	735.789	3379.85	Phospholysine phosphohistidine inorganic pyrophosphate phosphatase	3
LIF	P15018	rs1807711	22	LIF	30195180	G	A	0.3857	0.045	0.007	11.3	41.3265	Leukemia inhibitory factor	1
LIFR	P42702	rs62353655	5	LIFR	38493464	G	A	0.0446	-0.36	0.014	136.1	661.224	Leukemia inhibitory factor receptor	1
LILRA2	Q8N149	rs28384500	19	LILRA2	54573515	A	G	0.1134	-0.996	0.01	2301.6	9920.16	Leukocyte immunoglobulin-like receptor subfamily A member 2	1
LILRA3	Q8N6C8	rs367070	19	LILRA3	54296648	A	G	0.2242	-1.209	0.007	5788.4	29830.2	Leukocyte immunoglobulin-like receptor subfamily A member 3	1
LILRA5	A6NI73	rs414135	19	LILRA5	54302597	A	T	0.32176	-0.349825	0.00637172	656.386	3014.31	Leukocyte immunoglobulin-like receptor subfamily A member 5	3
LILRA6	Q6PI73	rs11668526	19	LILRA6	54245208	C	T	0.589	0.79	0.006	3469.8	17336.1	Leukocyte immunoglobulin-like receptor subfamily A member 6	1
LILRB1	Q8NHL6	rs367070	19	LILRB1	54296648	A	G	0.2239	-0.656	0.007	1881.5	8782.37	Leukocyte immunoglobulin-like receptor subfamily B member 1	1
LILRB2	Q8N423	rs383369	19	LILRB2	54280275	T	C	0.2001	-1.147	0.008	5025.4	20556.4	Leukocyte immunoglobulin-like receptor subfamily B member 2	1
LILRB5	O75023	rs12975366	19	LILRB5	54255498	T	C	0.3888	-1.183	0.006	7560.6	38874.7	Leukocyte immunoglobulin-like receptor subfamily B member 5	1
LIPF	P07098	rs416237	10	LIPF	88711863	C	A	0.277007	-0.299887	0.00680354	423.631	1942.88	Gastric triacylglycerol lipase	3
LMNB2	Q03252	rs147978799	19	LMNB2	2419320	C	A	0.051496	0.0943503	0.0131943	12.0643	51.1345	Lamin-B2	3
LMOD1	P29536	rs2819347	1	LMOD1	201915160	C	G	0.348247	-0.188099	0.00580885	229.3	1048.56	Leiomodin-1	3
LONP1	P36776	rs3892355	19	LONP1	5696951	G	A	0.3147	-0.173	0.007	145.6	610.796	Lon protease homolog, mitochondrial	1
LPA	P08519	rs56393506	6	LPA	160668275	C	T	0.1718	0.722	0.008	1600.5	8145.06	Apolipoprotein(a)	1
LPCAT2	Q7L5N7	rs79575505	16	LPCAT2	55556698	C	A	0.0522	-0.252	0.014	73	324	Lysophosphatidylcholine acyltransferase 2	1
LPL	P06858	rs1801177	8	LPL	19948197	G	A	0.0181	-1.491	0.02	1170.6	5557.7	Lipoprotein lipase	1
LPO	P22079	rs7219860	17	LPO	58243910	G	A	0.2195	-0.29	0.007	366.2	1716.33	Lactoperoxidase	1
LRCH4	O75427	rs62482223	7	LRCH4	100601255	C	A	0.2143	0.074	0.007	22.3	111.755	Leucine-rich repeat and calponin homology domain-containing protein 4	1
LRIG1	Q96JA1	rs2306272	3	LRIG1	66384219	T	C	0.2876	-0.854	0.007	3587.5	14884	Leucine-rich repeats and immunoglobulin-like domains protein 1	1
LRIG3	Q6UXM1	rs11172841	12	LRIG3	58958650	A	C	0.2313	0.092	0.007	35.4	172.735	Leucine-rich repeats and immunoglobulin-like domains protein 3	1
LRP11	Q86VZ4	rs2342858	6	LRP11	149805967	C	T	0.3545	0.584935	0.00646989	Inf	8173.76	Low-density lipoprotein receptor-related protein 11	2
LRPAP1	P30533	rs143486729	4	LRPAP1	3523929	G	A	0.0348	-0.551	0.014	327.9	1548.98	Alpha-2-macroglobulin receptor-associated protein	1
LRRC25	Q8N386	rs1985157	19	LRRC25	18402784	T	C	0.412789	-0.33491	0.00590018	701.501	3222	Leucine-rich repeat-containing protein 25	3
LRRC37A2	A6NM11	rs62057151	17	LRRC37A2	45826476	C	T	0.2227	1.101	0.007	4817.2	24738.8	Leucine-rich repeat-containing protein 37A2	1
LRRC38	Q5VT99	rs375414	1	LRRC38	13494989	G	A	0.324	0.336	0.007	573.2	2304	Leucine-rich repeat-containing protein 38	1
LRRFIP1	Q32MZ4	rs3739038	2	LRRFIP1	237764060	C	G	0.2369	-0.074	0.007	25.2	111.755	Leucine-rich repeat flightless-interacting protein 1	1
LRRN1	Q6UXK5	rs9839475	3	LRRN1	3766094	G	A	0.3462	0.801	0.006	3329.1	17822.2	Leucine-rich repeat neuronal protein 1	1
LRTM2	Q8N967	rs41276696	12	LRTM2	1831348	G	A	0.0386	-0.38	0.016	130	564.062	Leucine-rich repeat and transmembrane domain-containing protein 2	1
LSP1	P33241	rs907612	11	LSP1	1852991	C	T	0.3794	0.146	0.006	121.7	592.111	Lymphocyte-specific protein 1	1
LTA	P01374	rs2229092	6	LTA	31572980	A	C	0.0609	-1.507	0.013	3124.2	13438.2	Lymphotoxin-alpha	1
LTA4H	P09960	rs2660896	12	LTA4H	96030004	T	C	0.4319	0.087	0.006	45.7	210.25	Leukotriene A-4 hydrolase	1
LTBP2	Q14767	rs888414	14	LTBP2	74638202	G	A	0.383	-0.103	0.005	86.9	424.36	Latent-transforming growth factor beta-binding protein 2	1
LTBP3	Q9NS15	rs4099470	11	LTBP3	65552515	C	T	0.0569	0.857	0.013	956.2	4345.85	Latent-transforming growth factor beta-binding protein 3	1
LTBR	P36941	rs10849449	12	LTBR	6389496	A	G	0.655	-0.288859	0.00646989	Inf	1993.33	Tumor necrosis factor receptor superfamily member 3	2
LUZP2	Q86TE4	rs76794772	11	LUZP2	25028282	T	A	0.0342	-0.597	0.018	253.4	1100.03	Leucine zipper protein 2	1
LXN	Q9BS40	rs8455	3	LXN	158670991	T	C	0.533	-0.165	0.006	156.6	756.25	Latexin	1
LY6D	Q14210	rs2572925	8	LY6D	142786489	C	T	0.4036	-0.434	0.006	1085.8	5232.11	Lymphocyte antigen 6D	1
LY75	O60449	rs72957586	2	LY75	159906176	G	A	0.5312	0.928	0.006	4818	23921.8	Lymphocyte antigen 75	1
LY9	Q9HBG7	rs474918	1	LY9	160801407	C	T	0.7791	-0.594	0.007	1406.4	7200.73	T-lymphocyte surface antigen Ly-9	1
LY96	Q9Y6Y9	rs6472812	8	LY96	74004849	A	G	0.9575	-0.196	0.015	39.3	170.738	Lymphocyte antigen 96	1
LYAR	Q9NX58	rs11723339	4	LYAR	4270159	C	T	0.6135	-0.05	0.006	13.9	69.4444	Cell growth-regulating nucleolar protein	1
LYPD3	O95274	rs11666797	19	LYPD3	43458246	C	A	0.1604	-0.428	0.008	610.4	2862.25	Ly6/PLAUR domain-containing protein 3	1
LYPD8	Q6UX82	rs12748771	1	LYPD8	248774730	T	C	0.0986	0.823	0.01	1349.7	6773.29	Ly6/PLAUR domain-containing protein 8	1
LYSMD3	Q7Z3D4	rs10514327	5	LYSMD3	90510448	G	A	0.3806	-0.052	0.006	15.2	75.1111	LysM and putative peptidoglycan-binding domain-containing protein 3	1
LYVE1	Q9Y5Y7	rs114708736	11	LYVE1	10591833	T	A	0.0417	0.336	0.015	109.6	501.76	Lymphatic vessel endothelial hyaluronic acid receptor 1	1
LYZL2	Q7Z4W2	rs116792212	10	LYZL2	30605518	C	T	0.0414	0.502	0.014	265	1285.73	Lysozyme-like protein 2	1
LZTFL1	Q9NQ48	rs1129183	3	LZTFL1	45828480	C	T	0.0768	-0.265	0.012	115.9	487.674	Leucine zipper transcription factor-like protein 1	1
M6PR	P20645	rs4883201	12	M6PR	8929985	A	G	0.1038	-0.288	0.01	169.1	829.44	Cation-dependent mannose-6-phosphate receptor	1
MAMDC2	Q7Z304	rs12683555	9	MAMDC2	69980065	G	T	0.2591	0.213	0.007	222	925.898	MAM domain-containing protein 2	1
MAN1A2	O60476	rs10923344	1	MAN1A2	117554006	G	A	0.5995	0.195	0.006	233.1	1056.25	Mannosyl-oligosaccharide 1,2-alpha-mannosidase IB	1
MANF	P55145	rs9311469	3	MANF	51506019	C	A	0.8683	0.097	0.009	26.1	116.16	Mesencephalic astrocyte-derived neurotrophic factor	1
MANSC4	A6NHS7	rs12370269	12	MANSC4	27771725	A	G	0.2214	0.941	0.007	3520.8	18071	MANSC domain-containing protein 4	1
MAP2	P11137	rs113770841	2	MAP2	209496143	G	C	0.0139	0.43	0.026	61	273.521	Microtubule-associated protein 2	1
MAP2K1	Q02750	rs77428206	15	MAP2K1	66484142	C	A	0.0961	0.0775131	0.0103267	12.5164	56.3419	Dual specificity mitogen-activated protein kinase kinase 1	2
MAP4K5	Q9Y4K4	rs17780143	14	MAP4K5	50435050	G	A	0.056	-0.389	0.013	187.5	895.391	Mitogen-activated protein kinase kinase kinase kinase 5	1
MAPK13	O15264	rs12210904	6	MAPK13	36130414	C	A	0.2922	0.058	0.007	16.5	68.6531	Mitogen-activated protein kinase 13	1
MAPK9	P45984	rs11738309	5	MAPK9	180303938	T	C	0.2059	0.138	0.008	73.3	297.562	Mitogen-activated protein kinase 9	1
MAPKAPK2	P49137	rs181345810	1	MAPKAPK2	206685302	A	G	0.0186	-0.638	0.024	154.9	706.674	MAP kinase-activated protein kinase 2	1
MARCO	Q9UEW3	rs35288880	2	MARCO	118970896	C	T	0.1843	-0.324	0.008	367.5	1640.25	Macrophage receptor MARCO	1
MASP1	P48740	rs698090	3	MASP1	187246512	C	T	0.6443	0.193627	0.00646989	171.133	895.65	Mannan-binding lectin serine protease 1	2
MATN2	O00339	rs1869609	8	MATN2	97978993	A	G	0.6449	0.405	0.006	898.5	4556.25	Matrilin-2	1
MATN3	O15232	rs11694716	2	MATN3	20007858	G	A	0.6443	-0.548	0.006	1609.2	8341.78	Matrilin-3	1
MAVS	Q7Z434	rs45437096	20	MAVS	3864282	C	T	0.1396	-0.125	0.009	40.7	192.901	Mitochondrial antiviral-signaling protein	1
MAX	P61244	rs2781375	14	MAX	65102879	A	G	0.4296	-0.083	0.006	38.9	191.361	Protein max	1
MBL2	P11226	rs7899547	10	MBL2	52777079	T	G	0.6596	0.905	0.006	4214.8	22750.7	Mannose-binding protein C	1
MCAM	P43121	rs34587557	11	MCAM	119314967	T	C	0.0499	-0.312	0.013	122.7	576	Cell surface glycoprotein MUC18	1
MCEE	Q96PE7	rs6716795	2	MCEE	71137493	T	C	0.5259	-0.184	0.006	189.8	940.444	Methylmalonyl-CoA epimerase, mitochondrial	1
MCFD2	Q8NI22	rs6419615	2	MCFD2	46925152	G	C	0.7159	-0.146	0.007	99.3	435.02	Multiple coagulation factor deficiency protein 2	1
MDGA1	Q8NFP4	rs9349050	6	MDGA1	37695848	T	C	0.5251	-1.082	0.006	6853.9	32520.1	MAM domain-containing glycosylphosphatidylinositol anchor protein 1	1
MDH1	P40925	rs262493	2	MDH1	63617932	C	A	0.7175	-0.092	0.007	41.3	172.735	Malate dehydrogenase, cytoplasmic	1
MDM1	Q8TC05	rs2306393	12	MDM1	68314981	C	T	0.7145	-0.196	0.007	175.4	784	Nuclear protein MDM1	1
MECR	Q9BV79	rs12122508	1	MECR	29198203	C	T	0.1318	0.107	0.009	30.5	141.346	Enoyl-[acyl-carrier-protein] reductase, mitochondrial	1
MEGF10	Q96KG7	rs1422313	5	MEGF10	127294324	C	T	0.4492	0.403	0.006	1006	4511.36	Multiple epidermal growth factor-like domains protein 10	1
MEGF11	A6BM72	rs11630800	15	MEGF11	66243405	C	T	0.2072	0.16	0.008	94.4	400	Multiple epidermal growth factor-like domains protein 11	1
MEGF9	Q9H1U4	rs1867254	9	MEGF9	120666800	C	T	0.6957	0.326	0.007	540.3	2168.9	Multiple epidermal growth factor-like domains protein 9	1
MELTF	P08582	rs3773862	3	MELTF	197012667	C	T	0.4422	-0.404	0.006	938.4	4533.78	Melanotransferrin	1
MEP1A	Q16819	rs9472860	6	MEP1A	46792475	T	C	0.3928	-0.186	0.006	221.8	961	Meprin A subunit alpha	1
MEP1B	Q16820	rs680321	18	MEP1B	32217995	T	C	0.4636	-1.07	0.006	6495.7	31802.8	Meprin A subunit beta	1
MEPE	Q9NQ76	rs17013212	4	MEPE	87832908	C	T	0.1413	-0.168	0.008	92.2	441	Matrix extracellular phosphoglycoprotein	1
MERTK	Q12866	rs10180345	2	MERTK	111983716	A	G	0.6259	-0.261	0.006	416.2	1892.25	Tyrosine-protein kinase Mer	1
METAP2	P50579	rs784487	12	METAP2	95468586	G	A	0.3376	0.055	0.006	17	84.0278	Methionine aminopeptidase 2	1
MFAP4	P55083	rs139356332	17	MFAP4	19385973	G	C	0.0223	-0.715	0.021	257.7	1159.24	Microfibril-associated glycoprotein 4	1
MFGE8	Q08431	rs34239095	15	MFGE8	88912537	C	G	0.2767	0.383	0.007	717.1	2993.65	Lactadherin	1
MGLL	Q99685	rs7578	3	MGLL	127689396	G	A	0.5572	0.0650732	0.00624695	22.8477	108.51	Monoglyceride lipase	2
MGMT	P16455	rs1008982	10	MGMT	129647467	T	C	0.3731	-0.399	0.006	840.9	4422.25	Methylated-DNA--protein-cysteine methyltransferase	1
MIA	Q16674	rs2233159	19	MIA	40777460	C	G	0.9227	-1.335	0.011	2952.8	14729.1	Melanoma-derived growth regulatory protein	1
MIF	P14174	rs2330634	22	MIF	23908608	C	G	0.5919	-0.112	0.006	71.1	348.444	Macrophage migration inhibitory factor	1
MINDY1	Q8N5J2	rs140386498	1	MINDY1	151000483	A	T	0.011	-0.637	0.029	105.4	482.484	Ubiquitin carboxyl-terminal hydrolase MINDY-1	1
MITD1	Q8WV92	rs13798	2	MITD1	99197151	T	C	0.6499	-0.073	0.006	29.2	148.028	MIT domain-containing protein 1	1
MME	P08473	rs79837905	3	MME	155067802	A	G	0.0799	-0.0992511	0.0103267	19.6818	92.3744	Neprilysin	2
MMP1	P03956	rs471994	11	MMP1	102827000	G	A	0.3694	-0.457	0.006	1097.3	5801.36	Interstitial collagenase	1
MMP10	P09238	rs486055	11	MMP10	102779693	C	T	0.1536	-0.395	0.009	465.3	1926.23	Stromelysin-2	1
MMP12	P39900	rs17368814	11	MMP12	102877965	A	G	0.1204	-0.743	0.009	1592.8	6815.42	Macrophage metalloelastase	1
MMP7	P09237	rs11568819	11	MMP7	102530902	G	A	0.0586	0.541	0.013	398.8	1731.84	Matrilysin	1
MMP8	P22894	rs35231465	11	MMP8	102713404	G	A	0.0231	-1.243	0.02	834.3	3862.62	Neutrophil collagenase	1
MMP9	P14780	rs17576	20	MMP9	46011586	A	G	0.3555	0.144	0.006	116.2	576	Matrix metalloproteinase-9	1
MMUT	P22033	rs9381785	6	MMUT	49432524	G	A	0.6258	-0.099	0.007	51.7	200.02	Methylmalonyl-CoA mutase, mitochondrial	1
MOCS2	O96007	rs6880055	5	MOCS2	53093598	A	G	0.3383	0.455	0.006	1065	5750.69	Molybdopterin synthase catalytic subunit	1
MPHOSPH8	Q99549	rs35424555	13	MPHOSPH8	19647376	A	G	0.1239	0.091	0.009	20.9	102.235	M-phase phosphoprotein 8	1
MPI	P34949	rs4886632	15	MPI	74881584	G	T	0.5487	0.204	0.006	230.7	1156	Mannose-6-phosphate isomerase	1
MPO	P05164	rs34097845	17	MPO	58281068	C	T	0.0546	-0.509	0.014	298.9	1321.84	Myeloperoxidase	1
MSLN	Q13421	rs2235503	16	MSLN	760593	C	A	0.1984	0.737	0.008	2084.8	8487.02	Mesothelin	1
MSMB	P08118	rs10993994	10	MSMB	46046326	T	C	0.5946	0.929	0.006	5453.7	23973.4	Beta-microseminoprotein	1
MSR1	P21757	rs41341748	8	MSR1	16155085	G	A	0.0104	-1.532	0.028	665.6	2993.65	Macrophage scavenger receptor types I and II	1
MSRA	Q9UJ68	rs12546887	8	MSRA	10435366	C	T	0.598	-0.056	0.006	18.3	87.1111	Mitochondrial peptide methionine sulfoxide reductase	1
MST1	P26927	rs9823546	3	MST1	49668079	T	A	0.2888	-1.045	0.007	5024.8	22286.2	Hepatocyte growth factor-like protein	1
MTHFSD	Q2M296	rs9937249	16	MTHFSD	86527295	A	C	0.5865	0.468	0.006	1204.3	6084	Methenyltetrahydrofolate synthase domain-containing protein	1
MTIF3	Q9H2K0	rs1218825	13	MTIF3	27435783	G	C	0.951	0.209	0.014	47	222.862	Translation initiation factor IF-3, mitochondrial	1
MTSS1	O43312	rs72716950	8	MTSS1	124815003	C	T	0.0406	-0.126	0.016	15.3	62.0156	Protein MTSS 1	1
MTUS1	Q9ULD2	rs142323734	8	MTUS1	17801242	G	A	0.0408	0.431	0.016	166.7	725.629	Microtubule-associated tumor suppressor 1	1
MUC13	Q9H3R2	rs1127233	3	MUC13	124908177	T	G	0.2614	0.24	0.007	258.3	1175.51	Mucin-13	1
MUC16	Q8WXI7	rs10421318	19	MUC16	9010243	G	A	0.356	-0.068	0.007	23.3	94.3673	Mucin-16	1
MUC2	Q02817	rs12416873	11	MUC2	1083581	G	A	0.2184	-0.274	0.006	433.5	2085.44	Mucin-2	1
MYBPC2	Q14324	rs1726809	19	MYBPC2	50457847	G	T	0.1275	-0.077	0.009	16.5	73.1975	Myosin-binding protein C, fast-type	1
MYDGF	Q969H8	rs2003489	19	MYDGF	4655851	G	A	0.0267	-0.294	0.019	51.3	239.435	Myeloid-derived growth factor	1
MYO9B	Q13459	rs921939	19	MYO9B	17203674	G	A	0.4099	-0.044	0.006	11.7	53.7778	Unconventional myosin-IXb	1
MYOC	Q99972	rs171003	1	MYOC	171647381	G	A	0.5862	0.255	0.006	404.1	1806.25	Myocilin	1
MYOM3	Q5VTT5	rs6700245	1	MYOM3	24090925	T	C	0.154	-0.099	0.008	34.8	153.141	Myomesin-3	1
MZB1	Q8WU39	rs116498185	5	MZB1	139190262	C	T	0.0554199	0.207767	0.0134483	53.1181	238.681	Marginal zone B- and B1-cell-specific protein	3
NAAA	Q02083	rs111981122	4	NAAA	75933953	A	C	0.2236	-0.664	0.007	1832.9	8997.88	N-acylethanolamine-hydrolyzing acid amidase	1
NADK	O95544	rs17162854	1	NADK	1762287	A	G	0.4993	0.252	0.006	382.1	1764	NAD kinase	1
NAGK	Q9UJ70	rs11680831	2	NAGK	71065392	T	C	0.3593	-0.219	0.006	252.4	1332.25	N-acetyl-D-glucosamine kinase	1
NAGPA	Q9UK23	rs12599777	16	NAGPA	5029465	A	G	0.1851	-0.414	0.008	584	2678.06	N-acetylglucosamine-1-phosphodiester alpha-N-acetylglucosaminidase	1
NAP1L4	Q99733	rs4758501	11	NAP1L4	2969463	G	T	0.778358	0.250329	0.00717635	265.863	1216.79	Nucleosome assembly protein 1-like 4	3
NAPRT	Q6XQN6	rs9657360	8	NAPRT	143594692	C	T	0.7792	0.39	0.007	598.9	3104.08	Nicotinate phosphoribosyltransferase	1
NBL1	P41271	rs12408663	1	NBL1	19641564	T	C	0.2287	-0.114	0.007	55.9	265.224	Neuroblastoma suppressor of tumorigenicity 1	1
NCAM1	P13591	rs11214489	11	NCAM1	113105212	C	T	0.1873	-0.332	0.007	432.7	2249.47	Neural cell adhesion molecule 1	1
NCAM2	O15394	rs2826851	21	NCAM2	21463626	A	G	0.2725	0.561	0.007	1460.9	6422.88	Neural cell adhesion molecule 2	1
NCAN	O14594	rs2228603	19	NCAN	19219115	C	T	0.0724	-0.272	0.011	135.3	611.438	Neurocan core protein	1
NCR3LG1	Q68D85	rs12146443	11	NCR3LG1	17362951	T	C	0.6287	0.34	0.006	753	3211.11	Natural cytotoxicity triggering receptor 3 ligand 1	1
NCS1	P62166	rs1054879	9	NCS1	130233489	G	A	0.5059	0.11	0.005	88	484	Neuronal calcium sensor 1	1
NECTIN2	Q92692	rs440277	19	NECTIN2	44857967	G	A	0.305	-0.174	0.007	154.5	617.878	Nectin-2	1
NECTIN4	Q96NY8	rs35434391	1	NECTIN4	161079719	G	T	0.1096	-0.438	0.01	445.7	1918.44	Nectin-4	1
NELL1	Q92832	rs61652119	11	NELL1	20933724	G	A	0.0473	0.773	0.014	665.5	3048.62	Protein kinase C-binding protein NELL1	1
NELL2	Q99435	rs382115	12	NELL2	44936741	T	C	0.6037	-0.168235	0.00590563	155.486	811.525	Protein kinase C-binding protein NELL2	2
NEO1	Q92859	rs12908199	15	NEO1	73079481	G	C	0.101	0.109	0.01	26.2	118.81	Neogenin	1
NEXN	Q0ZGT2	rs17387365	1	NEXN	77972454	G	T	0.0762	-0.143	0.011	35.4	169	Nexilin	1
NFASC	O94856	rs6696330	1	NFASC	204977259	C	T	0.102641	0.570274	0.00945621	791.624	3636.91	Neurofascin	3
NFATC1	O95644	rs657693	18	NFATC1	79402462	A	G	0.3684	-0.106	0.006	64	312.111	Nuclear factor of activated T-cells, cytoplasmic 1	1
NFE2	Q16621	rs10876550	12	NFE2	54318524	G	A	0.57133	0.0661444	0.00620654	25.7922	113.576	Transcription factor NF-E2 45 kDa subunit	3
NFKB1	P19838	rs230509	4	NFKB1	102557108	G	A	0.6634	-0.119	0.007	73.8	289	Nuclear factor NF-kappa-B p105 subunit	1
NFKBIE	O00221	rs28362855	6	NFKBIE	44266884	G	T	0.0418	-0.529	0.015	258.5	1243.74	NF-kappa-B inhibitor epsilon	1
NFU1	Q9UMS0	rs74637005	2	NFU1	69423598	G	A	0.0344	-0.326	0.017	78.4	367.737	NFU1 iron-sulfur cluster scaffold homolog, mitochondrial	1
NID1	P14543	rs76183323	1	NID1	236067017	G	A	0.0104	-0.766	0.031	130.3	610.568	Nidogen-1	1
NID2	Q14112	rs2516600	14	NID2	52021048	T	C	0.5362	0.574	0.006	1914.1	9152.11	Nidogen-2	1
NINJ1	Q92982	rs35836942	9	NINJ1	93136897	C	T	0.481419	0.215678	0.00624864	260.336	1191.35	Ninjurin-1	3
NIT1	Q86X76	rs76502631	1	NIT1	161118210	G	A	0.0268	-0.717	0.019	314.8	1424.07	Deaminated glutathione amidase	1
NMI	Q13287	rs1048135	2	NMI	151282902	G	A	0.4539	-0.446	0.006	1122.4	5525.44	N-myc-interactor	1
NOS1	P29475	rs3844049	12	NOS1	117441519	T	C	0.4364	-0.11	0.006	76	336.111	Nitric oxide synthase, brain	1
NOS2	P35228	rs2297518	17	NOS2	27769571	G	A	0.1888	-0.0896486	0.00813733	25.3586	121.373	Nitric oxide synthase, inducible	2
NOS3	P29474	rs1800783	7	NOS3	150992309	A	T	0.6196	0.048	0.006	13.5	64	Nitric oxide synthase, endothelial	1
NOTCH2	Q04721	rs2453044	1	NOTCH2	119965901	A	G	0.1399	-0.131	0.009	50.4	211.864	Neurogenic locus notch homolog protein 2	1
NPHS1	O60500	rs33950747	19	NPHS1	35848345	C	T	0.0701	-0.778	0.012	886.3	4203.36	Nephrin	1
NPPB	P16860	rs198389	1	NPPB	11859214	A	G	0.4201	0.18	0.006	186.6	900	Natriuretic peptides B	1
NPPC	P23582	rs3116222	2	NPPC	232008880	G	C	0.5881	0.047	0.006	16.5	61.3611	C-type natriuretic peptide	1
NPTX1	Q15818	rs112329494	17	NPTX1	80612742	C	T	0.0856	0.827	0.01	1387.2	6839.29	Neuronal pentraxin-1	1
NPTX2	P47972	rs11760352	7	NPTX2	98653433	T	G	0.7054	0.337	0.006	745	3154.69	Neuronal pentraxin-2	1
NPTXR	O95502	rs111577133	22	NPTXR	38845257	A	G	0.0209	1.99	0.021	1892.1	8979.82	Neuronal pentraxin receptor	1
NRCAM	Q92823	rs12056165	7	NRCAM	108339051	C	T	0.296032	0.296996	0.00667374	431.796	1980.44	Neuronal cell adhesion molecule	3
NRP1	O14786	rs734186	10	NRP1	33195901	G	A	0.3747	-0.304	0.006	521.2	2567.11	Neuropilin-1	1
NRP2	O60462	rs2289023	2	NRP2	205121597	A	G	0.2268	-0.18688	0.0072	129.796	673.691	Neuropilin-2	2
NRTN	Q99748	rs36055559	19	NRTN	5799422	G	A	0.1651	-0.085	0.009	20.7	89.1975	Neurturin	1
NSFL1C	Q9UNZ2	rs6042675	20	NSFL1C	1504610	G	C	0.4062	-0.08	0.006	38.3	177.778	NSFL1 cofactor p47	1
NT5C	Q8TCD5	rs78625720	17	NT5C	75144846	G	A	0.0293	-1.566	0.018	1646	7569	5'(3')-deoxyribonucleotidase, cytosolic type	1
NT5C3A	Q9H0P0	rs4316067	7	NT5C3A	33041902	A	G	0.2997	-0.116	0.007	66	274.612	Cytosolic 5'-nucleotidase 3A	1
NT5E	P21589	rs2229523	6	NT5E	85489515	A	G	0.6757	-0.589	0.007	1726.6	7080.02	5'-nucleotidase	1
NTF3	P20783	rs55924827	12	NTF3	5437404	G	C	0.1114	-0.23	0.01	121	529	Neurotrophin-3	1
NTproBNP	P16860	rs198389	1	NPPB	11859214	A	G	0.4199	0.251	0.006	420.5	1750.03	Natriuretic peptides B	1
NTRK3	Q16288	rs28735437	15	NTRK3	87971624	G	C	0.1451	0.251	0.008	191.3	984.391	NT-3 growth factor receptor	1
NUB1	Q9Y5A7	rs113920358	7	NUB1	151341801	C	T	0.1249	-0.266	0.01	168.7	707.56	NEDD8 ultimate buster 1	1
NUCB2	P80303	rs214068	11	NUCB2	17284103	T	C	0.5845	-0.402	0.006	922.3	4489	Nucleobindin-2	1
NUDT16	Q96DE0	rs150437674	3	NUDT16	131382112	C	G	0.0108	-1.2	0.03	357.6	1600	U8 snoRNA-decapping enzyme	1
NUDT2	P50583	rs7848667	9	NUDT2	34340951	A	G	0.1637	0.333	0.008	347	1732.64	Bis(5'-nucleosyl)-tetraphosphatase [asymmetrical]	1
NUDT5	Q9UKK9	rs6686	10	NUDT5	12167753	T	C	0.5104	0.056	0.006	19.5	87.1111	ADP-sugar pyrophosphatase	1
NUMB	P49757	rs10142359	14	NUMB	73417832	A	G	0.5022	0.085	0.006	42.4	200.694	Protein numb homolog	1
OBP2B	Q9NPH6	rs4962104	9	OBP2B	133211660	T	C	0.7778	0.697	0.006	2732.1	13494.7	Odorant-binding protein 2b	1
OCLN	Q16625	rs78811453	5	OCLN	69526871	G	C	0.0231	-0.442	0.019	113.3	541.175	Occludin	1
ODAM	A1E959	rs76153614	4	ODAM	70195601	T	C	0.05	-0.585	0.015	354.7	1521	Odontogenic ameloblast-associated protein	1
OGA	O60502	rs3781299	10	OGA	101830837	C	A	0.2914	-0.123846	0.0066564	68.3344	346.167	Protein O-GlcNAcase	2
OGN	P20774	rs6479416	9	OGN	92291589	G	T	0.3811	0.579	0.006	2084.4	9312.25	Mimecan	1
OLFM4	Q6UX06	rs17552047	13	OLFM4	53028327	G	A	0.2751	-0.867	0.007	3023.5	15340.6	Olfactomedin-4	1
OMD	Q99983	rs10115290	9	OMD	92433576	G	A	0.320329	0.07178	0.00629011	29.4364	130.224	Osteomodulin	3
OMG	P23515	rs11080149	17	OMG	31296270	C	T	0.1305	-0.128	0.009	47.2	202.272	Oligodendrocyte-myelin glycoprotein	1
OMP	P47874	rs2233546	11	OMP	77102915	C	T	0.0507	-0.368	0.014	143.6	690.939	Olfactory marker protein	1
OPLAH	O14841	rs55895668	8	OPLAH	143926863	T	C	0.4392	0.181	0.006	184.2	910.028	5-oxoprolinase	1
ORM1	P02763	rs10982156	9	ORM1	114325784	T	A	0.069	0.721	0.013	706.3	3075.98	Alpha-1-acid glycoprotein 1	1
OSCAR	Q8IYS5	rs4442925	19	OSCAR	54051696	C	T	0.4532	0.508	0.006	1481.9	7168.44	Osteoclast-associated immunoglobulin-like receptor	1
OSM	P13725	rs4823082	22	OSM	30204116	G	C	0.0229	-0.198832	0.0169264	28.5877	137.988	Oncostatin-M	2
OSMR	Q99650	rs9292723	5	OSMR	38852470	C	T	0.2788	-0.587	0.007	1701.5	7032.02	Oncostatin-M-specific receptor subunit beta	1
OSTN	P61366	rs13322016	3	OSTN	191125026	A	G	0.7119	-0.1	0.007	45.2	204.082	Osteocrin	1
OTOA	Q7RTW8	rs8055493	16	OTOA	21759695	A	G	0.4214	-0.054	0.006	16.3	81	Otoancorin	1
OXCT1	P55809	rs6451582	5	OXCT1	41884801	T	A	0.2585	0.053	0.007	12.7	57.3265	Succinyl-CoA:3-ketoacid coenzyme A transferase 1, mitochondrial	1
OXT	P01178	rs877172	20	OXT	3069244	T	G	0.3213	0.613	0.007	1705.6	7668.76	Oxytocin-neurophysin 1	1
P4HB	P07237	rs9675127	17	P4HB	81827640	T	G	0.1957	0.087	0.008	28.9	118.266	Protein disulfide-isomerase	1
PACS2	Q86VP3	rs7149013	14	PACS2	105293503	T	C	0.2906	0.176	0.007	148.7	632.163	Phosphofurin acidic cluster sorting protein 2	1
PADI2	Q9Y2J8	rs2235910	1	PADI2	17099334	G	T	0.6115	0.128	0.006	87.3	455.111	Protein-arginine deiminase type-2	1
PADI4	Q9UM07	rs2240336	1	PADI4	17347907	C	T	0.4218	-0.253	0.006	366.3	1778.03	Protein-arginine deiminase type-4	1
PAEP	P09466	rs9409964	9	PAEP	135580082	G	A	0.1844	0.869	0.007	3299.7	15411.4	Glycodelin	1
PAG1	Q9NWQ8	rs17578845	8	PAG1	81131763	T	A	0.354	-0.072	0.007	27.5	105.796	Phosphoprotein associated with glycosphingolipid-enriched microdomains 1	1
PALM	O75781	rs12610821	19	PALM	719295	C	G	0.0624	0.306	0.012	134.5	650.25	Paralemmin-1	1
PALM2	Q8IXS6	rs2795054	9	PALM2AKAP2	109782422	A	T	0.754	-0.22	0.007	219.8	987.755	Paralemmin-2	1
PAM	P19021	rs149802978	5	PAM	103011162	C	G	0.0497	-1.103	0.014	1360.4	6207.19	Peptidyl-glycine alpha-amidating monooxygenase	1
PAMR1	Q6UXH9	rs61736408	11	PAMR1	35434513	T	C	0.158	-0.481	0.008	772.5	3615.02	Inactive serine protease PAMR1	1
PAPPA	Q13219	rs117448041	9	PAPPA	115580321	T	C	0.0194	0.209	0.022	21.5	90.25	Pappalysin-1	1
PARD3	Q8TEW0	rs9418120	10	PARD3	34771573	G	A	0.2734	0.072	0.007	24	105.796	Partitioning defective 3 homolog	1
PARK7	Q99497	rs34157438	1	PARK7	7963526	C	T	0.1663	0.206	0.008	141.4	663.062	Parkinson disease protein 7	1
PARP1	P09874	rs1805404	1	PARP1	226402257	G	A	0.1505	-0.156	0.008	76.7	380.25	Poly [ADP-ribose] polymerase 1	1
PBK	Q96KB5	rs7824054	8	PBK	27858838	C	G	0.6663	0.049	0.007	12.2	49	Lymphokine-activated killer T-cell-originated protein kinase	1
PBLD	P30039	rs61854835	10	PBLD	68279137	A	G	0.247	0.576	0.007	1394.1	6770.94	Phenazine biosynthesis-like domain-containing protein	1
PBXIP1	Q96AQ6	rs2135219	1	PBXIP1	154884741	G	A	0.360794	0.0496256	0.00635892	14.2224	60.9039	Pre-B-cell leukemia transcription factor-interacting protein 1	3
PCBD1	P61457	rs2630336	10	PCBD1	70888665	G	T	0.3637	-0.186	0.006	192.4	961	Pterin-4-alpha-carbinolamine dehydratase	1
PCBP2	Q15366	rs10876550	12	PCBP2	54318524	G	A	0.572	0.048	0.006	14.2	64	Poly(rC)-binding protein 2	1
PCDH1	Q08174	rs1124066	5	PCDH1	141883523	A	G	0.5894	0.078	0.006	37	169	Protocadherin-1	1
PCDH12	Q9NPG4	rs164075	5	PCDH12	141956699	G	T	0.5275	0.325	0.006	600.4	2934.03	Protocadherin-12	1
PCDH17	O14917	rs7333078	13	PCDH17	59459137	C	G	0.3895	0.345	0.006	700.3	3306.25	Protocadherin-17	1
PCDH7	O60245	rs1374657	4	PCDH7	30835521	C	T	0.2899	-0.118	0.007	70	284.163	Protocadherin-7	1
PCDH9	Q9HC56	rs73196184	13	PCDH9	67234051	G	A	0.1135	0.337	0.0099846	216.324	1139.2	Protocadherin-9	2
PCDHB15	Q9Y5E8	rs2740584	5	PCDHB15	141182193	C	T	0.2368	-0.406	0.007	685.9	3364	Protocadherin beta-15	1
PCOLCE	Q15113	rs4548095	7	PCOLCE	100629042	C	T	0.6427	0.169	0.01	63.7	285.61	Procollagen C-endopeptidase enhancer 1	1
PCSK7	Q16549	rs171052	11	PCSK7	117211047	C	G	0.2489	-0.375	0.007	579.2	2869.9	Proprotein convertase subtilisin/kexin type 7	1
PCSK9	Q8NBP7	rs11591147	1	PCSK9	55039974	G	T	0.0165	-1.121	0.023	502.3	2375.5	Proprotein convertase subtilisin/kexin type 9	1
PDCD1	Q15116	rs75960776	2	PDCD1	241862555	T	C	0.163356	-0.293853	0.00813655	284.882	1304.31	Programmed cell death protein 1	3
PDCD1LG2	Q9BQ51	rs2381282	9	PDCD1LG2	5514839	T	C	0.4496	0.58	0.006	2119.5	9344.44	Programmed cell death 1 ligand 2	1
PDCD5	O14737	rs10402931	19	PDCD5	32581163	G	A	0.694	0.376	0.007	691.9	2885.22	Programmed cell death protein 5	1
PDCD6	O75340	rs9654451	5	PDCD6	299428	C	T	0.126	-1.506	0.009	5682.7	28000.4	Programmed cell death protein 6	1
PDE5A	O76074	rs58583086	4	PDE5A	119635207	A	G	0.623	-0.159	0.006	137.6	702.25	cGMP-specific 3',5'-cyclic phosphodiesterase	1
PDGFC	Q9NRA1	rs2341218	4	PDGFC	156191576	A	G	0.3073	-0.086	0.007	36.6	150.939	Platelet-derived growth factor C	1
PDGFRA	P16234	rs35597368	4	PDGFRA	54273604	T	C	0.1144	-0.425	0.009	449.7	2229.94	Platelet-derived growth factor receptor alpha	1
PDIA3	P30101	rs693919	15	PDIA3	43810130	G	A	0.711999	0.0553411	0.00695926	14.7369	63.2367	Protein disulfide-isomerase A3	3
PDIA4	P13667	rs11974627	7	PDIA4	149030076	G	T	0.2004	-0.108	0.008	44.1	182.25	Protein disulfide-isomerase A4	1
PDIA5	Q14554	rs3804749	3	PDIA5	123114156	C	T	0.5789	-0.247	0.006	321.3	1694.69	Protein disulfide-isomerase A5	1
PDZD2	O15018	rs183711	5	PDZD2	31638368	T	G	0.915	0.42	0.011	312	1457.85	PDZ domain-containing protein 2	1
PDZK1	Q5T2W1	rs1471633	1	PDZK1	145711327	A	C	0.5173	-0.114	0.006	74.9	361	Na(+)/H(+) exchange regulatory cofactor NHE-RF3	1
PEAR1	Q5VY43	rs4661012	1	PEAR1	156915699	T	G	0.3649	-0.211	0.006	247.3	1236.69	Platelet endothelial aggregation receptor 1	1
PECR	Q9BY49	rs10197542	2	PECR	216039171	A	C	0.1118	-0.447	0.01	442.4	1998.09	Peroxisomal trans-2-enoyl-CoA reductase	1
PENK	P01210	rs2609983	8	PENK	56472807	G	A	0.4852	-0.289	0.006	501.7	2320.03	Proenkephalin-A	1
PEPD	P12955	rs17569	19	PEPD	33391316	G	A	0.1518	-0.478	0.008	697.8	3570.06	Xaa-Pro dipeptidase	1
PER3	P56645	rs228648	1	PER3	7853370	G	A	0.5619	0.357	0.006	716.7	3540.25	Period circadian protein homolog 3	1
PF4	P02776	rs11574452	4	PF4	73980944	C	A	0.0461	-0.187	0.015	35.4	155.418	Platelet factor 4	1
PFKFB2	O60825	rs1560	1	PFKFB2	207077286	A	G	0.4758	-0.186	0.006	206.9	961	6-phosphofructo-2-kinase/fructose-2,6-bisphosphatase 2	1
PGF	P49763	rs91144	14	PGF	74982814	G	A	0.472763	0.149323	0.00540628	167.197	762.88	Placenta growth factor	3
PGLYRP1	O75594	rs2072563	19	PGLYRP1	46023390	G	A	0.319	-0.285	0.006	434.1	2256.25	Peptidoglycan recognition protein 1	1
PGLYRP2	Q96PD5	rs34440547	19	PGLYRP2	15472052	C	T	0.2162	-1.14	0.008	4988.8	20306.2	N-acetylmuramoyl-L-alanine amidase	1
PGLYRP4	Q96LB8	rs72708715	1	PGLYRP4	153344676	A	C	0.0616	0.915	0.013	1074.5	4953.99	Peptidoglycan recognition protein 4	1
PHACTR2	O75167	rs9484759	6	PHACTR2	143537546	A	G	0.1999	0.246	0.008	228.5	945.562	Phosphatase and actin regulator 2	1
PHLDB1	Q86UU1	rs633683	11	PHLDB1	118634025	T	C	0.5939	-0.044	0.006	12.3	53.7778	Pleckstrin homology-like domain family B member 1	1
PI16	Q6UXB8	rs62406524	6	PI16	36958200	G	C	0.0917	-0.422	0.011	350.5	1471.77	Peptidase inhibitor 16	1
PI3	P19957	rs35770435	20	PI3	45160163	C	T	0.177	0.345	0.008	450.3	1859.77	Elafin	1
PIBF1	Q8WXW3	rs2147807	13	PIBF1	72852036	T	C	0.7117	-0.065	0.007	21.2	86.2245	NA	1
PIGR	P01833	rs291103	1	PIGR	206933734	G	A	0.0457	-0.519	0.018	191.4	831.361	Polymeric immunoglobulin receptor	1
PIK3AP1	Q6ZUJ8	rs41317268	10	PIK3AP1	96709357	A	G	0.1911	-0.23	0.008	198	826.562	Phosphoinositide 3-kinase adapter protein 1	1
PIK3IP1	Q96FE7	rs5749246	22	PIK3IP1	31285076	A	G	0.2177	-0.33	0.007	478.8	2222.45	Phosphoinositide-3-kinase-interacting protein 1	1
PILRA	Q9UKJ1	rs1859788	7	PILRA	100374211	A	G	0.6865	0.979	0.006	4948.6	26623.4	Paired immunoglobulin-like type 2 receptor alpha	1
PILRB	Q9UKJ0	rs1859788	7	PILRB	100374211	A	G	0.6866	1.134	0.007	6463.7	26244	Paired immunoglobulin-like type 2 receptor beta	1
PINLYP	A6NC86	rs3213276	19	PINLYP	43569642	C	T	0.5878	0.755584	0.00646989	Inf	13638.7	phospholipase A2 inhibitor and Ly6/PLAUR domain-containing protein	2
PKD1	P98161	rs192366593	16	PKD1	2301015	G	A	0.0128402	-0.803354	0.0255208	216.765	990.89	Polycystin-1	3
PKD2	Q13563	rs2728104	4	PKD2	88051854	T	C	0.1088	-0.142	0.01	45.7	201.64	Polycystin-2	1
PKLR	P30613	rs113312468	1	PKLR	155420695	T	C	0.0642	-0.366	0.012	191.3	930.25	Pyruvate kinase PKLR	1
PKN3	Q6P5Z2	rs13283282	9	PKN3	128703202	C	G	0.1427	0.207	0.009	119.9	529	Serine/threonine-protein kinase N3	1
PLA2G15	Q8NCC3	rs7672	16	PLA2G15	68260897	C	G	0.7216	-0.242	0.007	283.5	1195.18	Phospholipase A2 group XV	1
PLA2G1B	P04054	rs11065078	12	PLA2G1B	120310782	C	T	0.2155	-0.061	0.007	15.9	75.9388	Phospholipase A2	1
PLA2G2A	P14555	rs11573156	1	PLA2G2A	19979653	G	C	0.2216	0.721	0.007	2153.3	10609	Phospholipase A2, membrane associated	1
PLA2G4A	P47712	rs12720707	1	PLA2G4A	186988864	G	A	0.0796	0.125	0.011	28	129.132	Cytosolic phospholipase A2	1
PLAT	P00750	rs2020921	8	PLAT	42187447	G	A	0.0236	-0.297	0.019	54.6	244.346	Tissue-type plasminogen activator	1
PLAUR	Q03405	rs2302524	19	PLAUR	43652320	T	C	0.1667	-0.169	0.008	103.4	446.266	Urokinase plasminogen activator surface receptor	1
PLB1	Q6P1J6	rs6753929	2	PLB1	28539114	G	C	0.2509	-0.987	0.007	4717.1	19881	Phospholipase B1, membrane-associated	1
PLCB2	Q00722	rs4924450	15	PLCB2	40305028	G	A	0.7087	-0.152	0.007	112.8	471.51	1-phosphatidylinositol 4,5-bisphosphate phosphodiesterase beta-2	1
PLIN3	O60664	rs8289	19	PLIN3	4859925	T	C	0.7513	0.084	0.007	31.7	144	Perilipin-3	1
PLSCR3	Q9NRY6	rs2277641	17	PLSCR3	7393802	G	A	0.0214	-0.194	0.021	18.8	85.3424	Phospholipid scramblase 3	1
PLTP	P55058	rs6073958	20	PLTP	45923216	T	C	0.202	-0.501	0.007	1006.5	5122.47	Phospholipid transfer protein	1
PLXDC1	Q8IUK5	rs75143957	17	PLXDC1	39076352	T	A	0.0437	-0.561	0.015	296	1398.76	Plexin domain-containing protein 1	1
PLXDC2	Q6UX71	rs4748650	10	PLXDC2	20294310	A	C	0.2066	0.078	0.007	25	124.163	Plexin domain-containing protein 2	1
PLXNA4	Q9HCM2	rs6467443	7	PLXNA4	132553252	G	T	0.2119	0.102	0.008	39.8	162.562	Plexin-A4	1
PLXNB2	O15031	rs11547731	22	PLXNB2	50283705	T	C	0.6548	-0.704	0.006	2792.1	13767.1	Plexin-B2	1
PMM2	O15305	rs34258285	16	PMM2	8813057	A	C	0.0243	-0.643	0.02	221.5	1033.62	Phosphomannomutase 2	1
PMS1	P54277	rs62184283	2	PMS1	189801179	G	A	0.1988	0.056	0.008	12	49	PMS1 protein homolog 1	1
PNLIPRP1	P54315	rs3816355	10	PNLIPRP1	116600036	T	C	0.635102	-0.215304	0.00619881	263.603	1206.39	Inactive pancreatic lipase-related protein 1	3
PNLIPRP2	P54317	rs4751995	10	PNLIPRP2	116638373	A	G	0.5179	1.133	0.006	7313.6	35658	Pancreatic lipase-related protein 2	1
PODXL	O00592	rs3212298	7	PODXL	131508980	C	T	0.0449	-0.555	0.014	325.3	1571.56	Podocalyxin	1
PODXL2	Q9NZ53	rs114895876	3	PODXL2	127634127	A	G	0.0119529	-1.11578	0.0286857	330.222	1512.96	Podocalyxin-like protein 2	3
POMC	P01189	rs3754861	2	POMC	25170853	A	C	0.0799	0.136	0.011	33.5	152.86	Pro-opiomelanocortin	1
PON1	P27169	rs705379	7	PON1	95324583	G	A	0.4661	-0.739	0.006	3107.3	15170	Serum paraoxonase/arylesterase 1	1
PON2	Q15165	rs3735586	7	PON2	95406270	A	T	0.2439	-0.902	0.007	3349.8	16604.2	Serum paraoxonase/arylesterase 2	1
PON3	Q15166	rs149867961	7	PON3	95396432	T	C	0.0262	-1.022	0.019	638.4	2893.31	Serum paraoxonase/lactonase 3	1
POSTN	Q15063	rs9547922	13	POSTN	37517180	A	G	0.3614	0.244	0.006	322	1653.78	Periostin	1
PPCDC	Q96CD2	rs2304904	15	PPCDC	75023634	G	A	0.0729	0.647	0.012	661.9	2907.01	Phosphopantothenoylcysteine decarboxylase	1
PPIE	Q9UNP9	rs12086750	1	PPIE	39744796	G	C	0.3664	-0.051	0.006	14.5	72.25	Peptidyl-prolyl cis-trans isomerase E	1
PPL	O60437	rs57092250	16	PPL	4953699	A	G	0.1242	0.136	0.009	46.5	228.346	Periplakin	1
PPM1F	P49593	rs5750281	22	PPM1F	21973415	C	T	0.0447	-0.132	0.015	18.3	77.44	Protein phosphatase 1F	1
PPME1	Q9Y570	rs77806870	11	PPME1	74340639	T	C	0.0519	-0.098	0.013	12.3	56.8284	Protein phosphatase methylesterase 1	1
PPP1R14A	Q96A00	rs71354995	19	PPP1R14A	38301201	A	G	0.2566	-0.221	0.007	215	996.755	Protein phosphatase 1 regulatory subunit 14A	1
PPP1R14D	Q9NXH3	rs11855641	15	PPP1R14D	40795819	A	G	0.3427	0.056	0.006	17.4	87.1111	Protein phosphatase 1 regulatory subunit 14D	1
PPP2R5A	Q15172	rs75232123	1	PPP2R5A	212286273	C	G	0.0201	-0.306	0.022	44.2	193.463	Serine/threonine-protein phosphatase 2A 56 kDa regulatory subunit alpha isoform	1
PRAP1	Q96NZ9	rs143674922	10	PRAP1	133348399	G	A	0.0174	-1.3	0.023	674.4	3194.71	Proline-rich acidic protein 1	1
PRDX1	Q06830	rs487174	1	PRDX1	45543864	A	G	0.9028	0.102	0.01	22.1	104.04	Peroxiredoxin-1	1
PRDX3	P30048	rs7358070	10	PRDX3	119197216	G	C	0.3246	-0.0636162	0.00646989	20.5288	96.6812	Thioredoxin-dependent peroxide reductase, mitochondrial	2
PRDX6	P30041	rs7524592	1	PRDX6	173496918	T	G	0.1887	0.169	0.008	104.6	446.266	Peroxiredoxin-6	1
PRELP	P51888	rs41313926	1	PRELP	203483281	G	A	0.0107	-2.256	0.028	1395.7	6491.76	Prolargin	1
PRG2	P13727	rs3741085	11	PRG2	57399496	C	T	0.118	0.15	0.009	62.4	277.778	Bone marrow proteoglycan	1
PRKAB1	Q9Y478	rs11064881	12	PRKAB1	119709120	G	A	0.071082	0.329798	0.0120341	164.626	751.05	5'-AMP-activated protein kinase subunit beta-1	3
PRKG1	Q13976	rs1937682	10	PRKG1	51919222	A	T	0.2367	-0.214	0.007	192.3	934.612	cGMP-dependent protein kinase 1	1
PRND	Q9UKY0	rs36029876	20	PRND	4743342	C	A	0.1032	-0.361	0.01	288.1	1303.21	Prion-like protein doppel	1
PROC	P04070	rs1799809	2	PROC	127418299	G	A	0.5639	0.193	0.006	243.7	1034.69	Vitamin K-dependent protein C	1
PROCR	Q9UNN8	rs11907011	20	PROCR	35179967	C	T	0.0888	0.713	0.011	898.8	4201.4	Endothelial protein C receptor	1
PROK1	P58294	rs1857513	1	PROK1	110450835	G	A	0.1642	0.493	0.006	1370	6751.36	Prokineticin-1	1
PRR4	Q16378	rs1063193	12	PRR4	10847181	C	T	0.5586	-0.771	0.006	3355.2	16512.2	Proline-rich protein 4	1
PRRT3	Q5FWE3	rs3846167	3	PRRT3	9954742	T	C	0.2596	-0.211	0.007	204.5	908.592	Proline-rich transmembrane protein 3	1
PRSS2	P07478	rs3752404	7	PRSS2	142762725	A	G	0.4175	-0.137	0.006	110	521.361	Trypsin-2	1
PRSS22	Q9GZN4	rs8046218	16	PRSS22	2858702	C	T	0.3283	0.248	0.007	306	1255.18	Brain-specific serine protease 4	1
PRSS27	Q9BQR3	rs71386687	16	PRSS27	2717893	G	T	0.0783	0.371	0.011	256.5	1137.53	Serine protease 27	1
PRSS53	Q2L4Q9	rs7199949	16	PRSS53	31084843	G	C	0.396	0.848	0.006	4172.2	19975.1	Serine protease 53	1
PRSS8	Q16651	rs59735493	16	PRSS8	31121779	G	A	0.2989	0.112	0.006	72.1	348.444	Prostasin	1
PRTFDC1	Q9NRG1	rs143356584	10	PRTFDC1	24952573	C	T	0.0128	-0.837	0.028	201.8	893.583	Phosphoribosyltransferase domain-containing protein 1	1
PRTG	Q2VWP7	rs10851591	15	PRTG	55711507	A	G	0.677	0.433	0.006	974.4	5208.03	Protogenin	1
PRTN3	P24158	rs10425544	19	PRTN3	836043	T	C	0.7194	0.497	0.007	1012.9	5041	Myeloblastin	1
PSAP	P07602	rs9415044	10	PSAP	71779829	G	T	0.5301	-0.191	0.006	224.3	1013.36	Prosaposin	1
PSAPL1	Q6NUJ1	rs61318481	4	PSAPL1	7432136	C	G	0.178	0.617	0.008	1395.4	5948.27	Proactivator polypeptide-like 1	1
PSCA	O43653	rs2976388	8	PSCA	142678838	G	A	0.4146	1.163	0.006	7487.8	37571.4	Prostate stem cell antigen	1
PSG1	P11464	rs12986075	19	PSG1	42868882	G	A	0.1903	-0.962	0.008	3363.6	14460.1	Pregnancy-specific beta-1-glycoprotein 1	1
PSMD5	Q16401	rs12684934	9	PSMD5	120830881	C	T	0.57352	-0.0486766	0.00640213	13.5392	57.8085	26S proteasome non-ATPase regulatory subunit 5	3
PSMD9	O00233	rs1720066	12	PSMD9	121926076	C	A	0.2924	-0.199	0.007	203.8	808.184	26S proteasome non-ATPase regulatory subunit 9	1
PSME1	Q06323	rs2236352	14	PSME1	24141524	T	C	0.2673	0.1	0.007	47.5	204.082	Proteasome activator complex subunit 1	1
PSME2	Q9UL46	rs2236352	14	PSME2	24141524	T	C	0.2672	0.111	0.007	58.8	251.449	Proteasome activator complex subunit 2	1
PSMG4	Q5JS54	rs4959788	6	PSMG4	3264292	C	T	0.8032	-0.179	0.008	112.7	500.641	Proteasome assembly chaperone 4	1
PSRC1	Q6PGN9	rs34863121	1	PSRC1	109280836	C	T	0.012	0.734	0.028	146.4	687.189	Proline/serine-rich coiled-coil protein 1	1
PSTPIP2	Q9H939	rs72642434	18	PSTPIP2	45992711	T	A	0.1413	-0.222	0.009	130.1	608.444	Proline-serine-threonine phosphatase-interacting protein 2	1
PTGES2	Q9H7Z7	rs55965570	9	PTGES2	128078721	G	A	0.1998	-0.094	0.008	33	138.062	Prostaglandin E synthase 2	1
PTGR1	Q14914	rs7871740	9	PTGR1	111566193	C	A	0.0533	0.755	0.013	692.7	3372.93	Prostaglandin reductase 1	1
PTPRB	P23467	rs2465811	12	PTPRB	70596274	T	C	0.2914	-0.354	0.006	658.4	3481	Receptor-type tyrosine-protein phosphatase beta	1
PTPRF	P10586	rs12076635	1	PTPRF	43560985	G	C	0.7648	0.094	0.007	41	180.327	Receptor-type tyrosine-protein phosphatase F	1
PTPRH	Q9HD43	rs2288523	19	PTPRH	55191542	C	A	0.1307	0.884861	0.0086495	Inf	10465.7	Receptor-type tyrosine-protein phosphatase H	2
PTPRK	Q15262	rs9321109	6	PTPRK	128056352	G	A	0.8289	-0.119692	0.0083205	41.8656	206.935	Receptor-type tyrosine-protein phosphatase kappa	2
PTPRM	P28827	rs72911294	18	PTPRM	8253604	C	T	0.2601	-0.083	0.006	38.8	191.361	Receptor-type tyrosine-protein phosphatase mu	1
PTPRN2	Q92932	rs11761540	7	PTPRN2	158114702	C	T	0.3495	-0.154	0.006	127.9	658.778	Receptor-type tyrosine-protein phosphatase N2	1
PTPRS	Q13332	rs55763631	19	PTPRS	5293572	C	A	0.0464	0.653	0.015	394.6	1895.15	Receptor-type tyrosine-protein phosphatase S	1
PTPRZ1	P23471	rs7797305	7	PTPRZ1	121848083	C	T	0.4866	-0.172289	0.00573462	172.428	902.616	Receptor-type tyrosine-protein phosphatase zeta	2
PTS	Q03393	rs12796145	11	PTS	112205864	G	C	0.2328	-0.238592	0.00739973	197.867	1039.63	6-pyruvoyl tetrahydrobiopterin synthase	2
PVALB	P20472	rs4821544	22	PVALB	36862461	T	C	0.3128	-0.816	0.007	3259.4	13588.9	Parvalbumin alpha	1
PVR	P15151	rs2301274	19	PVR	44643102	T	C	0.2521	-0.783	0.007	2626.4	12512	Poliovirus receptor	1
PXDNL	A1KZ92	rs6473600	8	PXDNL	51453657	G	A	0.1288	-0.345	0.009	301.5	1469.44	Peroxidasin-like protein	1
PXN	P49023	rs4767884	12	PXN	120224174	T	C	0.7766	0.769	0.007	2373	12068.6	Paxillin	1
PYDC1	Q8WXC3	rs8062426	16	PYDC1	31252232	G	A	0.6704	0.302	0.006	596.6	2533.44	Pyrin domain-containing protein 1	1
PZP	P20742	rs1017301	12	PZP	9210335	C	A	0.6747	0.328	0.005	994	4303.36	Pregnancy zone protein	1
QDPR	P09417	rs28382333	4	QDPR	17515619	C	T	0.252125	-0.444405	0.00702571	870.721	4001.08	Dihydropteridine reductase	3
QPCT	Q16769	rs2255991	2	QPCT	37352828	C	T	0.0096	-1.639	0.032	570.5	2623.36	Glutaminyl-peptide cyclotransferase	1
QSOX1	O00391	rs12371	1	QSOX1	180194255	A	G	0.0853	-1.076	0.011	2067	9568.4	Sulfhydryl oxidase 1	1
RAB11FIP3	O75154	rs9921779	16	RAB11FIP3	498573	C	G	0.0338	-0.155	0.017	19.6	83.1315	Rab11 family-interacting protein 3	1
RAB2B	Q8WUD1	rs59852035	14	RAB2B	21464324	T	C	0.141122	-0.229665	0.00884651	147.865	673.978	Ras-related protein Rab-2B	3
RAB6A	P20340	rs11235928	11	RAB6A	73853674	T	C	0.128146	0.071741	0.00861637	16.0781	69.3244	Ras-related protein Rab-6A	3
RABEP1	Q15276	rs28461369	17	RABEP1	5294746	T	C	0.496436	0.0767981	0.00609464	35.6805	158.783	Rab GTPase-binding effector protein 1	3
RABEPK	Q7Z6M1	rs113258444	9	RABEPK	125201980	A	G	0.1457	0.208	0.009	119.9	534.123	Rab9 effector protein with kelch motifs	1
RABGAP1L	Q5R372	rs2901785	1	RABGAP1L	174135605	G	A	0.4607	0.062	0.006	23.1	106.778	Rab GTPase-activating protein 1-like	1
RAD23B	P54727	rs1805335	9	RAD23B	107318737	A	G	0.5469	-0.057	0.006	19.1	90.25	UV excision repair protein RAD23 homolog B	1
RALB	P11234	rs3980213	2	RALB	120247403	A	G	0.692533	-0.119292	0.00683388	67.5089	304.711	Ras-related protein Ral-B	3
RALY	Q9UKM9	rs1054534	20	RALY	34017521	G	C	0.585418	0.0711567	0.00630573	28.8052	127.339	RNA-binding protein Raly	3
RARRES1	P49788	rs6441224	3	RARRES1	158732628	T	C	0.5353	0.447	0.006	1102.3	5550.25	Retinoic acid receptor responder protein 1	1
RARRES2	Q99969	rs3735169	7	RARRES2	150337289	A	G	0.251	0.217	0.007	217.9	961	Retinoic acid receptor responder protein 2	1
RBM17	Q96I25	rs11256771	10	RBM17	6104299	C	T	0.0369	-0.366	0.016	111.1	523.266	Splicing factor 45	1
RBP1	P09455	rs2071387	3	RBP1	139538761	A	G	0.1901	0.121	0.008	51.1	228.766	Retinol-binding protein 1	1
RBP2	P50120	rs2083336	3	RBP2	139482430	T	G	0.4113	-0.069	0.006	27.7	132.25	Retinol-binding protein 2	1
RBP5	P82980	rs76904513	12	RBP5	7125522	A	G	0.0891	-0.499	0.01	503.7	2490.01	Retinol-binding protein 5	1
RBP7	Q96R05	rs1220399	1	RBP7	9935196	G	A	0.7606	0.294	0.007	374.1	1764	Retinoid-binding protein 7	1
RBPMS2	Q6ZRY4	rs11634545	15	RBPMS2	64795700	G	C	0.9374	-0.168	0.013	37.3	167.006	RNA-binding protein with multiple splicing 2	1
RECK	O95980	rs71521299	9	RECK	36058819	T	G	0.0156	-0.859	0.024	275.5	1281.04	Reversion-inducing cysteine-rich protein with Kazal motifs	1
REEP4	Q9H6H4	rs117291678	8	REEP4	22135897	G	C	0.0175	-0.597	0.023	146	673.741	Receptor expression-enhancing protein 4	1
REG1A	P05451	rs11126696	2	REG1A	79096762	A	G	0.6133	0.244	0.006	351.9	1653.78	Lithostathine-1-alpha	1
REG1B	P48304	rs11126696	2	REG1B	79096762	A	G	0.6138	0.338	0.006	669.4	3173.44	Lithostathine-1-beta	1
REG3A	Q06141	rs147616162	2	REG3A	79168385	T	A	0.0564	0.396	0.013	215.7	927.905	Regenerating islet-derived protein 3-alpha	1
REG3G	Q6UW15	rs2861742	2	REG3G	79080691	A	G	0.7466	-0.27512	0.0072	275.688	1460.09	Regenerating islet-derived protein 3-gamma	2
REG4	Q9BYZ8	rs79795228	1	REG4	119816663	C	A	0.0167	0.609	0.023	156.6	701.098	Regenerating islet-derived protein 4	1
RELT	Q969Z4	rs56801796	11	RELT	73379220	A	G	0.216	0.369	0.007	641.7	2778.8	Tumor necrosis factor receptor superfamily member 19L	1
RET	P07949	rs1852959	10	RET	42864188	T	C	0.1704	0.455	0.008	712.9	3234.77	Proto-oncogene tyrosine-protein kinase receptor Ret	1
RETN	Q9HD89	rs3219175	19	RETN	7668969	G	A	0.0118	1.408	0.031	442.9	2062.92	Resistin	1
RGMA	Q96B86	rs3752102	15	RGMA	93072785	C	A	0.4653	-0.223	0.006	307.5	1381.36	Repulsive guidance molecule A	1
RGMB	Q6NW40	rs56870134	5	RGMB	98437819	C	T	0.5567	0.171	0.006	173.8	812.25	RGM domain family member B	1
RIDA	P52758	rs2242197	8	RIDA	98106394	A	C	0.310409	-0.314147	0.00652074	505.775	2320.98	2-iminobutanoate/2-iminopropanoate deaminase	3
RILPL2	Q969X0	rs186269301	12	RILPL2	123432729	G	A	0.027	0.228	0.019	33.3	144	RILP-like protein 2	1
RLN2	P04090	rs4742081	9	RLN2	5334933	C	G	0.2309	0.159	0.007	105.3	515.939	Prorelaxin H2	1
RNASE1	P07998	rs17254387	14	RNASE1	20812519	G	A	0.6914	0.206	0.006	226.5	1178.78	Ribonuclease pancreatic	1
RNASE10	Q5GAN6	rs7144945	14	RNASE10	20503283	C	T	0.518	-0.78	0.006	3406.3	16900	Inactive ribonuclease-like protein 10	1
RNASE3	P12724	rs147307766	14	RNASE3	20917832	C	T	0.0518	0.545	0.014	340.5	1515.43	Eosinophil cationic protein	1
RNASE4	P34096	rs1888560	14	RNASE4	20696086	C	T	0.3175	-0.304	0.006	484.3	2567.11	Ribonuclease 4	1
RNASE6	Q93091	rs1045922	14	RNASE6	20781965	G	A	0.2372	-0.427	0.007	853.8	3721	Ribonuclease K6	1
RNASEH2A	O75792	rs115191768	19	RNASEH2A	12809758	T	A	0.0359	-0.294	0.017	69.8	299.087	Ribonuclease H2 subunit A	1
RNASET2	O00584	rs3756838	6	RNASET2	166957763	G	A	0.2182	0.449	0.007	863.5	4114.31	Ribonuclease T2	1
RNF149	Q8NC42	rs12621632	2	RNF149	101280863	C	T	0.4038	0.264	0.006	407.3	1936	E3 ubiquitin-protein ligase RNF149	1
RNF43	Q68DV7	rs34523089	17	RNF43	58358748	C	T	0.152	0.149	0.009	65.5	274.086	E3 ubiquitin-protein ligase RNF43	1
ROBO1	Q9Y6N7	rs3773244	3	ROBO1	78735620	G	A	0.1939	0.238	0.008	213.3	885.062	Roundabout homolog 1	1
ROBO2	Q9HCK4	rs775722	3	ROBO2	77594465	T	C	0.4477	-0.099	0.006	63.1	272.25	Roundabout homolog 2	1
ROBO4	Q8WZ75	rs59648931	11	ROBO4	124897171	T	C	0.2459	-0.109	0.007	54.5	242.469	Roundabout homolog 4	1
ROR1	Q01973	rs4915946	1	ROR1	64143352	C	G	0.1796	-0.359	0.008	462.5	2013.77	Inactive tyrosine-protein kinase transmembrane receptor ROR1	1
RPA2	P15927	rs17185052	1	RPA2	27914572	G	A	0.0651	0.21	0.013	60.2	260.947	Replication protein A 32 kDa subunit	1
RPE	Q96AT9	rs7585265	2	RPE	210020298	C	T	0.3452	-0.054	0.006	16.3	81	Ribulose-phosphate 3-epimerase	1
RPL14	P50914	rs41485644	3	RPL14	40458560	G	A	0.0448	-0.135	0.015	18.6	81	60S ribosomal protein L14	1
RRM2	P31350	rs6737932	2	RRM2	10124166	T	C	0.7395	-0.055	0.007	13.4	61.7347	Ribonucleoside-diphosphate reductase subunit M2	1
RRM2B	Q7LG56	rs1037699	8	RRM2B	102238702	C	T	0.0767984	0.196228	0.0116935	62.4735	281.6	Ribonucleoside-diphosphate reductase subunit M2 B	3
RSPO1	Q2MKA7	rs36043533	1	RSPO1	37613845	T	G	0.0566	0.468	0.013	286.8	1296	R-spondin-1	1
RSPO3	Q9BXY4	rs1936801	6	RSPO3	127115168	A	G	0.5236	0.152	0.006	161	641.778	R-spondin-3	1
RTBDN	Q9BSG5	rs8109193	19	RTBDN	12820551	T	G	0.2758	-0.17	0.007	138	589.796	Retbindin	1
RTN4IP1	Q8WWV3	rs2054365	6	RTN4IP1	106629627	G	A	0.3958	0.096	0.006	52.5	256	Reticulon-4-interacting protein 1, mitochondrial	1
RTN4R	Q9BZR6	rs75765	22	RTN4R	20187436	C	T	0.7361	-0.291	0.007	391.7	1728.18	Reticulon-4 receptor	1
RWDD1	Q9H446	rs147899431	6	RWDD1	116571518	G	C	0.0427	0.273	0.015	72.5	331.24	RWD domain-containing protein 1	1
S100A11	P31949	rs3007678	1	S100A11	152040041	G	C	0.0471	0.31	0.014	106.8	490.306	Protein S100-A11	1
S100A12	P80511	rs3014874	1	S100A12	153365467	G	A	0.2599	-0.235	0.007	256.4	1127.04	Protein S100-A12	1
S100A13	Q99584	rs114678888	1	S100A13	153622972	C	A	0.0383	-0.474	0.016	198.6	877.641	Protein S100-A13	1
S100A4	P26447	rs41265164	1	S100A4	153547727	G	A	0.0618	0.373	0.013	178.9	823.249	Protein S100-A4	1
S100P	P25815	rs11553058	4	S100P	6675703	A	G	0.05831	-0.512178	0.0131604	330.586	1514.62	Protein S100-P	3
SAMD9L	Q8IVG5	rs17165120	7	SAMD9L	93147778	A	C	0.0707	-0.531	0.012	433.3	1958.06	Sterile alpha motif domain-containing protein 9-like	1
SARG	Q9BW04	rs74441312	1	C1orf116	207032059	T	G	0.0173	0.237	0.024	22.4	97.5156	Specifically androgen-regulated gene protein	1
SAT2	Q96F10	rs13894	17	SAT2	7626584	G	A	0.0738	-1.024	0.012	1623.4	7281.78	Thialysine N-epsilon-acetyltransferase	1
SBSN	Q6UWP8	rs59756125	19	SBSN	35529215	C	T	0.24759	0.57965	0.00707539	1459.43	6711.67	Suprabasin	3
SCAMP3	O14828	rs1142287	1	SCAMP3	155260340	C	T	0.2675	-0.08	0.007	29.7	130.612	Secretory carrier-associated membrane protein 3	1
SCARA5	Q6ZMJ2	rs2685417	8	SCARA5	27949917	G	C	0.2623	-0.327	0.006	553.5	2970.25	Scavenger receptor class A member 5	1
SCARB2	Q14108	rs28563976	4	SCARB2	76176220	A	C	0.1431	-0.31	0.008	314	1501.56	Lysosome membrane protein 2	1
SCARF1	Q14162	rs2272011	17	SCARF1	1638896	G	A	0.5946	-0.381	0.006	823.8	4032.25	Scavenger receptor class F member 1	1
SCARF2	Q96GP6	rs9610447	22	SCARF2	20414601	C	T	0.7543	0.323	0.006	594.2	2898.03	Scavenger receptor class F member 2	1
SCG3	Q8WXD2	rs2606145	15	SCG3	51688114	G	A	0.7621	0.7	0.007	2117	10000	Secretogranin-3	1
SCGB1A1	P11684	rs3741240	11	SCGB1A1	62419070	G	A	0.3478	-0.336	0.006	655.5	3136	Uteroglobin	1
SCGB3A1	Q96QR1	rs307802	5	SCGB3A1	180592237	T	C	0.3998	0.123	0.006	91.5	420.25	Secretoglobin family 3A member 1	1
SCGB3A2	Q96PL1	rs10463391	5	SCGB3A2	147833986	G	T	0.202	-0.245	0.008	230.3	937.891	Secretoglobin family 3A member 2	1
SCGN	O76038	rs2064126	6	SCGN	25669268	A	G	0.2774	-0.09	0.007	38.5	165.306	Secretagogin	1
SCLY	Q96I15	rs62196005	2	SCLY	238098489	A	T	0.2873	0.201	0.007	205.5	824.51	Selenocysteine lyase	1
SCN4B	Q8IWT1	rs1793137	11	SCN4B	118145353	C	T	0.627922	-0.597625	0.00624352	1991.62	9162.17	Sodium channel subunit beta-4	3
SCP2	P22307	rs1242331	1	SCP2	52927236	A	G	0.6622	0.048	0.007	12	47.0204	Non-specific lipid-transfer protein	1
SCPEP1	Q9HB40	rs34449028	17	SCPEP1	57008002	A	T	0.3006	-0.359	0.007	585.3	2630.22	Retinoid-inducible serine carboxypeptidase	1
SCRG1	O75711	rs1992466	4	SCRG1	173409512	C	A	0.442399	0.105223	0.00539439	84.0103	380.484	Scrapie-responsive protein 1	3
SCRN1	Q12765	rs17324153	7	SCRN1	29926525	T	C	0.0405	0.247	0.016	56.3	238.316	Secernin-1	1
SDC1	P18827	rs907866	2	SDC1	20171619	G	A	0.4494	0.131	0.006	106.1	476.694	Syndecan-1	1
SDC4	P31431	rs2741454	20	SDC4	45345679	C	T	0.4923	-0.226	0.006	302.4	1418.78	Syndecan-4	1
SDCCAG8	Q86SQ7	rs953492	1	SDCCAG8	243307890	A	G	0.5262	0.2	0.006	238.8	1111.11	Serologically defined colon cancer antigen 8	1
SDHB	P21912	rs1497406	1	SDHB	16178825	A	G	0.5646	0.06	0.006	21.4	100	Succinate dehydrogenase	1
SDK2	Q58EX2	rs11655934	17	SDK2	73591438	G	A	0.1462	-0.662	0.009	1225.6	5410.42	Protein sidekick-2	1
SEC31A	O94979	rs11541628	4	SEC31A	82844452	C	A	0.0242	-0.318	0.02	55.6	252.81	Protein transport protein Sec31A	1
SEL1L	Q9UBV2	rs11499034	14	SEL1L	81506097	T	C	0.014	-1.216	0.026	472.9	2187.36	Protein sel-1 homolog 1	1
SELE	P16581	rs7515714	1	SELE	169738588	A	G	0.6661	-0.097	0.005	72	376.36	E-selectin	1
SELENOP	P49908	rs230808	5	SELENOP	42793751	G	A	0.2602	-0.111	0.007	56.4	251.449	Selenoprotein P	1
SELL	P14151	rs2223286	1	SELL	169696491	T	C	0.3195	-0.407	0.006	888.4	4601.36	L-selectin	1
SELP	P16109	rs6136	1	SELP	169594713	T	G	0.1077	-0.413	0.01	388.3	1705.69	P-selectin	1
SEMA3F	Q13275	rs74461473	3	SEMA3F	50213314	C	T	0.1082	-0.201	0.01	95.6	404.01	Semaphorin-3F	1
SEMA4D	Q92854	rs34544762	9	SEMA4D	89491898	C	T	0.2481	0.092	0.007	37.5	172.735	Semaphorin-4D	1
SEMA6C	Q9H3T2	rs11204771	1	SEMA6C	151081704	G	A	0.7705	0.102	0.008	41.3	162.562	Semaphorin-6C	1
SEMA7A	O75326	rs78994380	15	SEMA7A	74400071	C	A	0.1074	-0.228	0.01	117.5	519.84	Semaphorin-7A	1
SEPTIN8	Q92599	rs30514	5	SEPTIN8	132779155	C	T	0.1391	-0.147	0.009	59.4	266.778	Septin-8	1
SERPINA1	P01009	rs17580	14	SERPINA1	94380925	T	A	0.0456	-0.371	0.015	135.8	611.738	Alpha-1-antitrypsin	1
SERPINA11	Q86U17	rs12888805	14	SERPINA11	94446462	G	A	0.4011	-0.625	0.006	2705.6	10850.7	Serpin A11	1
SERPINA12	Q8IW75	rs4900235	14	SERPINA12	94522365	C	T	0.2193	0.752	0.007	2282.9	11540.9	Serpin A12	1
SERPINA3	P01011	rs61976127	14	SERPINA3	94631329	A	G	0.1773	-0.445	0.008	645.2	3094.14	Alpha-1-antichymotrypsin	1
SERPINA4	P29622	rs5511	14	SERPINA4	94567258	A	T	0.2256	0.612	0.007	1529.9	7643.76	Kallistatin	1
SERPINA5	P05154	rs1130267	14	SERPINA5	94596770	G	A	0.5835	0.199	0.006	227.5	1100.03	Plasma serine protease inhibitor	1
SERPINA9	Q86WD7	rs11850199	14	SERPINA9	94476326	C	A	0.2686	-0.495	0.007	1107.4	5000.51	Serpin A9	1
SERPINB1	P30740	rs2293772	6	SERPINB1	2835597	A	G	0.5853	0.088	0.006	44.7	215.111	Leukocyte elastase inhibitor	1
SERPINB5	P36952	rs1840557	18	SERPINB5	63503234	G	A	0.6243	0.06	0.007	19.3	73.4694	Serpin B5	1
SERPINB8	P50452	rs3826616	18	SERPINB8	63987229	A	G	0.5779	-0.727	0.006	3056.1	14681.4	Serpin B8	1
SERPINB9	P50453	rs7751676	6	SERPINB9	2931645	C	T	0.0655	0.188	0.012	51	245.444	Serpin B9	1
SERPINE1	P05121	rs2227674	7	SERPINE1	101132927	A	G	0.2102	-0.109	0.007	47.5	242.469	Plasminogen activator inhibitor 1	1
SERPINE2	P07093	rs68066031	2	SERPINE2	224015781	T	C	0.2218	-0.63	0.007	1562.2	8100	Glia-derived nexin	1
SERPINF1	P36955	rs58697961	17	SERPINF1	1762130	G	A	0.3523	-0.283	0.006	443.7	2224.69	Pigment epithelium-derived factor	1
SERPINF2	P08697	rs11078597	17	SERPINF2	1715069	T	C	0.1923	-0.213	0.008	173.2	708.891	Alpha-2-antiplasmin	1
SERPING1	P05155	rs28362944	11	SERPING1	57598250	T	C	0.0471	-0.437	0.014	214.4	974.332	Plasma protease C1 inhibitor	1
SERPINH1	P50454	rs599816	11	SERPINH1	75582937	G	A	0.551	0.13	0.006	93.7	469.444	Serpin H1	1
SERPINI1	Q99574	rs2055026	3	SERPINI1	167745080	T	G	0.2303	0.454	0.007	869.6	4206.45	Neuroserpin	1
SERPINI2	O75830	rs12495408	3	SERPINI2	167451063	G	A	0.1293	0.499	0.008	861	3890.64	Serpin I2	1
SESTD1	Q86VW0	rs10170520	2	SESTD1	179229886	A	T	0.3485	-0.103	0.007	55	216.51	SEC14 domain and spectrin repeat-containing protein 1	1
SETMAR	Q53H47	rs11915920	3	SETMAR	4368850	C	T	0.4854	-0.217	0.006	293.4	1308.03	Histone-lysine N-methyltransferase SETMAR	1
SEZ6	Q53EL9	rs12941884	17	SEZ6	28957425	A	G	0.1331	-0.086	0.009	20.4	91.3086	Seizure protein 6 homolog	1
SEZ6L	Q9BYH1	rs137203	22	SEZ6L	26292865	G	T	0.0258	-0.556	0.019	189.5	856.332	Seizure 6-like protein	1
SEZ6L2	Q6UXD5	rs11344	16	SEZ6L2	29899197	C	G	0.3506	0.15	0.006	144.8	625	Seizure 6-like protein 2	1
SF3B4	Q15427	rs16836630	1	SF3B4	149927059	G	C	0.0793	-0.092	0.011	15.1	69.9504	Splicing factor 3B subunit 4	1
SFRP1	Q8N474	rs72643819	8	SFRP1	41309674	G	T	0.3777	-0.188	0.006	206.1	981.778	Secreted frizzled-related protein 1	1
SFRP4	Q6FHJ7	rs75207237	7	SFRP4	37932788	T	A	0.1225	0.28	0.009	201	967.901	Secreted frizzled-related protein 4	1
SFTPA1	Q8IWL2	rs1965708	10	SFTPA1	79557289	G	T	0.1984	-0.274	0.008	265.1	1173.06	Pulmonary surfactant-associated protein A1	1
SFTPA2	Q8IWL1	rs17886395	10	SFTPA2	79558907	C	G	0.1365	0.914	0.009	2216.2	10313.5	Pulmonary surfactant-associated protein A2	1
SFTPD	P35247	rs721917	10	SFTPD	79946568	A	G	0.426	-0.755	0.006	3560.7	15834	Pulmonary surfactant-associated protein D	1
SGSH	P51688	rs7503034	17	SGSH	80210594	C	T	0.3308	-0.887	0.006	4751	21854.7	N-sulphoglucosamine sulphohydrolase	1
SH2B3	Q9UQQ2	rs10849949	12	SH2B3	111455733	A	G	0.2317	-0.082	0.007	27.5	137.224	SH2B adapter protein 3	1
SH3BP1	Q9Y3L3	rs12710562	22	SH3BP1	37633716	A	G	0.1964	0.281	0.008	273.7	1233.77	SH3 domain-binding protein 1	1
SH3GLB2	Q9NR46	rs17455517	9	SH3GLB2	129023090	G	T	0.458	-0.266	0.006	421.2	1965.44	Endophilin-B2	1
SHBG	P04278	rs727428	17	SHBG	7634474	T	C	0.5541	0.272	0.006	514.8	2055.11	Sex hormone-binding globulin	1
SHH	Q15465	rs10225292	7	SHH	156380544	T	C	0.379	-0.055	0.007	16.6	61.7347	Sonic hedgehog protein	1
SHISA5	Q8N114	rs7434077	3	SHISA5	48503583	A	C	0.0711	-0.237	0.012	90.1	390.062	Protein shisa-5	1
SHMT1	P34896	rs669340	17	SHMT1	18360643	G	C	0.6339	0.727	0.006	2834.4	14681.4	Serine hydroxymethyltransferase, cytosolic	1
SHPK	Q9UHJ6	rs222780	17	SHPK	3616353	G	A	0.1023	-0.119	0.01	29.8	141.61	Sedoheptulokinase	1
SIAE	Q9HAT2	rs78778622	11	SIAE	124660768	T	C	0.0556	-0.429	0.013	227.5	1089	Sialate O-acetylesterase	1
SIGLEC1	Q9BZZ2	rs189448562	20	SIGLEC1	3724468	G	C	0.0109	-1.838	0.029	878.1	4016.94	Sialoadhesin	1
SIGLEC10	Q96LC7	rs148783636	19	SIGLEC10	51407725	T	C	0.0191	-1.518	0.024	902.4	4000.56	Sialic acid-binding Ig-like lectin 10	1
SIGLEC5	O15389	rs1106476	19	SIGLEC5	51627384	T	A	0.1123	-1.169	0.01	3143.7	13665.6	Sialic acid-binding Ig-like lectin 5	1
SIGLEC6	O43699	rs62617068	19	SIGLEC6	51531295	C	A	0.012	-1.77	0.028	896.3	3996.05	Sialic acid-binding Ig-like lectin 6	1
SIGLEC7	Q9Y286	rs140185670	19	SIGLEC7	51142883	G	C	0.0658	-0.618	0.013	531.4	2259.91	Sialic acid-binding Ig-like lectin 7	1
SIGLEC8	Q9NYZ4	rs36518	19	SIGLEC8	51439649	G	A	0.1377	0.65	0.009	1247.2	5216.05	Sialic acid-binding Ig-like lectin 8	1
SIGLEC9	Q9Y336	rs2673908	19	SIGLEC9	51124509	T	G	0.5658	-0.565	0.005	2328.9	12769	Sialic acid-binding Ig-like lectin 9	1
SIL1	Q9H173	rs11957633	5	SIL1	139028705	T	C	0.3234	0.06	0.007	18.7	73.4694	Nucleotide exchange factor SIL1	1
SIRPA	P78324	rs146490405	20	SIRPA	1915151	G	A	0.3789	-1.234	0.006	8139.5	42298.8	Tyrosine-protein phosphatase non-receptor type substrate 1	1
SIRPB1	O00241	rs79462675	20	SIRPB1	1616529	C	A	0.1285	-0.944	0.009	2400.4	11001.7	Signal-regulatory protein beta-1	1
SKAP1	Q86WV1	rs16956892	17	SKAP1	48446557	C	G	0.2782	0.052	0.007	13.9	55.1837	Src kinase-associated phosphoprotein 1	1
SLAMF1	Q13291	rs7550771	1	SLAMF1	160612934	G	T	0.3233	0.097	0.007	47.6	192.02	Signaling lymphocytic activation molecule	1
SLAMF6	Q96DU3	rs12119876	1	SLAMF6	160490119	C	A	0.1989	-0.206	0.008	152.8	663.062	SLAM family member 6	1
SLAMF7	Q9NQ25	rs11581248	1	SLAMF7	160750284	C	T	0.1283	-0.932	0.009	2215.9	10723.8	SLAM family member 7	1
SLAMF8	Q9P0V8	rs34687326	1	SLAMF8	159830120	G	A	0.1155	-1.357	0.01	4295.8	18414.5	SLAM family member 8	1
SLC16A1	P53985	rs6670866	1	SLC16A1	112886205	A	G	0.5614	-0.0561189	0.00646989	16.2935	75.2359	Monocarboxylate transporter 1	2
SLC27A4	Q6P1M0	rs145033206	9	SLC27A4	128301890	C	T	0.128583	0.0893474	0.00929618	21.1444	92.3751	Long-chain fatty acid transport protein 4	3
SLC39A14	Q15043	rs35486529	8	SLC39A14	22394355	C	T	0.2536	-0.103	0.007	45.9	216.51	Zinc transporter ZIP14	1
SLC4A1	P02730	rs5035	17	SLC4A1	44261630	T	G	0.0425	-0.146	0.015	21.9	94.7378	Band 3 anion transport protein	1
SLC9A3R1	O14745	rs8064299	17	SLC9A3R1	74766507	C	A	0.5305	0.092	0.006	48.8	235.111	Na(+)/H(+) exchange regulatory cofactor NHE-RF1	1
SLC9A3R2	Q15599	rs3211995	16	SLC9A3R2	2039005	G	A	0.169	-0.138	0.008	61.1	297.562	Na(+)/H(+) exchange regulatory cofactor NHE-RF2	1
SLIT2	O94813	rs587668	4	SLIT2	20189349	C	T	0.6982	-0.056	0.007	15.6	64	Slit homolog 2 protein	1
SLITRK1	Q96PX8	rs2876803	13	SLITRK1	83794650	T	A	0.1784	0.157	0.008	87.7	385.141	SLIT and NTRK-like protein 1	1
SLITRK6	Q9H5Y7	rs12863734	13	SLITRK6	85796436	G	A	0.0168	-1.412	0.024	755.4	3461.36	SLIT and NTRK-like protein 6	1
SLMAP	Q14BN4	rs1354034	3	SLMAP	56815721	T	C	0.5893	0.072	0.006	30.7	144	Sarcolemmal membrane-associated protein	1
SLURP1	P55000	rs2585135	8	SLURP1	142732775	A	G	0.540303	0.393298	0.00604018	922.572	4239.78	Secreted Ly-6/uPAR-related protein 1	3
SMAD3	P84022	rs34189958	15	SMAD3	67064143	C	A	0.2329	0.23384	0.0072	200.681	1054.81	Mothers against decapentaplegic homolog 3	2
SMOC1	Q9H4F8	rs1958078	14	SMOC1	69888141	A	C	0.8372	0.358	0.008	455.1	2002.56	SPARC-related modular calcium-binding protein 1	1
SMOC2	Q9H3U7	rs11759500	6	SMOC2	168466737	T	C	0.2716	-0.384	0.006	784.1	4096	SPARC-related modular calcium-binding protein 2	1
SMPD1	P17405	rs1050239	11	SMPD1	6394233	G	A	0.2366	-0.433	0.007	869	3826.31	Sphingomyelin phosphodiesterase	1
SMPD3	Q9NY59	rs2307022	16	SMPD3	68348075	A	G	0.671921	0.0456615	0.00666229	11.143	46.9735	Sphingomyelin phosphodiesterase 3	3
SMPDL3A	Q92484	rs28385609	6	SMPDL3A	122801319	C	T	0.137	-1.029	0.009	3153.2	13072.1	Acid sphingomyelinase-like phosphodiesterase 3a	1
SNAP25	P60880	rs362562	20	SNAP25	10262538	G	A	0.4096	-0.111	0.006	73.2	342.25	Synaptosomal-associated protein 25	1
SNAP29	O95721	rs5759874	22	SNAP29	20662861	A	G	0.086	-0.127698	0.0114692	25.8633	123.965	Synaptosomal-associated protein 29	2
SNCA	P37840	rs17016299	4	SNCA	89865514	C	A	0.082	-0.087	0.011	13.8	62.5537	Alpha-synuclein	1
SNCG	O76070	rs873110	10	SNCG	86964862	C	T	0.2441	-1.047	0.007	4960	22371.6	Gamma-synuclein	1
SNED1	Q8TER0	rs4234090	2	SNED1	240982765	C	T	0.3646	0.116	0.006	73.4	373.778	Sushi, nidogen and EGF-like domain-containing protein 1	1
SNX15	Q9NRS6	rs2670910	11	SNX15	65039664	G	A	0.0911	-0.776	0.011	1167.9	4976.66	Sorting nexin-15	1
SNX18	Q96RF0	rs5019420	5	SNX18	54514352	G	A	0.8083	-0.088	0.008	28.2	121	Sorting nexin-18	1
SNX9	Q9Y5X1	rs688181	6	SNX9	157671606	T	C	0.7212	-0.084	0.007	35	144	Sorting nexin-9	1
SOD2	P04179	rs9457699	6	SOD2	159650620	T	G	0.3006	0.157	0.006	130.2	684.694	Superoxide dismutase [Mn], mitochondrial	1
SORBS1	Q9BX66	rs57682907	10	SORBS1	95396116	T	G	0.0655	0.085	0.012	11.2	50.1736	Sorbin and SH3 domain-containing protein 1	1
SORCS2	Q96PQ0	rs4234798	4	SORCS2	7218206	T	G	0.6201	-0.424	0.006	1084.3	4993.78	VPS10 domain-containing receptor SorCS2	1
SORD	Q00796	rs55739437	15	SORD	45068982	A	T	0.1749	0.199	0.009	107.7	488.901	Sorbitol dehydrogenase	1
SORT1	Q99523	rs61394658	1	SORT1	109330668	G	A	0.2233	-0.184	0.007	142.6	690.939	Sortilin	1
SOST	Q9BQB4	rs76410205	17	SOST	43730140	C	T	0.0788	-0.097	0.01	19.7	94.09	Sclerostin	1
SPAG1	Q07617	rs2439457	8	SPAG1	100212436	T	C	0.572	-0.71	0.006	2779.2	14002.8	Sperm-associated antigen 1	1
SPARCL1	Q14515	rs56273319	4	SPARCL1	87491872	A	G	0.3749	0.701	0.006	2645.3	13650	SPARC-like protein 1	1
SPINK1	P00995	rs7725017	5	SPINK1	147838260	C	A	0.6188	-0.387	0.006	835.3	4160.25	Serine protease inhibitor Kazal-type 1	1
SPINK2	P20155	rs6820553	4	SPINK2	56824794	A	T	0.0275	1.338	0.017	1301.1	6194.62	Serine protease inhibitor Kazal-type 2	1
SPINK4	O60575	rs1630171	9	SPINK4	33234041	A	G	0.1702	1.055	0.008	3639.7	17391	Serine protease inhibitor Kazal-type 4	1
SPINK5	Q9NQ38	rs2052534	5	SPINK5	148125196	T	C	0.6132	0.413	0.006	987.1	4738.03	Serine protease inhibitor Kazal-type 5	1
SPINK8	P0C7L1	rs11718350	3	SPINK8	48319502	T	G	0.3044	-0.463	0.007	979.3	4374.88	Serine protease inhibitor Kazal-type 8	1
SPINT1	O43278	rs17658212	15	SPINT1	40853721	C	T	0.057	-0.655	0.013	513	2538.61	Kunitz-type protease inhibitor 1	1
SPINT2	O43291	rs71354995	19	SPINT2	38301201	A	G	0.2567	-0.17	0.007	135.9	589.796	Kunitz-type protease inhibitor 2	1
SPINT3	P49223	rs6032259	20	SPINT3	45512691	A	G	0.532	0.098	0.004	142.8	600.25	Kunitz-type protease inhibitor 3	1
SPOCK1	Q08629	rs717968	5	SPOCK1	137556203	A	C	0.3668	-0.131	0.006	97.7	476.694	Testican-1	1
SPON1	Q9HCB6	rs10832164	11	SPON1	14026933	C	T	0.5116	-0.288	0.006	541.1	2304	Spondin-1	1
SPON2	Q9BUD6	rs6836335	4	SPON2	1171960	T	C	0.1229	0.293	0.009	221.2	1059.86	Spondin-2	1
SPRED2	Q7Z698	rs7583469	2	SPRED2	65424222	T	C	0.5779	-0.063	0.006	22.9	110.25	Sprouty-related, EVH1 domain-containing protein 2	1
SPRR3	Q9UBC9	rs61811427	1	SPRR3	152995943	C	T	0.5561	0.233	0.006	358.4	1508.03	Small proline-rich protein 3	1
SPRY2	O43597	rs504122	13	SPRY2	80337390	G	A	0.359	-0.084	0.006	38	196	Protein sprouty homolog 2	1
SPTLC1	O15269	rs45461899	9	SPTLC1	92068074	C	A	0.0234	-0.563	0.021	164.7	718.751	Serine palmitoyltransferase 1	1
SRP14	P37108	rs7535	15	SRP14	40036374	G	C	0.9216	-0.091	0.011	15.3	68.438	Signal recognition particle 14 kDa protein	1
SSC4D	Q8WTU2	rs12540573	7	SSC4D	76409696	A	C	0.064	0.702	0.012	783.5	3422.25	Scavenger receptor cysteine-rich domain-containing group B protein	1
SSC5D	A1L4H1	rs55799523	19	SSC5D	55488178	C	A	0.2747	0.53	0.007	1347.2	5732.65	Soluble scavenger receptor cysteine-rich domain-containing protein SSC5D	1
ST3GAL1	Q11201	rs9643300	8	ST3GAL1	133490905	C	T	0.5693	-0.227	0.006	312.8	1431.36	CMP-N-acetylneuraminate-beta-galactosamide-alpha-2,3-sialyltransferase 1	1
ST6GAL1	P15907	rs4686837	3	ST6GAL1	187021889	G	A	0.3127	-0.17	0.006	152.6	802.778	Beta-galactoside alpha-2,6-sialyltransferase 1	1
ST8SIA1	Q92185	rs2300738	12	ST8SIA1	22280702	A	G	0.0712	-0.083	0.012	10.8	47.8403	Alpha-N-acetylneuraminide alpha-2,8-sialyltransferase	1
STAB2	Q8WWQ8	rs115840458	12	STAB2	103640270	A	G	0.0646	0.786	0.012	952.3	4290.25	Stabilin-2	1
STC1	P52823	rs57247992	8	STC1	23875381	G	A	0.0765	0.104461	0.0112708	18.4057	85.9021	Stanniocalcin-1	2
STC2	O76061	rs12520511	5	STC2	173335800	C	T	0.340002	0.0620457	0.00623347	22.6142	99.0749	Stanniocalcin-2	3
STK4	Q13043	rs2299978	20	STK4	45059065	T	C	0.4741	0.053	0.00646989	14.6746	67.1055	Serine/threonine-protein kinase 4	2
STX16	O14662	rs218476	20	STX16	58662614	G	A	0.3826	0.055	0.006	17.2	84.0278	Syntaxin-16	1
STX7	O15400	rs3813356	6	STX7	132513379	C	T	0.4405	-0.582	0.006	1960.4	9409	Syntaxin-7	1
STX8	Q9UNK0	rs71358249	17	STX8	9429485	T	C	0.244	0.103	0.007	44	216.51	Syntaxin-8	1
STXBP1	P61764	rs2251106	9	STXBP1	127526885	C	T	0.6457	-0.057	0.006	17.8	90.25	Syntaxin-binding protein 1	1
SUGP1	Q8IWZ8	rs17751061	19	SUGP1	19302283	C	T	0.1538	0.324	0.008	319.3	1640.25	SURP and G-patch domain-containing protein 1	1
SULT1A1	P50225	rs148788997	16	SULT1A1	30311847	G	C	0.1261	0.153326	0.00980361	49.0611	244.6	Sulfotransferase 1A1	2
SULT2A1	Q06520	rs62129966	19	SULT2A1	47871693	C	A	0.1595	-0.363	0.008	415.1	2058.89	Bile salt sulfotransferase	1
SUMF2	Q8NBJ7	rs35384521	7	SUMF2	56078132	G	A	0.0184	-1.516	0.022	996.2	4748.46	Inactive C-alpha-formylglycine-generating enzyme 2	1
SUSD2	Q9UGT4	rs117587385	22	SUSD2	24181236	G	A	0.036	1.194	0.016	1206.3	5568.89	Sushi domain-containing protein 2	1
SUSD4	Q5VX71	rs61837633	1	SUSD4	223270840	G	T	0.3911	-0.376	0.006	787.4	3927.11	Sushi domain-containing protein 4	1
SUSD5	O60279	rs6773595	3	SUSD5	33152646	T	C	0.815083	-0.484125	0.00729403	958.526	4405.35	Sushi domain-containing protein 5	3
SV2A	Q7L0J3	rs72692819	1	SV2A	149931230	G	C	0.0771	-0.289	0.012	134	580.007	Synaptic vesicle glycoprotein 2A	1
SWAP70	Q9UH65	rs74992301	11	SWAP70	9652446	T	C	0.0583	0.298	0.013	115.3	525.467	Switch-associated protein 70	1
TACC3	Q9Y6A5	rs7676700	4	TACC3	1736402	A	G	0.456481	0.21122	0.00615417	257.426	1177.96	Transforming acidic coiled-coil-containing protein 3	3
TACSTD2	P09758	rs7333	1	TACSTD2	58575548	C	T	0.1767	-0.893	0.008	2430.3	12460.1	Tumor-associated calcium signal transducer 2	1
TAFA5	Q7Z5A7	rs97762	22	TAFA5	48370238	C	T	0.7401	0.177	0.007	133.2	639.367	Chemokine-like protein TAFA-5	1
TARBP2	Q15633	rs10876550	12	TARBP2	54318524	G	A	0.5723	0.045	0.006	12.3	56.25	RISC-loading complex subunit TARBP2	1
TBC1D17	Q9HA65	rs746738	19	TBC1D17	49883083	T	C	0.437	0.395	0.006	914.4	4334.03	TBC1 domain family member 17	1
TBC1D23	Q9NUY8	rs1609481	3	TBC1D23	100257618	T	C	0.577	-0.152	0.006	133.4	641.778	TBC1 domain family member 23	1
TBCA	O75347	rs254415	5	TBCA	77775879	G	T	0.2945	0.14	0.007	94.1	400	Tubulin-specific chaperone A	1
TBCB	Q99426	rs2231569	19	TBCB	36114973	G	T	0.041	0.131	0.016	16.1	67.0352	Tubulin-folding cofactor B	1
TBCC	Q15814	rs2234026	6	TBCC	42745880	A	G	0.9876	0.595	0.027	103.1	485.631	Tubulin-specific chaperone C	1
TCL1A	P56279	rs78986913	14	TCL1A	95696081	G	A	0.041	-0.688	0.015	470.9	2103.75	T-cell leukemia/lymphoma protein 1A	1
TCN1	P20061	rs34324219	11	TCN1	59855905	C	A	0.1049	-0.748	0.01	1316.8	5595.04	Transcobalamin-1	1
TCN2	P20062	rs740234	22	TCN2	30612758	A	G	0.197	0.623	0.007	1574.6	7921	Transcobalamin-2	1
TCTN3	Q6NUS6	rs12357173	10	TCTN3	95684846	C	T	0.3337	0.635	0.006	2173	11200.7	Tectonic-3	1
TDGF1	P13385	rs112481213	3	TDGF1	46577748	T	A	0.2353	1.32	0.007	6925.3	35559.2	Teratocarcinoma-derived growth factor 1	1
TDP1	Q9NUW8	rs7144865	14	TDP1	89935058	G	T	0.0292	0.264	0.019	41.5	193.064	Tyrosyl-DNA phosphodiesterase 1	1
TDRKH	Q9Y2W6	rs2495396	1	TDRKH	151772452	T	C	0.5007	-0.314	0.006	558.3	2738.78	Tudor and KH domain-containing protein	1
TEF	Q10587	rs2234053	22	TEF	41381311	G	T	0.2209	0.075	0.008	22.4	87.8906	Thyrotroph embryonic factor	1
TEK	Q02763	rs682632	9	TEK	27183465	A	C	0.9616	-1.038	0.016	952.9	4208.77	Angiopoietin-1 receptor	1
TEX101	Q9BY14	rs35033974	19	TEX101	43416460	G	T	0.1217	-0.344	0.007	567.1	2415.02	Testis-expressed protein 101	1
TF	P02787	rs8177245	3	TF	133760386	A	G	0.3349	0.329	0.006	570.5	3006.69	Serotransferrin	1
TFF1	P04155	rs3761376	21	TFF1	42366929	G	A	0.2419	-0.287	0.007	382.4	1681	Trefoil factor 1	1
TFF2	Q03403	rs225343	21	TFF2	42355671	A	C	0.7127	0.12	0.006	76	400	Trefoil factor 2	1
TFPI	P10646	rs7576066	2	TFPI	187479054	G	A	0.2969	0.35	0.006	643.7	3402.78	Tissue factor pathway inhibitor	1
TFPI2	P48307	rs62466699	7	TFPI2	93949980	T	C	0.0575	0.235	0.013	77.3	326.775	Tissue factor pathway inhibitor 2	1
TFRC	P02786	rs3817672	3	TFRC	196073940	C	T	0.5457	-0.51	0.006	1571.9	7225	Transferrin receptor protein 1	1
TG	P01266	rs75143612	8	TG	132837410	G	C	0.0256	0.233	0.019	34.1	150.385	Thyroglobulin	1
TGFA	P01135	rs6708912	2	TGFA	70547952	C	A	0.1159	0.178	0.01	77.6	316.84	Protransforming growth factor alpha	1
TGFB1	P01137	rs73045269	19	TGFB1	41319286	C	T	0.1628	0.289	0.008	273.7	1305.02	Transforming growth factor beta-1 proprotein	1
TGFB2	P61812	rs12034138	1	TGFB2	218519299	C	T	0.1342	0.203	0.009	103.3	508.753	Transforming growth factor beta-2 proprotein	1
TGFBI	Q15582	rs13159365	5	TGFBI	136053744	C	T	0.4978	-0.547	0.006	1803.9	8311.36	Transforming growth factor-beta-induced protein ig-h3	1
TGFBR2	P37173	rs55762812	3	TGFBR2	30471101	A	G	0.1055	-0.07	0.009	13.3	60.4938	TGF-beta receptor type-2	1
TGFBR3	Q03167	rs1805110	1	TGFBR3	91861488	G	A	0.0865	-0.234	0.011	106.6	452.529	Transforming growth factor beta receptor type 3	1
TGM2	P21980	rs742413	20	TGM2	38169085	C	T	0.6136	0.168	0.006	166	784	Protein-glutamine gamma-glutamyltransferase 2	1
TGOLN2	O43493	rs4247303	2	TGOLN2	85326957	G	A	0.4849	-0.688	0.006	2870.9	13148.4	Trans-Golgi network integral membrane protein 2	1
THBD	P07204	rs1042579	20	THBD	23048087	G	A	0.1849	0.199	0.007	154.4	808.184	Thrombomodulin	1
THBS2	P35442	rs78109196	6	THBS2	169224606	C	A	0.0961	0.639	0.01	837.4	4083.21	Thrombospondin-2	1
THBS4	P35443	rs2438632	5	THBS4	80096370	G	T	0.3928	0.225	0.006	289.3	1406.25	Thrombospondin-4	1
THOP1	P52888	rs2741990	19	THOP1	2796646	C	T	0.2932	0.260043	0.00646989	304.376	1615.46	Thimet oligopeptidase	2
THPO	P40225	rs78565404	3	THPO	184372454	C	T	0.056	0.138	0.014	23.6	97.1633	Thrombopoietin	1
THTPA	Q9BU02	rs28403575	14	THTPA	23556131	C	T	0.0895	-0.754	0.011	1071.9	4698.48	Thiamine-triphosphatase	1
THY1	P04216	rs55933700	11	THY1	119423203	G	T	0.0242	-1.073	0.021	592.6	2610.72	Thy-1 membrane glycoprotein	1
TIE1	P35590	rs3768046	1	TIE1	43300755	A	G	0.6254	0.195	0.006	236.5	1056.25	Tyrosine-protein kinase receptor Tie-1	1
TIGAR	Q9NQ88	rs3217860	12	TIGAR	4289884	A	G	0.2485	-0.061	0.007	16.2	75.9388	Fructose-2,6-bisphosphatase TIGAR	1
TIGIT	Q495A1	rs6792290	3	TIGIT	114294347	C	G	0.288	0.094	0.007	41.4	180.327	T-cell immunoreceptor with Ig and ITIM domains	1
TIMD4	Q96H15	rs55776147	5	TIMD4	156973797	A	G	0.6302	-0.226	0.006	305.4	1418.78	T-cell immunoglobulin and mucin domain-containing protein 4	1
TIMM10	P62072	rs2848626	11	TIMM10	57516515	C	T	0.7734	-0.213	0.007	181.8	925.898	Mitochondrial import inner membrane translocase subunit Tim10	1
TIMP2	P16035	rs7405712	17	TIMP2	78927069	G	A	0.44	0.089	0.006	46.6	220.028	Metalloproteinase inhibitor 2	1
TIMP3	P35625	rs5749504	22	TIMP3	32766845	C	T	0.7262	-0.646462	0.0066564	Inf	9432.05	Metalloproteinase inhibitor 3	2
TIMP4	Q99727	rs167408	3	TIMP4	12046948	A	G	0.8357	0.435	0.008	667	2956.64	Metalloproteinase inhibitor 4	1
TINAGL1	Q9GZM7	rs945214	1	TINAGL1	31581704	A	G	0.6181	-0.082	0.006	38	186.778	Tubulointerstitial nephritis antigen-like	1
TJAP1	Q5JTD0	rs140868873	6	TJAP1	43501561	G	A	0.00586281	-0.329637	0.0393522	16.2637	70.1672	Tight junction-associated protein 1	3
TK1	P04183	rs144204502	17	TK1	78187152	C	T	0.0129	-0.327	0.028	30.3	136.389	Thymidine kinase, cytosolic	1
TLR1	Q15399	rs5743618	4	TLR1	38797027	C	A	0.2704	0.495	0.008	941.9	3828.52	Toll-like receptor 1	1
TLR3	O15455	rs3775291	4	TLR3	186082920	C	T	0.2892	-1.154	0.007	6353.3	27177.9	Toll-like receptor 3	1
TLR4	O00206	rs4986791	9	TLR4	117713324	C	T	0.0614	-0.331	0.013	139.2	648.29	Toll-like receptor 4	1
TMED8	Q6PL24	rs11620921	14	TMED8	77473622	A	G	0.5927	-0.069	0.006	27.8	132.25	Protein TMED8	1
TMEM106A	Q96A25	rs6503726	17	TMEM106A	43132725	T	C	0.3594	-0.103	0.006	56.4	294.694	Transmembrane protein 106A	1
TMEM132A	Q24JP5	rs2074417	11	TMEM132A	60930171	C	T	0.3988	0.608	0.006	1980.1	10268.4	Transmembrane protein 132A	1
TMEM25	Q86YD3	rs45558732	11	TMEM25	118532247	G	T	0.0324	-1.005	0.018	704	3117.36	Transmembrane protein 25	1
TMPRSS11D	O60235	rs17088693	4	TMPRSS11D	67843972	T	C	0.0355	-0.339	0.016	94.4	448.91	Transmembrane protease serine 11D	1
TMPRSS15	P98073	rs2824805	21	TMPRSS15	18398417	G	C	0.1739	0.118	0.008	48.5	217.562	Enteropeptidase	1
TMPRSS5	Q9H3S3	rs7114195	11	TMPRSS5	113690699	A	C	0.6504	0.781	0.006	3276.2	16943.4	Transmembrane protease serine 5	1
TNC	P24821	rs58160054	9	TNC	115140574	G	C	0.2988	-0.257	0.006	367.4	1834.69	Tenascin	1
TNFAIP8	O95379	rs1035376	5	TNFAIP8	119312555	G	A	0.8834	0.115	0.01	31.2	132.25	Tumor necrosis factor alpha-induced protein 8	1
TNFAIP8L2	Q6P589	rs4970991	1	TNFAIP8L2	151031527	T	C	0.7796	0.064	0.008	16.3	64	Tumor necrosis factor alpha-induced protein 8-like protein 2	1
TNFRSF10B	O14763	rs13265018	8	TNFRSF10B	23028507	A	G	0.8903	0.525	0.009	740	3402.78	Tumor necrosis factor receptor superfamily member 10B	1
TNFRSF11A	Q9Y6Q6	rs113339733	18	TNFRSF11A	62351096	G	A	0.1836	-0.585	0.008	1249.2	5347.27	Tumor necrosis factor receptor superfamily member 11A	1
TNFRSF11B	O00300	rs6469812	8	TNFRSF11B	119115831	T	C	0.552189	0.185052	0.00560373	238.422	1090.52	Tumor necrosis factor receptor superfamily member 11B	3
TNFRSF12A	Q9NP84	rs74758164	16	TNFRSF12A	3020627	C	T	0.038	0.147	0.015	22.6	96.04	Tumor necrosis factor receptor superfamily member 12A	1
TNFRSF13B	O14836	rs4792800	17	TNFRSF13B	16941853	A	G	0.1057	-0.166	0.01	66.2	275.56	Tumor necrosis factor receptor superfamily member 13B	1
TNFRSF13C	Q96RJ3	rs77874543	22	TNFRSF13C	41926712	G	C	0.0779648	-0.787119	0.01134	1048.12	4817.87	Tumor necrosis factor receptor superfamily member 13C	3
TNFRSF14	Q92956	rs2495366	1	TNFRSF14	2557491	G	A	0.5038	0.113	0.006	78.8	354.694	Tumor necrosis factor receptor superfamily member 14	1
TNFRSF17	Q02223	rs11570136	16	TNFRSF17	11964975	T	A	0.325	-0.138	0.006	101.8	529	Tumor necrosis factor receptor superfamily member 17	1
TNFRSF19	Q9NS68	rs4770465	13	TNFRSF19	23594603	A	G	0.3074	0.238	0.006	320.9	1573.44	Tumor necrosis factor receptor superfamily member 19	1
TNFRSF1A	P19438	rs4149584	12	TNFRSF1A	6333477	C	T	0.0159	-0.284	0.023	34.2	152.469	Tumor necrosis factor receptor superfamily member 1A	1
TNFRSF1B	P20333	rs5746011	1	TNFRSF1B	12189947	T	C	0.0376	-0.382	0.016	133.5	570.016	Tumor necrosis factor receptor superfamily member 1B	1
TNFRSF4	P43489	rs3813202	1	TNFRSF4	1215384	G	A	0.0389	-0.288	0.015	79.9	368.64	Tumor necrosis factor receptor superfamily member 4	1
TNFRSF6B	O95407	rs6011040	20	TNFRSF6B	63706054	A	G	0.6724	-0.3	0.006	485.3	2500	Tumor necrosis factor receptor superfamily member 6B	1
TNFRSF8	P28908	rs35249183	1	TNFRSF8	12039288	A	G	0.0956	0.333	0.01	223.1	1108.89	Tumor necrosis factor receptor superfamily member 8	1
TNFRSF9	Q07011	rs2493214	1	TNFRSF9	7934360	A	G	0.2051	-0.183	0.007	133.8	683.449	Tumor necrosis factor receptor superfamily member 9	1
TNFSF10	P50591	rs79287178	3	TNFSF10	172576710	G	A	0.0292	-0.529	0.018	188.5	863.707	Tumor necrosis factor ligand superfamily member 10	1
TNFSF11	O14788	rs2062305	13	TNFSF11	42478744	G	A	0.5225	-0.114	0.006	79.8	361	Tumor necrosis factor ligand superfamily member 11	1
TNFSF12	O43508	rs80067372	17	TNFSF12	7549435	G	A	0.2752	0.375	0.007	665.9	2869.9	Tumor necrosis factor ligand superfamily member 12	1
TNFSF13	O75888	rs3803800	17	TNFSF13	7559652	A	G	0.7716	-0.313	0.007	444	1999.37	Tumor necrosis factor ligand superfamily member 13	1
TNFSF14	O43557	rs344560	19	TNFSF14	6665009	T	C	0.9461	0.555	0.014	360.7	1571.56	Tumor necrosis factor ligand superfamily member 14	1
TNFSF8	P32971	rs10081728	9	TNFSF8	114933405	T	C	0.4156	-0.226	0.006	295	1418.78	Tumor necrosis factor ligand superfamily member 8	1
TNIP1	Q15025	rs12518386	5	TNIP1	151058524	G	A	0.2545	-0.048	0.007	11.6	47.0204	TNFAIP3-interacting protein 1	1
TNR	Q92752	rs2235256	1	TNR	175599911	A	G	0.451	-0.365	0.006	796.8	3700.69	Tenascin-R	1
TOP2B	Q02880	rs73054085	3	TOP2B	25670337	C	T	0.1907	0.095	0.008	33.4	141.016	DNA topoisomerase 2-beta	1
TOR1AIP1	Q5JTV8	rs486906	1	TOR1AIP1	179894102	G	T	0.6151	0.72	0.006	2786.8	14400	Torsin-1A-interacting protein 1	1
TP53	P04637	rs1641549	17	TP53	7671457	C	T	0.2697	0.064	0.007	18	83.5918	Cellular tumor antigen p53	1
TP53I3	Q53FA7	rs1134516	2	TP53I3	24119662	G	A	0.1577	-0.593	0.008	1073.5	5494.52	Quinone oxidoreductase PIG3	1
TPK1	Q9H3S4	rs10261806	7	TPK1	144835011	G	A	0.4186	-0.331	0.006	617.8	3043.36	Thiamin pyrophosphokinase 1	1
TPMT	P51580	rs1142345	6	TPMT	18130687	T	C	0.0486	-1.105	0.014	1266.1	6229.72	Thiopurine S-methyltransferase	1
TPPP3	Q9BW30	rs13334882	16	TPPP3	67351455	T	C	0.0908	-0.121	0.012	25.1	101.674	Tubulin polymerization-promoting protein family member 3	1
TRDMT1	O14717	rs11254406	10	TRDMT1	17149693	A	G	0.4637	-0.14	0.006	110.5	544.444	tRNA (cytosine(38)-C(5))-methyltransferase	1
TREH	O43280	rs558593	11	TREH	118691811	C	T	0.3202	0.872	0.007	3849.8	15518	Trehalase	1
TREML2	Q5T2D2	rs11759347	6	TREML2	41199359	C	A	0.2367	0.301	0.007	392.6	1849	Trem-like transcript 2 protein	1
TRIM25	Q14258	rs205498	17	TRIM25	56901433	G	A	0.7365	-0.097	0.007	45.8	192.02	E3 ubiquitin/ISG15 ligase TRIM25	1
TRIM5	Q9C035	rs11821656	11	TRIM5	5667914	G	C	0.1435	-0.403	0.009	469.1	2005.05	Tripartite motif-containing protein 5	1
TRIM58	Q8NG06	rs10749636	1	TRIM58	247857146	G	A	0.7486	0.229	0.007	223.3	1070.22	E3 ubiquitin-protein ligase TRIM58	1
TSC22D1	Q15714	rs963569	13	TSC22D1	44668243	C	T	0.7859	-0.067	0.007	18.8	91.6122	TSC22 domain family protein 1	1
TSPAN15	O95858	rs1227967	10	TSPAN15	69508078	T	C	0.5027	-0.059	0.006	20.1	96.6944	Tetraspanin-15	1
TSPAN8	P19075	rs3763978	12	TSPAN8	71139754	C	G	0.3953	0.481	0.006	1379.5	6426.69	Tetraspanin-8	1
TSPYL1	Q9H0U9	rs61746508	6	TSPYL1	116279453	C	A	0.0154	-0.427	0.025	63.7	291.726	Testis-specific Y-encoded-like protein 1	1
TST	Q16762	rs4821544	22	TST	36862461	T	C	0.3128	-0.101	0.007	49.3	208.184	Thiosulfate sulfurtransferase	1
TTF2	Q9UNY4	rs3754109	1	TTF2	117058997	G	A	0.0578	0.752	0.013	694.2	3346.18	Transcription termination factor 2	1
TTR	P02766	rs1667229	18	TTR	31562243	T	C	0.5514	0.121	0.006	94.2	406.694	Transthyretin	1
TWF2	Q6IBS0	rs610060	3	TWF2	52239405	G	A	0.5022	-0.064	0.006	24.8	113.778	Twinfilin-2	1
TXNDC15	Q96J42	rs3733897	5	TXNDC15	134887903	A	G	0.1324	1.156	0.009	3669.8	16498	Thioredoxin domain-containing protein 15	1
TXNDC5	Q8NBS9	rs7764128	6	TXNDC5	7881972	G	A	0.1199	-0.148	0.01	53.8	219.04	Thioredoxin domain-containing protein 5	1
TXNDC9	O14530	rs2290261	2	TXNDC9	99404721	A	G	0.4135	-0.05	0.006	15.3	69.4444	Thioredoxin domain-containing protein 9	1
TYMP	P19971	rs131805	22	TYMP	50525724	T	C	0.7896	0.22	0.008	185.4	756.25	Thymidine phosphorylase	1
TYRO3	Q06418	rs17676332	15	TYRO3	41567301	C	T	0.2939	-0.646	0.007	2027.1	8516.65	Tyrosine-protein kinase receptor TYRO3	1
TYRP1	P17643	rs10960751	9	TYRP1	12675264	T	C	0.6001	-0.077	0.006	31.7	164.694	5,6-dihydroxyindole-2-carboxylic acid oxidase	1
UBE2L6	O14933	rs28362947	11	UBE2L6	57601535	C	G	0.2591	0.255	0.007	293.6	1327.04	Ubiquitin/ISG15-conjugating enzyme E2 L6	1
UMOD	P07911	rs12917707	16	UMOD	20356368	G	T	0.173	-0.951	0.008	3313.3	14131.3	Uromodulin	1
UNC5D	Q6UXZ4	rs13260977	8	UNC5D	35247637	A	G	0.4179	-0.0612324	0.00646989	19.1296	89.5714	Netrin receptor UNC5D	2
UROD	P06132	rs2298005	1	UROD	45010991	G	A	0.2541	-0.479	0.007	1037.9	4682.47	Uroporphyrinogen decarboxylase	1
UROS	P10746	rs12253180	10	UROS	125783601	A	G	0.7936	-0.135	0.008	67.2	284.766	Uroporphyrinogen-III synthase	1
USP28	Q96RU2	rs4288784	11	USP28	113874886	C	G	0.0716	-0.144	0.012	32.1	144	Ubiquitin carboxyl-terminal hydrolase 28	1
USP8	P40818	rs4380013	15	USP8	50467231	G	A	0.2018	0.094	0.008	34.1	138.062	Ubiquitin carboxyl-terminal hydrolase 8	1
UXS1	Q8NBZ7	rs894392	2	UXS1	106173204	T	C	0.0801	0.182	0.011	56.8	273.752	UDP-glucuronic acid decarboxylase 1	1
VAMP5	O95183	rs6547623	2	VAMP5	85574841	T	A	0.2981	0.086	0.007	35.5	150.939	Vesicle-associated membrane protein 5	1
VAMP8	Q9BV40	rs3731828	2	VAMP8	85579143	C	T	0.2797	-0.168	0.007	130.7	576	Vesicle-associated membrane protein 8	1
VASH1	Q7L8A9	rs11159226	14	VASH1	76715089	T	G	0.0673	0.215	0.012	67.1	321.007	Tubulinyl-Tyr carboxypeptidase 1	1
VASN	Q6EMK4	rs35713275	16	VASN	4381359	G	A	0.0603	-0.896	0.013	1004.5	4750.39	Vasorin	1
VAT1	Q99536	rs9911630	17	VAT1	43036325	A	G	0.3499	-0.145	0.007	109.3	429.082	Synaptic vesicle membrane protein VAT-1 homolog	1
VAV3	Q9UKW4	rs1619485	1	VAV3	108065725	T	C	0.4542	-0.054	0.006	17.1	81	Guanine nucleotide exchange factor VAV3	1
VCAM1	P19320	rs12240047	1	VCAM1	100715786	T	C	0.2105	-0.102	0.007	42.7	212.327	Vascular cell adhesion protein 1	1
VCAN	P13611	rs309559	5	VCAN	83537550	A	G	0.4801	-0.63	0.006	2445.8	11025	Versican core protein	1
VEGFA	P15692	rs6921438	6	VEGFA	43957870	G	A	0.4842	-0.675	0.006	2751.7	12656.2	Vascular endothelial growth factor A	1
VEGFB	P49765	rs660442	11	VEGFB	64275525	G	A	0.1934	0.118	0.008	51.9	217.562	Vascular endothelial growth factor B	1
VGF	O15240	rs34985488	7	VGF	101174620	A	G	0.0809	-0.115	0.011	24.5	109.298	Neurosecretory protein VGF	1
VIT	Q6UXI7	rs11124542	2	VIT	36767296	A	C	0.4105	0.413	0.006	1223.6	4738.03	Vitrin	1
VMO1	Q7Z5L0	rs8078118	17	VMO1	4786743	C	A	0.4191	0.732	0.006	3082.1	14884	Vitelline membrane outer layer protein 1 homolog	1
VNN1	O95497	rs9389026	6	VNN1	132694981	C	T	0.248116	-0.994255	0.00708219	4281.96	19708.8	Pantetheinase	3
VNN2	O95498	rs9493425	6	VNN2	132753506	A	G	0.3231	-0.666903	0.00646989	Inf	10625.1	Vascular non-inflammatory molecule 2	2
VPS4B	O75351	rs116847314	18	VPS4B	63389774	A	C	0.0222	0.151	0.021	12.2	51.7029	Vacuolar protein sorting-associated protein 4B	1
VSIG10	Q8N0Z9	rs7307331	12	VSIG10	118071386	G	A	0.3106	0.769	0.007	2873	12068.6	V-set and immunoglobulin domain-containing protein 10	1
VSIG10L	Q86VR7	rs1035454	19	VSIG10L	51342302	T	C	0.5874	0.211	0.006	236.4	1236.69	V-set and immunoglobulin domain-containing protein 10-like	1
VSIG2	Q96IQ7	rs11604175	11	VSIG2	124749511	C	T	0.2681	0.207	0.007	202.1	874.469	V-set and immunoglobulin domain-containing protein 2	1
VSIR	Q9H7M9	rs10999992	10	VSIR	71769141	T	C	0.1456	0.443	0.009	562.9	2422.83	V-type immunoglobulin domain-containing suppressor of T-cell activation	1
VSNL1	P62760	rs4832496	2	VSNL1	17571271	G	A	0.2783	0.311	0.006	557.5	2686.69	Visinin-like protein 1	1
VSTM1	Q6UX27	rs2433724	19	VSTM1	54042277	T	C	0.4201	-0.759	0.006	3102.8	16002.2	V-set and transmembrane domain-containing protein 1	1
VSTM2L	Q96N03	rs76728310	20	VSTM2L	37981113	T	C	0.1847	-0.143	0.008	68.4	319.516	V-set and transmembrane domain-containing protein 2-like protein	1
VTI1A	Q96AJ9	rs79671623	10	VTI1A	112381345	G	A	0.1133	-0.09	0.01	20.2	81	Vesicle transport through interaction with t-SNAREs homolog 1A	1
VWC2L	B2RUY7	rs10932542	2	VWC2L	214526257	G	A	0.2421	0.102	0.007	46.6	212.327	von Willebrand factor C domain-containing protein 2-like	1
VWF	P04275	rs68120218	12	VWF	6032283	G	A	0.3414	0.094	0.006	49	245.444	von Willebrand factor	1
WARS	P23381	rs4905957	14	WARS1	100370893	C	T	0.7391	0.232	0.007	240.8	1098.45	Tryptophan--tRNA ligase, cytoplasmic	1
WASF1	Q92558	rs1980532	6	WASF1	110399006	A	G	0.4533	-0.287	0.006	465.9	2288.03	Wiskott-Aldrich syndrome protein family member 1	1
WASHC3	Q9Y3C0	rs1858173	12	WASHC3	102233833	A	C	0.2184	-0.089	0.007	33.6	161.653	WASH complex subunit 3	1
WFDC1	Q9HC57	rs400345	16	WFDC1	84294888	C	T	0.1887	-0.343	0.008	399	1838.27	WAP four-disulfide core domain protein 1	1
WFDC12	Q8WWY7	rs13042449	20	WFDC12	45124820	G	A	0.426	-0.427	0.006	1303.3	5064.69	WAP four-disulfide core domain protein 12	1
WFDC2	Q14508	rs973446	20	WFDC2	45465735	C	G	0.0889	-0.127	0.01	36.3	161.29	WAP four-disulfide core domain protein 2	1
WFIKKN1	Q96NZ8	rs55798945	16	WFIKKN1	619708	T	G	0.3026	0.273	0.007	379.6	1521	WAP, Kazal, immunoglobulin, Kunitz and NTR domain-containing protein 1	1
WFIKKN2	Q8TEU8	rs4591185	17	WFIKKN2	50832073	T	A	0.6393	-0.67	0.006	2349.5	12469.4	WAP, Kazal, immunoglobulin, Kunitz and NTR domain-containing protein 2	1
WIF1	Q9Y5W5	rs466776	12	WIF1	64943909	G	A	0.4496	-0.182	0.006	206.8	920.111	Wnt inhibitory factor 1	1
WNT9A	O14904	rs68160490	1	WNT9A	227890431	G	A	0.3978	-0.123	0.006	98.7	420.25	Protein Wnt-9a	1
WWP2	O00308	rs72783184	16	WWP2	69798268	C	T	0.0756	-0.291	0.011	142.6	699.843	NEDD4-like E3 ubiquitin-protein ligase WWP2	1
XCL1	P47992	rs7543171	1	XCL1	168535895	G	C	0.1922	0.828	0.008	2523.2	10712.2	Lymphotactin	1
XRCC4	Q13426	rs1805377	5	XRCC4	83353124	G	A	0.123	0.097	0.01	22.5	94.09	DNA repair protein XRCC4	1
YAP1	P46937	rs10791554	11	YAP1	102052822	G	A	0.4531	0.0586077	0.00552547	23.6287	112.505	Transcriptional coactivator YAP1	2
YES1	P07947	rs2741189	18	YES1	707511	G	C	0.219	0.086	0.007	30.5	150.939	Tyrosine-protein kinase Yes	1
YJU2	Q9BW85	rs353698	19	YJU2	4240951	A	G	0.2402	0.061	0.007	16.7	75.9388	Splicing factor YJU2	1
YOD1	Q5VVQ6	rs1044145	1	YOD1	207044014	T	C	0.5455	0.108	0.006	70.2	324	Ubiquitin thioesterase OTU1	1
ZBP1	Q9H171	rs45521631	20	ZBP1	57620293	C	T	0.0254	-0.915	0.02	473.4	2093.06	Z-DNA-binding protein 1	1
ZBTB16	Q05516	rs73000929	11	ZBTB16	114082900	G	A	0.0343	0.851	0.017	571.5	2505.89	Zinc finger and BTB domain-containing protein 16	1
ZBTB17	Q13105	rs848217	1	ZBTB17	15945755	A	G	0.4968	-0.044	0.006	12	53.7778	Zinc finger and BTB domain-containing protein 17	1
ZFYVE19	Q96K21	rs11858010	15	ZFYVE19	40806965	T	C	0.3594	-0.37	0.006	744.5	3802.78	Abscission/NoCut checkpoint regulator	1
ZP3	P21754	rs10281089	7	ZP3	76388680	C	T	0.4303	1.11	0.006	6724	34225	Zona pellucida sperm-binding protein 3	1
ZPR1	O75312	rs61905116	11	ZPR1	116778822	A	G	0.0624	0.11	0.013	16.7	71.5976	Zinc finger protein ZPR1	1

## Sheet: Supplementary Table 2
Supplementary Table 2. Relationships between intima-media thickness (IMT) of the carotid artery and measured levels (observational), or genetically predicted levels of the traditional risk factors.
Method	Risk factor	Beta	95%CI. lower	95%CI.upper	p-value
MR-IVW	HDL	-0.0053	-0.0118	0.001	0.1
MR-IVW	LDL	0.0084	0.0032	0.014	0.0016
MR-IVW	BMI	0.0103	0.004	0.017	0.0014
MR-IVW	SBP	0.0014	0.001	0.002	<0.001
MR-IVW	Diabetes	-0.0001	-0.0027	0.003	0.94
MR-Egger	HDL	-0.0057	-0.0129	0.002	0.12
MR-Egger	LDL	0.0083	0.0025	0.014	0.0049
MR-Egger	BMI	0.0098	0.0025	0.017	0.0084
MR-Egger	SBP	0.0015	0.001	0.002	<0.001
MR-Egger	Diabetes	-0.0006	-0.0043	0.003	0.75
Observational	HDL	0.0091	0.011	0.0073	<0.001
Observational	LDL	0.012	0.011	0.014	<0.001
Observational	BMI	0.013	0.011	0.015	<0.001
Observational	SBP	0.018	0.016	0.02	<0.001
Observational	Diabetes	0.015	0.0058	0.024	0.001
PRS	HDL	0.0034	0.0047	0.002	<0.001
PRS	LDL	0.0083	0.007	0.0097	<0.001
PRS	BMI	0.004	0.0028	0.0054	<0.001
PRS	SBP	0.0087	0.0072	0.01	<0.001
PRS	Diabetes	0.0027	0.0012	0.0041	<0.001

## Sheet: Supplementary Table 3
Supplementary Table 3. The association of measured levels of proteins and IMT.
Protein	beta1	95CI.lower1	95CI.upper1	p-value1	beta2	95CI.Lower2	95CI.Upper2	p-value2
IGFBP2	-0.12	-0.15	-0.09	3.78e-15	-0.03	-0.07	0.01	.1459383
PON3	-0.28	-0.36	-0.21	1.42e-14	-0.1	-0.19	-0.01	.0282163
SSC4D	0.06	0.04	0.08	1.16e-12	0	-0.02	0.02	.8753604
IGFBP1	-0.05	-0.07	-0.04	2.06e-11	-0.02	-0.04	0	.0474022
HAVCR1	0.12	0.08	0.16	4.79e-11	0.06	0.02	0.1	.0036644
TACSTD2	-0.25	-0.32	-0.17	7.35e-11	-0.15	-0.24	-0.06	.0007844
LEP	0.07	0.05	0.09	8.06e-11	-0.06	-0.1	-0.03	.0007021
IL16	0.15	0.11	0.2	3.90e-10	0.07	0.02	0.13	.0129182
DSG2	-0.25	-0.33	-0.17	3.95e-10	-0.11	-0.2	-0.02	.0211837
CDHR2	0.08	0.06	0.11	6.09e-10	-0.01	-0.05	0.02	.4679983
FABP4	0.11	0.07	0.14	8.87e-10	-0.06	-0.11	-0.01	.0221582
ADM	0.22	0.15	0.29	2.00e-09	0.02	-0.07	0.12	.6170774
FURIN	0.17	0.12	0.23	2.09e-09	-0.01	-0.09	0.06	.6918191
CPM	0.17	0.11	0.22	2.44e-09	0.01	-0.06	0.08	.7123266
LDLR	0.11	0.07	0.15	5.26e-09	-0.03	-0.08	0.02	.2030063
HGF	0.17	0.11	0.23	7.21e-09	0.02	-0.05	0.09	.600574
INHBC	0.13	0.09	0.18	1.47e-08	0.01	-0.04	0.07	.6253256
IL1RN	0.11	0.07	0.14	2.48e-08	-0.03	-0.08	0.02	.2614163
IGSF3	0.17	0.11	0.23	3.61e-08	0.02	-0.06	0.09	.6656625
PLTP	-0.16	-0.21	-0.1	4.11e-08	-0.04	-0.11	0.04	.3127263
RARRES2	0.12	0.07	0.16	4.12e-08	-0.02	-0.07	0.03	.5216452
GUSB	0.09	0.06	0.13	4.36e-08	-0.01	-0.05	0.03	.58371
SSC5D	0.13	0.08	0.18	5.51e-08	0	-0.06	0.06	.9512698
PRCP	0.18	0.11	0.24	5.97e-08	0.02	-0.06	0.09	.6723026
TMPRSS5	-0.15	-0.2	-0.09	8.01e-08	-0.1	-0.16	-0.04	.0015492
CHGB	-0.14	-0.19	-0.09	8.65e-08	-0.09	-0.15	-0.02	.0058469
ASGR1	0.18	0.12	0.25	1.05e-07	0.04	-0.04	0.13	.2978727
PLAT	0.11	0.07	0.14	1.06e-07	-0.04	-0.08	0.01	.1505729
GGT1	0.11	0.07	0.15	2.01e-07	0.02	-0.03	0.07	.3955689
PAMR1	0.19	0.12	0.26	2.06e-07	0.01	-0.08	0.09	.8697263
NCAN	-0.14	-0.2	-0.09	2.24e-07	-0.08	-0.14	-0.02	.011967
CST6	-0.12	-0.16	-0.07	5.29e-07	-0.11	-0.16	-0.05	.0000492
AHNAK	0.22	0.14	0.31	5.49e-07	0.09	-0.02	0.19	.104719
NTRK3	-0.23	-0.33	-0.14	5.63e-07	-0.01	-0.13	0.1	.8130031
IL18R1	0.16	0.09	0.22	5.84e-07	-0.01	-0.08	0.06	.7621505
PAG1	0.09	0.06	0.13	5.92e-07	0.02	-0.02	0.07	.2908936
WFIKKN2	-0.15	-0.21	-0.09	6.43e-07	-0.03	-0.1	0.04	.4440467
CD200	-0.2	-0.28	-0.12	7.61e-07	-0.12	-0.21	-0.03	.0111783
CKB	-0.11	-0.15	-0.06	8.08e-07	-0.01	-0.06	0.05	.8418454
F9	0.27	0.16	0.38	8.28e-07	-0.05	-0.18	0.08	.4462055
RTN4R	0.14	0.09	0.2	8.53e-07	-0.01	-0.08	0.06	.7337671
GAL	-0.08	-0.11	-0.05	8.84e-07	-0.05	-0.09	-0.01	.0062306
SERPIND1	0.24	0.14	0.33	9.77e-07	0.11	0	0.23	.0437991
APCS	0.18	0.11	0.25	1.01e-06	-0.03	-0.12	0.07	.5571388
CCL3	0.09	0.06	0.13	1.07e-06	0.02	-0.03	0.06	.4614491
SIT1	0.09	0.05	0.13	1.96e-06	0.04	-0.01	0.08	.1094395
STC2	0.19	0.11	0.27	2.01e-06	0.15	0.06	0.24	.001105
ACE2	0.11	0.06	0.15	2.08e-06	0.04	-0.01	0.09	.1038327
RBP5	0.09	0.05	0.13	2.24e-06	-0.02	-0.06	0.03	.4747072
SEZ6L	-0.18	-0.26	-0.11	2.25e-06	-0.08	-0.17	0.01	.0765919
PODXL2	-0.18	-0.26	-0.11	2.64e-06	-0.13	-0.22	-0.04	.0037372
ACY1	0.08	0.05	0.11	2.73e-06	-0.01	-0.05	0.03	.5236759
KITLG	-0.14	-0.2	-0.08	2.90e-06	-0.08	-0.15	-0.01	.0177048
APEX1	0.08	0.05	0.12	3.14e-06	0.03	-0.01	0.07	.092274
FOLR1	-0.18	-0.26	-0.11	3.18e-06	-0.11	-0.2	-0.02	.0137384
BCAN	-0.15	-0.21	-0.08	3.35e-06	-0.07	-0.14	0	.0560718
CRLF1	0.18	0.11	0.26	3.43e-06	0.11	0.02	0.19	.0180962
GFRA3	-0.18	-0.26	-0.1	3.91e-06	-0.1	-0.19	-0.02	.0177469
LSP1	0.12	0.07	0.17	3.92e-06	0.04	-0.02	0.1	.181576
CFH	0.25	0.14	0.35	3.97e-06	0.01	-0.13	0.15	.9088169
MZB1	0.1	0.06	0.14	4.06e-06	0.03	-0.02	0.08	.1913842
PSPN	0.05	0.03	0.07	4.18e-06	0.03	0.01	0.05	.0150721
CLUL1	-0.11	-0.15	-0.06	4.40e-06	-0.03	-0.08	0.03	.3507825
AGER	-0.12	-0.18	-0.07	4.40e-06	-0.06	-0.12	0	.0540667
DSG4	-0.1	-0.14	-0.06	4.43e-06	-0.07	-0.11	-0.02	.0059713
GHR	0.21	0.12	0.29	4.50e-06	0.02	-0.09	0.13	.7260222
OPTC	-0.1	-0.15	-0.06	6.23e-06	-0.06	-0.12	-0.01	.0148054
SMOC2	0.13	0.07	0.18	6.52e-06	0.08	0.02	0.14	.015186
ADH4	0.05	0.03	0.07	6.82e-06	-0.01	-0.04	0.01	.3180511
IGSF9	0.07	0.04	0.1	7.45e-06	0	-0.04	0.04	.9238589
HSD11B1	-0.12	-0.17	-0.07	8.26e-06	-0.01	-0.07	0.05	.7204065
LAMP2	0.25	0.14	0.35	8.43e-06	0.12	0	0.25	.0587348
FGF21	0.04	0.02	0.06	8.76e-06	0	-0.02	0.02	.859322
PRAP1	0.14	0.08	0.2	8.93e-06	0.04	-0.04	0.12	.3217759
PLA2G1B	-0.11	-0.17	-0.06	9.01e-06	-0.04	-0.1	0.02	.1727581
SELE	0.09	0.05	0.13	9.10e-06	0.02	-0.03	0.06	.4970577
ADIPOQ	-0.09	-0.13	-0.05	.0000101	-0.03	-0.08	0.02	.2625125
APOF	-0.23	-0.33	-0.13	.0000104	-0.04	-0.16	0.09	.5801713
OXT	0.03	0.02	0.05	.0000114	0	-0.02	0.02	.8942513
CA14	-0.13	-0.18	-0.07	.000014	-0.01	-0.09	0.06	.6888215
PRRT3	-0.17	-0.25	-0.09	.0000147	-0.09	-0.18	0	.0513731
CTSB	-0.09	-0.12	-0.05	.0000166	-0.02	-0.06	0.03	.4666373
SLITRK1	-0.18	-0.27	-0.1	.0000167	-0.07	-0.17	0.03	.1662785
CDA	0.12	0.07	0.18	.0000196	0.1	0.04	0.17	.0018511
CFI	0.27	0.14	0.39	.0000199	-0.05	-0.21	0.1	.5107937
ADAMTS15	0.1	0.05	0.14	.0000201	-0.02	-0.08	0.04	.4741877
ANGPTL2	0.11	0.06	0.16	.000021	-0.01	-0.07	0.05	.7827391
SMAD5	0.21	0.11	0.3	.0000213	-0.03	-0.14	0.08	.6265559
BAIAP2	0.07	0.04	0.1	.0000239	0.01	-0.03	0.04	.7214193
LEPR	-0.14	-0.2	-0.07	.0000245	-0.01	-0.09	0.06	.7528333
PLA2G7	0.14	0.08	0.21	.0000246	0.01	-0.09	0.11	.9076983
SART1	0.17	0.09	0.25	.0000261	0.13	0.04	0.22	.003652
ERBB2	0.18	0.09	0.26	.0000264	0.01	-0.09	0.11	.8284574
FMNL1	0.07	0.04	0.11	.0000264	0.03	0	0.07	.0886587
SCGB1A1	-0.08	-0.12	-0.05	.0000277	-0.07	-0.11	-0.02	.0034459
IL13RA1	0.2	0.1	0.29	.0000285	0.05	-0.06	0.15	.4029143
DPY30	0.07	0.04	0.11	.0000325	-0.01	-0.04	0.03	.7487601
GSTA3	0.06	0.03	0.08	.0000358	-0.02	-0.05	0.01	.2195691
HSPB6	0.11	0.06	0.17	.0000366	0.04	-0.03	0.1	.2492658
MET	-0.22	-0.32	-0.11	.0000378	-0.08	-0.2	0.03	.1691299
CDHR5	0.11	0.06	0.16	.0000401	0	-0.05	0.06	.8889741
BPIFB2	0.09	0.05	0.13	.0000411	-0.02	-0.07	0.03	.4894176
ADAMTSL2	0.19	0.1	0.28	.0000426	0.1	0	0.21	.0536423
MVK	0.06	0.03	0.08	.0000433	0.01	-0.02	0.04	.3850942
CDH2	0.12	0.06	0.18	.0000435	0.02	-0.05	0.08	.6371008
KLK11	-0.15	-0.22	-0.08	.0000437	-0.11	-0.19	-0.03	.0087898
CCN3	0.14	0.07	0.21	.0000438	0.07	-0.01	0.15	.0796842
ELOA	0.08	0.04	0.12	.0000485	0.02	-0.02	0.07	.2777821
GFRA1	0.16	0.08	0.24	.0000498	0	-0.09	0.1	.9457496
PRKRA	0.06	0.03	0.1	.0000501	0.02	-0.02	0.05	.2708591
GLA	0.15	0.08	0.22	.000051	0.07	-0.01	0.16	.0858573
CD4	0.16	0.08	0.23	.0000528	-0.01	-0.1	0.08	.8487456
SKAP1	0.06	0.03	0.09	.0000535	0.01	-0.02	0.05	.4496616
GSTA1	0.05	0.02	0.07	.0000542	-0.02	-0.05	0	.1053569
COLEC12	0.17	0.09	0.25	.0000665	-0.03	-0.13	0.08	.6303174
BPIFB1	-0.06	-0.1	-0.03	.0000674	-0.04	-0.08	0	.0386819
HIP1R	0.13	0.07	0.2	.0000691	0.07	0	0.14	.0636109
ZHX2	0.18	0.09	0.27	.0000716	0.13	0.03	0.23	.0126636
KLK14	-0.09	-0.13	-0.04	.000075	-0.07	-0.12	-0.03	.0028477
IL6	0.06	0.03	0.09	.0000797	-0.02	-0.05	0.01	.2118892
TOR1AIP1	0.11	0.06	0.17	.0000837	0.09	0.02	0.15	.0079538
IL17RB	-0.08	-0.12	-0.04	.0000853	-0.02	-0.07	0.02	.3535586
SCGB3A2	-0.05	-0.07	-0.02	.0000894	0	-0.03	0.03	.9090156
SERPINF1	0.19	0.1	0.29	.0000923	0.01	-0.11	0.13	.8757364
RET	0.11	0.05	0.16	.000099	0.04	-0.02	0.1	.241957
CALB2	0.12	0.06	0.18	.000099	0.01	-0.07	0.08	.8915408
LTBP3	0.08	0.04	0.11	.0000998	0.01	-0.03	0.06	.5773554
AMY2A	-0.09	-0.13	-0.04	.0001031	-0.04	-0.09	0.02	.1638849
EZR	0.17	0.08	0.25	.0001031	0.04	-0.06	0.13	.4663138
SPINT3	-0.04	-0.05	-0.02	.0001067	-0.03	-0.05	-0.01	.006512
CES1	0.05	0.03	0.08	.0001068	-0.02	-0.05	0.01	.2825795
SCARF2	-0.15	-0.23	-0.07	.0001071	-0.04	-0.13	0.05	.4007475
NPTXR	-0.12	-0.18	-0.06	.0001098	-0.05	-0.12	0.02	.1278227
SPRY2	0.04	0.02	0.07	.0001103	0.03	0	0.05	.0287015
POLR2F	0.13	0.06	0.19	.0001111	0	-0.08	0.07	.9714176
THBS4	0.09	0.04	0.14	.0001149	0.02	-0.04	0.07	.5134653
ITGA5	0.16	0.08	0.24	.0001152	0.02	-0.08	0.12	.7130172
OGFR	0.12	0.06	0.18	.0001256	0.06	-0.01	0.13	.0807211
CD72	0.13	0.06	0.2	.0001263	0.05	-0.03	0.12	.2565433
RP2	0.1	0.05	0.15	.0001269	0.04	-0.01	0.1	.1208392
AIFM1	0.04	0.02	0.06	.0001393	0	-0.02	0.02	.8693837
ROR1	-0.14	-0.21	-0.07	.0001397	-0.08	-0.16	0	.055559
HSPG2	0.17	0.08	0.25	.0001439	0	-0.11	0.11	.9783047
FN1	0.19	0.09	0.29	.0001578	0.07	-0.05	0.18	.2680667
SRP14	0.07	0.03	0.1	.0001648	0.02	-0.02	0.06	.3718843
AMY2B	-0.09	-0.13	-0.04	.0001803	-0.04	-0.09	0.01	.1364545
EGLN1	0.07	0.04	0.11	.000181	0	-0.04	0.05	.8572271
SOST	0.1	0.05	0.15	.0001824	0.05	-0.01	0.11	.1245344
PLB1	-0.09	-0.13	-0.04	.0001835	-0.07	-0.12	-0.02	.0081196
LGALS9	0.13	0.06	0.19	.0001886	-0.08	-0.16	0.01	.0717532
HEG1	0.2	0.09	0.3	.0002002	0.04	-0.08	0.16	.5222842
LILRA5	0.12	0.06	0.18	.0002015	0	-0.08	0.07	.8966961
MEGF9	0.19	0.09	0.28	.0002051	0.06	-0.05	0.18	.2616889
NADK	0.07	0.03	0.11	.0002211	0.03	-0.01	0.07	.1873801
SCG3	-0.12	-0.18	-0.06	.0002217	-0.03	-0.1	0.04	.4056533
COL4A1	-0.1	-0.15	-0.05	.0002256	0.04	-0.02	0.1	.2184717
AGRN	0.12	0.06	0.19	.0002409	0	-0.08	0.08	.9637678
S100A12	0.05	0.02	0.08	.0002477	0.03	0	0.06	.0301206
ADGRG1	0.07	0.03	0.11	.0002491	0.03	-0.02	0.07	.2345852
SHBG	-0.09	-0.14	-0.04	.0002531	-0.01	-0.07	0.05	.7400439
CX3CL1	-0.12	-0.19	-0.06	.0002536	-0.1	-0.18	-0.03	.0071728
ACAA1	0.05	0.02	0.07	.0002631	0	-0.03	0.03	.7994268
RASSF2	0.07	0.03	0.11	.0002666	0.03	-0.02	0.07	.2098868
F11R	0.07	0.03	0.1	.0002678	0.02	-0.02	0.07	.2304783
PON2	0.11	0.05	0.16	.0002748	0.03	-0.03	0.1	.2947585
B4GAT1	-0.15	-0.24	-0.07	.0002757	-0.06	-0.15	0.04	.2277137
LPL	-0.08	-0.13	-0.04	.0002823	0	-0.05	0.05	.9493837
IPCEF1	0.04	0.02	0.07	.0002851	0.01	-0.01	0.04	.3172495
ADGRG2	-0.14	-0.22	-0.06	.0002924	-0.02	-0.11	0.06	.597324
SETMAR	0.13	0.06	0.19	.0003047	-0.01	-0.09	0.07	.7907708
CPPED1	0.06	0.03	0.09	.0003076	0.02	-0.01	0.06	.1574094
CCN1	0.05	0.02	0.08	.0003081	0.01	-0.02	0.04	.4507089
CTSD	0.11	0.05	0.16	.0003105	-0.03	-0.1	0.04	.3712797
CALCA	0.06	0.03	0.1	.0003164	0.04	0	0.07	.0734248
SH2D1A	0.07	0.03	0.1	.0003174	0.02	-0.02	0.06	.268163
DKK3	-0.13	-0.2	-0.06	.0003176	-0.03	-0.11	0.05	.5231323
LGALS1	0.11	0.05	0.17	.0003264	-0.04	-0.11	0.03	.2341544
CD300LG	-0.11	-0.16	-0.05	.0003393	-0.06	-0.13	0.01	.0897261
SCLY	0.08	0.04	0.12	.0003437	-0.02	-0.07	0.03	.4272135
PSIP1	0.06	0.03	0.09	.0003543	0.01	-0.03	0.05	.549783
BAP18	0.07	0.03	0.12	.0003632	0.03	-0.02	0.08	.2335328
C1S	0.23	0.1	0.36	.0003716	0.08	-0.07	0.22	.3156119
CNTN3	0.11	0.05	0.18	.0003728	-0.02	-0.09	0.06	.6120538
PLA2G10	-0.06	-0.1	-0.03	.0003797	0.02	-0.03	0.06	.4697352
CNTN5	-0.1	-0.16	-0.05	.0003802	-0.04	-0.11	0.02	.1864962
GNLY	0.07	0.03	0.11	.0003849	0.04	-0.01	0.08	.084195
SLITRK6	-0.11	-0.17	-0.05	.0003906	-0.07	-0.14	0	.0373433
DCXR	0.07	0.03	0.11	.0003916	-0.02	-0.06	0.03	.437092
PGF	0.15	0.07	0.23	.0003942	-0.02	-0.12	0.08	.6391249
ASAH2	0.07	0.03	0.11	.0004105	0.02	-0.03	0.06	.4636775
CFP	0.21	0.09	0.33	.0004126	-0.02	-0.16	0.12	.8114948
GPD1	0.09	0.04	0.14	.0004256	-0.04	-0.1	0.02	.2009696
PLIN1	0.1	0.05	0.16	.0004271	-0.02	-0.08	0.05	.6531076
COL6A3	0.12	0.05	0.18	.0004357	-0.05	-0.13	0.03	.2346023
OSM	0.05	0.02	0.08	.0004366	0.01	-0.02	0.04	.482467
CASP10	0.05	0.02	0.08	.0004383	0.03	-0.01	0.06	.1111698
CD2AP	0.06	0.02	0.09	.0004418	0.02	-0.01	0.06	.20292
MAD1L1	0.08	0.04	0.13	.0004448	0	-0.05	0.05	.9530904
TCL1A	0.04	0.02	0.06	.0004508	0.01	-0.02	0.03	.5754485
TOP2B	0.06	0.03	0.1	.0004545	0.03	-0.01	0.07	.1975061
MOG	-0.11	-0.18	-0.05	.0004586	-0.07	-0.14	0.01	.0769127
FST	0.07	0.03	0.11	.000464	0.03	-0.02	0.07	.2338069
DDC	-0.08	-0.13	-0.04	.0004789	-0.02	-0.07	0.03	.3675882
FCN2	0.09	0.04	0.14	.0004835	0.01	-0.05	0.07	.7864705
CA6	-0.06	-0.09	-0.03	.0004853	-0.01	-0.05	0.02	.4750442
CALB1	-0.09	-0.14	-0.04	.0004918	-0.05	-0.11	0	.0621198
CCL22	0.07	0.03	0.11	.0005032	-0.02	-0.06	0.03	.5103404
LAIR1	0.11	0.05	0.17	.0005202	0.02	-0.05	0.09	.6112674
FDX1	0.08	0.03	0.12	.0005212	0.09	0.04	0.14	.0002544
CFB	0.14	0.06	0.21	.0005348	0	-0.1	0.09	.931474
ICAM1	0.13	0.06	0.2	.0005456	0	-0.09	0.08	.9597669
NOMO1	0.15	0.06	0.23	.0005502	-0.03	-0.13	0.07	.524336
MPHOSPH8	0.05	0.02	0.07	.0005576	0.02	-0.01	0.05	.2695622
APBB1IP	0.08	0.03	0.12	.0005643	-0.01	-0.06	0.04	.8175233
STC1	0.08	0.04	0.13	.0005811	-0.02	-0.08	0.04	.4958462
TRAF3	0.14	0.06	0.21	.0005842	0.13	0.04	0.21	.0031632
STAB2	0.16	0.07	0.25	.0005892	0.03	-0.08	0.13	.6376252
VWA1	0.08	0.04	0.13	.0006068	-0.01	-0.07	0.04	.6496894
AFM	0.23	0.1	0.37	.0006092	-0.04	-0.2	0.13	.669509
KLRD1	0.08	0.03	0.12	.0006105	0.02	-0.03	0.07	.3729162
NPY	0.05	0.02	0.09	.0006217	0.01	-0.02	0.05	.5344499
NOTCH3	-0.11	-0.17	-0.05	.0006315	-0.02	-0.09	0.05	.5692443
KYNU	0.08	0.03	0.12	.000639	-0.03	-0.09	0.02	.2263552
ART3	-0.11	-0.18	-0.05	.0006505	-0.03	-0.11	0.05	.4388601
KDR	0.14	0.06	0.22	.0006533	0.04	-0.05	0.13	.4028513
ARSB	0.07	0.03	0.1	.000673	0.01	-0.04	0.05	.8035924
DNAJB1	0.04	0.02	0.06	.0006796	0.01	-0.02	0.03	.6426725
GHRL	-0.04	-0.07	-0.02	.0006977	-0.02	-0.05	0.01	.1845745
TGFA	0.08	0.03	0.13	.0007175	0.01	-0.05	0.06	.7862301
TGFBR3	-0.12	-0.19	-0.05	.0007396	-0.07	-0.15	0.01	.0980289
CSTB	0.08	0.04	0.13	.000742	0	-0.05	0.06	.8826989
MME	0.05	0.02	0.07	.0007583	0	-0.03	0.03	.924899
CCN4	0.09	0.04	0.14	.0007693	0.05	-0.01	0.1	.1124632
LGALS3BP	0.15	0.06	0.24	.0007872	0.01	-0.09	0.11	.8508834
MANSC1	-0.13	-0.21	-0.06	.0008064	-0.08	-0.17	0.01	.0647556
GDF2	-0.1	-0.16	-0.04	.0008095	-0.06	-0.13	0.01	.0818255
NOS3	0.07	0.03	0.11	.0008128	0	-0.05	0.04	.8858313
GOLM2	0.15	0.06	0.24	.0008144	-0.02	-0.13	0.08	.6638342
ARSA	0.08	0.03	0.13	.0008156	-0.01	-0.06	0.05	.8529941
SMNDC1	0.08	0.03	0.13	.0008287	0.02	-0.03	0.08	.4201227
PDGFRA	-0.13	-0.2	-0.05	.0008318	-0.07	-0.16	0.01	.0789063
KLK6	-0.12	-0.19	-0.05	.0008402	-0.09	-0.17	-0.01	.0305078
CD99L2	0.15	0.06	0.23	.0008467	0	-0.1	0.1	.9965793
IGFBP7	0.13	0.05	0.2	.0008687	0.08	0	0.16	.050318
BST1	0.07	0.03	0.11	.0008713	0.07	0.03	0.12	.0012782
SORD	0.05	0.02	0.08	.0008755	-0.01	-0.05	0.02	.4073096
GLB1	0.08	0.03	0.13	.0009096	0.02	-0.04	0.07	.5677784
CXCL17	0.08	0.03	0.13	.0009118	0.05	-0.01	0.11	.087505
PECR	0.16	0.06	0.25	.0009187	0.06	-0.04	0.17	.2401731
MPO	0.08	0.03	0.12	.0009256	0.02	-0.03	0.07	.3706602
IL1RAP	-0.08	-0.12	-0.03	.0009294	-0.02	-0.07	0.04	.5491453
EPHA1	0.1	0.04	0.17	.0009358	-0.02	-0.09	0.05	.6196483
CD302	0.13	0.05	0.2	.0009609	0	-0.09	0.08	.9375083
TPR	0.1	0.04	0.16	.0009611	0.08	0.01	0.15	.017324
PLG	0.21	0.09	0.34	.0009668	0.12	-0.02	0.27	.1003146
PLAUR	0.14	0.06	0.22	.0009698	0.03	-0.06	0.13	.5003416
CCL16	0.07	0.03	0.11	.0009707	-0.01	-0.06	0.04	.674408
FABP3	0.09	0.04	0.15	.0009857	0.05	-0.02	0.11	.145901
IFI30	0.12	0.05	0.2	.0009945	0.02	-0.06	0.11	.5724131
ORM1	0.22	0.09	0.36	.0009945	0.04	-0.12	0.2	.5920762
PTPRC	0.2	0.08	0.31	.0010005	0.11	-0.02	0.24	.1070613
ITIH5	0.1	0.04	0.15	.0010082	0.07	0.01	0.14	.0243506
MEPE	0.14	0.06	0.23	.0010386	0.16	0.07	0.26	.001067
CDH3	-0.1	-0.16	-0.04	.0010406	-0.08	-0.15	-0.01	.0191978
PDGFC	0.12	0.05	0.19	.0010514	0.04	-0.04	0.12	.351188
SCARB2	0.13	0.05	0.21	.0010952	-0.01	-0.1	0.09	.8811518
PFKFB2	0.04	0.02	0.07	.0011059	0.02	-0.01	0.05	.1158775
PRELP	0.16	0.06	0.26	.001122	0.21	0.1	0.32	.0002386
SNRPB2	0.11	0.05	0.18	.0011297	0.07	-0.01	0.15	.0729254
TXLNA	0.04	0.02	0.06	.0011393	0.01	-0.02	0.03	.5273041
HDGFL2	0.07	0.03	0.11	.0011656	0.01	-0.03	0.06	.5660261
UMOD	-0.07	-0.1	-0.03	.0011755	-0.03	-0.07	0.02	.2263239
MMP8	0.05	0.02	0.08	.001182	0.01	-0.02	0.05	.3902171
MSR1	0.07	0.03	0.12	.0011897	0	-0.05	0.05	.9864353
VMO1	0.05	0.02	0.08	.0011992	0.02	-0.02	0.05	.3691821
SCAMP3	0.04	0.02	0.06	.0012	0.01	-0.02	0.04	.5331694
PKD2	0.08	0.03	0.12	.0012109	0.02	-0.03	0.08	.3664763
CEP20	0.05	0.02	0.08	.001217	0	-0.03	0.04	.7902149
MMP9	0.06	0.02	0.09	.0012496	0.02	-0.02	0.06	.2465062
TNFRSF1A	0.13	0.05	0.21	.0012599	-0.02	-0.12	0.07	.6226979
TIGAR	0.07	0.03	0.12	.0012885	0.03	-0.02	0.08	.1990224
SLC39A5	0.06	0.02	0.1	.0013008	-0.02	-0.06	0.02	.3526343
SIGLEC7	0.12	0.05	0.2	.0013108	0.01	-0.08	0.09	.8325624
SCGN	-0.08	-0.13	-0.03	.0013549	-0.02	-0.07	0.04	.5080567
LBR	0.05	0.02	0.08	.0013774	0.01	-0.03	0.04	.6614963
SEMA3F	0.13	0.05	0.21	.001403	-0.01	-0.11	0.08	.7935901
FAM20A	0.15	0.06	0.25	.0014253	-0.03	-0.15	0.08	.5500725
KIAA0319	-0.15	-0.24	-0.06	.001426	-0.05	-0.16	0.05	.2952691
P4HB	0.08	0.03	0.14	.0014378	-0.01	-0.07	0.05	.7942212
CCL5	0.03	0.01	0.05	.0014843	0.01	-0.01	0.03	.4890759
FUS	0.09	0.03	0.14	.0014918	0.01	-0.05	0.07	.6373594
CRH	-0.04	-0.06	-0.01	.0014935	-0.02	-0.04	0.01	.1702041
ING1	0.07	0.03	0.12	.0015073	0.05	0	0.1	.0543982
APLP1	-0.06	-0.1	-0.02	.0015306	-0.01	-0.06	0.03	.547815
KHK	0.07	0.03	0.11	.0015466	-0.01	-0.06	0.04	.6429386
MXRA8	-0.14	-0.23	-0.05	.0015543	0.02	-0.1	0.14	.7731937
SMAD1	0.04	0.02	0.07	.0015738	0.01	-0.02	0.04	.5745969
FEN1	0.05	0.02	0.09	.0015932	0.04	0	0.07	.0487694
CLEC4A	-0.09	-0.15	-0.04	.0016179	-0.01	-0.08	0.06	.7493072
KRT18	0.04	0.02	0.07	.0016252	-0.02	-0.05	0.01	.1590424
FYB1	0.04	0.01	0.06	.0016504	0.01	-0.02	0.03	.4398631
TNFSF14	0.06	0.02	0.09	.001651	0.01	-0.03	0.05	.682348
PXN	0.06	0.02	0.11	.0016576	0.03	-0.02	0.07	.2236487
CD5	0.1	0.04	0.16	.0016765	0.01	-0.06	0.08	.7200269
CNTNAP2	-0.08	-0.13	-0.03	.0016776	-0.08	-0.13	-0.02	.0090515
CSRP3	0.05	0.02	0.08	.0017143	0.06	0.03	0.09	.0002959
SERPINB8	0.06	0.02	0.09	.0017413	0.01	-0.03	0.05	.6729014
GADD45GIP1	0.09	0.03	0.14	.0017572	0.04	-0.02	0.1	.1435439
KLK10	-0.08	-0.14	-0.03	.0018453	-0.12	-0.18	-0.06	.0000594
C1QTNF1	0.08	0.03	0.13	.001851	0.02	-0.03	0.08	.4121506
FGR	0.06	0.02	0.1	.0018519	0.03	-0.01	0.08	.1023327
MFGE8	0.08	0.03	0.13	.0018597	0.04	-0.02	0.09	.1886739
VSIG4	0.09	0.03	0.14	.0018976	0.01	-0.05	0.08	.7136669
SEL1L	0.15	0.05	0.24	.0019291	0.06	-0.05	0.16	.2759373
LRCH4	0.06	0.02	0.11	.0019589	0.03	-0.02	0.07	.2903177
SELPLG	0.13	0.05	0.21	.0019645	0.06	-0.03	0.15	.1806425
CLEC4G	0.1	0.04	0.16	.0019648	-0.02	-0.09	0.05	.5881854
PPP1R12A	0.03	0.01	0.06	.0020558	0.01	-0.01	0.04	.3330195
BACH1	0.04	0.02	0.07	.00207	0.02	-0.01	0.05	.123229
TMSB10	0.04	0.02	0.07	.0020839	-0.01	-0.04	0.02	.7144164
MATN3	-0.11	-0.17	-0.04	.0020858	-0.03	-0.11	0.04	.3942007
ERP44	0.12	0.05	0.2	.0020928	-0.02	-0.11	0.07	.6700739
C1RL	0.21	0.08	0.35	.0022471	0.07	-0.09	0.23	.4011998
KLB	-0.04	-0.07	-0.02	.0022498	-0.04	-0.07	-0.01	.0202054
GGH	0.09	0.03	0.15	.0022545	-0.09	-0.16	-0.02	.01474
BCR	0.03	0.01	0.06	.0022571	0.01	-0.01	0.04	.3768903
ANXA2	0.06	0.02	0.1	.0022573	0	-0.04	0.05	.8934506
NAMPT	0.06	0.02	0.1	.0023446	0.04	0	0.08	.0808489
CDKN1A	0.03	0.01	0.05	.0024025	0	-0.02	0.02	.8953478
PROS1	0.17	0.06	0.28	.0024312	0.06	-0.07	0.19	.354927
CD163	0.07	0.03	0.12	.0024326	-0.02	-0.08	0.03	.4019507
FETUB	0.09	0.03	0.14	.0024668	0.01	-0.05	0.08	.6386887
PTPN1	0.04	0.01	0.07	.0024824	0.02	-0.01	0.04	.2935558
FSTL3	0.11	0.04	0.18	.0025383	-0.04	-0.13	0.05	.3509345
BPIFA2	-0.04	-0.06	-0.01	.002565	0	-0.03	0.03	.7908735
IL32	-0.08	-0.13	-0.03	.0025712	-0.04	-0.1	0.02	.1589335
NCAM2	-0.11	-0.19	-0.04	.0026745	0	-0.08	0.09	.916646
PARP1	0.06	0.02	0.1	.0027089	0	-0.05	0.04	.8535904
TNFRSF8	-0.07	-0.12	-0.03	.0027139	-0.07	-0.12	-0.02	.0120993
DYNLT1	0.05	0.02	0.09	.0027626	0.03	-0.01	0.07	.1484364
PALM2	0.11	0.04	0.18	.0027668	-0.04	-0.13	0.05	.3489865
APOA2	-0.09	-0.14	-0.03	.0027692	-0.03	-0.09	0.04	.3977009
FLT4	0.09	0.03	0.15	.0027973	0	-0.07	0.07	.9638745
MYBPC1	0.06	0.02	0.1	.0028439	0.06	0.02	0.11	.0052741
PTGR1	0.05	0.02	0.08	.002851	0	-0.04	0.04	.8589865
EIF4G1	0.03	0.01	0.05	.0028704	0	-0.02	0.03	.6653132
MFAP5	0.07	0.03	0.12	.0029177	-0.04	-0.1	0.02	.1866476
ITIH3	-0.08	-0.14	-0.03	.0029508	-0.04	-0.1	0.02	.1511535
AGR3	0.05	0.02	0.09	.0030049	-0.01	-0.05	0.02	.4502798
IDUA	0.06	0.02	0.11	.0030179	0.03	-0.02	0.07	.2962141
ERBB4	-0.13	-0.22	-0.05	.0030189	-0.05	-0.15	0.05	.3568325
NHLRC3	0.13	0.04	0.22	.0031443	0	-0.1	0.11	.9547299
CLEC1B	0.03	0.01	0.05	.0031911	0.01	-0.01	0.04	.3119327
LAT2	0.02	0.01	0.04	.0031973	0	-0.01	0.02	.7049307
THBS2	0.09	0.03	0.15	.0032073	0.1	0.03	0.17	.0035202
CDON	0.12	0.04	0.19	.003211	0.05	-0.03	0.14	.2332944
CCL20	0.04	0.01	0.06	.003233	0	-0.03	0.03	.9540005
TNFRSF10A	0.1	0.03	0.16	.0032649	0	-0.08	0.07	.9113893
IFNLR1	0.08	0.03	0.13	.0032808	-0.01	-0.07	0.05	.8193922
VNN1	0.05	0.02	0.09	.0033579	0	-0.04	0.05	.8696536
ARID4B	0.08	0.03	0.13	.0034173	0.03	-0.02	0.09	.2378367
INPP5D	0.07	0.02	0.12	.0034567	0.02	-0.03	0.07	.4351803
YES1	0.03	0.01	0.04	.0035198	0.01	-0.01	0.03	.5413724
STX4	0.05	0.02	0.08	.0035324	0.01	-0.03	0.04	.7093925
ACAN	-0.11	-0.18	-0.04	.0035628	-0.04	-0.12	0.05	.3785767
THOP1	0.1	0.03	0.17	.0035736	-0.01	-0.08	0.07	.8855578
CRHBP	0.11	0.04	0.18	.0035967	-0.03	-0.12	0.05	.4213537
CST3	0.12	0.04	0.19	.0036611	-0.12	-0.21	-0.02	.020181
NT5C1A	0.13	0.04	0.22	.0037099	-0.02	-0.12	0.08	.7424584
CEMIP2	0.12	0.04	0.21	.0037131	0.05	-0.05	0.14	.3181446
SPINK5	-0.09	-0.16	-0.03	.0037353	-0.05	-0.12	0.02	.1336375
AMY1A_AMY1B_AMY1C	-0.08	-0.14	-0.03	.0037912	-0.05	-0.11	0.02	.1436932
NPL	0.09	0.03	0.15	.0038161	0	-0.07	0.07	.9368205
FAP	0.12	0.04	0.19	.0038484	0.09	0	0.18	.0403762
ST6GAL1	0.11	0.03	0.18	.0038698	-0.01	-0.1	0.07	.7348833
MMP12	0.06	0.02	0.1	.0038845	0.02	-0.03	0.07	.4026573
SUSD2	-0.11	-0.18	-0.03	.003886	-0.03	-0.11	0.06	.505317
USO1	0.03	0.01	0.06	.0039114	0	-0.02	0.03	.8587462
HHEX	0.05	0.02	0.09	.0040215	-0.01	-0.05	0.04	.8048827
CEACAM8	0.06	0.02	0.1	.0040371	0.03	-0.01	0.08	.1814139
SNAP29	0.03	0.01	0.05	.0040569	0.01	-0.02	0.03	.5069183
IGFBP4	0.08	0.03	0.14	.0040616	0.01	-0.06	0.08	.8340423
CTHRC1	0.14	0.05	0.24	.0040666	0.08	-0.03	0.2	.1462108
CRIP2	0.08	0.03	0.14	.0040706	-0.05	-0.12	0.01	.1258915
PADI4	0.04	0.01	0.07	.0041056	0.04	0	0.07	.0284855
FGA	0.13	0.04	0.22	.0041195	0.01	-0.09	0.12	.8015792
TNFSF11	0.05	0.02	0.08	.0041815	0.01	-0.03	0.05	.7204558
IL12RB1	0.08	0.03	0.14	.0041956	0.05	-0.02	0.11	.1402024
CPVL	0.07	0.02	0.13	.0042358	0.04	-0.02	0.09	.2017367
SMOC1	0.09	0.03	0.16	.0042593	-0.04	-0.11	0.03	.2975857
EEF1D	0.04	0.01	0.07	.0042999	0.02	-0.02	0.05	.3416074
CCN5	0.08	0.02	0.13	.00431	-0.01	-0.07	0.06	.85659
SUSD1	0.06	0.02	0.1	.0043156	0.04	0	0.09	.0798997
CD63	0.06	0.02	0.1	.0044111	0	-0.05	0.04	.8590131
ENTR1	0.07	0.02	0.11	.0044135	0.02	-0.03	0.07	.5113849
S100A11	0.07	0.02	0.11	.0044196	0.01	-0.04	0.06	.8327881
SRPK2	0.04	0.01	0.06	.0044375	0.01	-0.02	0.03	.6223517
SEZ6	-0.13	-0.22	-0.04	.0045455	-0.11	-0.21	-0.01	.0327294
F13B	0.15	0.05	0.26	.0045589	0.1	-0.02	0.22	.1171801
SCARF1	0.07	0.02	0.12	.0045597	0.03	-0.03	0.08	.3162001
LILRB4	0.07	0.02	0.12	.0046146	-0.01	-0.07	0.05	.7376215
SPINK6	0.05	0.02	0.09	.004625	0.01	-0.03	0.05	.7386076
SERPINB1	0.03	0.01	0.06	.0046359	0.01	-0.01	0.04	.2743327
LPCAT2	0.08	0.02	0.13	.0046456	0.05	-0.01	0.11	.1183692
NDUFS6	0.04	0.01	0.06	.0046518	0.01	-0.02	0.04	.6441861
IL1R1	-0.14	-0.24	-0.04	.004652	-0.05	-0.15	0.06	.4095438
TFPI	0.09	0.03	0.16	.0046818	-0.07	-0.15	0.01	.0990885
CC2D1A	0.04	0.01	0.07	.0046949	0	-0.03	0.03	.8024786
HEXIM1	0.04	0.01	0.06	.0047471	0	-0.03	0.03	.8887178
HCLS1	0.05	0.02	0.09	.004851	0.01	-0.03	0.05	.661569
HSDL2	0.08	0.03	0.14	.0048605	0.02	-0.04	0.09	.47043
PTPRB	0.13	0.04	0.22	.0049886	0.01	-0.09	0.12	.7858372
TNFRSF6B	0.06	0.02	0.1	.0050647	-0.01	-0.06	0.03	.5159265
CREG1	0.08	0.02	0.14	.0050732	-0.01	-0.08	0.05	.7527866
SYT1	-0.1	-0.18	-0.03	.0050867	-0.1	-0.19	-0.02	.0157217
CBLN4	0.09	0.03	0.16	.0051572	0.03	-0.04	0.11	.3465445
BAG6	0.08	0.02	0.13	.0051688	0.03	-0.03	0.09	.3037589
TCTN3	0.13	0.04	0.22	.0051955	0.01	-0.09	0.12	.815451
ABL1	0.04	0.01	0.07	.0052187	0	-0.03	0.03	.9357522
PRSS8	0.07	0.02	0.13	.0053226	-0.02	-0.09	0.04	.4296258
CEP85	0.05	0.01	0.08	.0053763	0.02	-0.02	0.06	.2748863
GH1	-0.02	-0.03	0	.0053923	0	-0.01	0.01	.8015524
TNFAIP8	0.08	0.02	0.14	.0054043	0.04	-0.03	0.1	.2682161
EFNA4	0.11	0.03	0.19	.0054298	-0.03	-0.12	0.06	.5133666
VPS37A	0.04	0.01	0.06	.0054976	0.01	-0.02	0.04	.5458124
ICOSLG	-0.15	-0.26	-0.05	.0055304	-0.08	-0.2	0.04	.1950866
S100P	0.06	0.02	0.1	.0056092	0.02	-0.02	0.07	.2740636
TRIAP1	0.05	0.01	0.08	.0056285	0	-0.04	0.03	.9318689
TARBP2	0.04	0.01	0.06	.005652	0.01	-0.02	0.04	.6046379
INPP1	0.05	0.02	0.09	.0057021	0.02	-0.02	0.07	.2614056
ITGA11	-0.09	-0.15	-0.02	.0057852	-0.02	-0.09	0.05	.6432704
PIGR	0.08	0.02	0.14	.0058692	0.05	-0.02	0.12	.1473466
NFKB1	0.05	0.01	0.09	.0058889	0.03	-0.01	0.07	.2087484
CTF1	0.03	0.01	0.06	.0059014	0.01	-0.02	0.03	.6269892
CHI3L1	0.04	0.01	0.07	.0059414	0.02	-0.01	0.05	.2130059
RNASE6	0.14	0.04	0.25	.0059481	0.04	-0.09	0.16	.5646442
SFRP4	0.09	0.03	0.16	.0059999	0.03	-0.05	0.1	.4763723
PHOSPHO1	0.1	0.03	0.17	.0060558	0.03	-0.05	0.11	.4388494
BANK1	0.03	0.01	0.04	.0060837	0.01	-0.01	0.03	.4289525
GPKOW	0.11	0.03	0.18	.0061292	0.04	-0.04	0.13	.3074195
SEMA4D	0.1	0.03	0.16	.0062479	0.03	-0.05	0.1	.4935786
MCAM	-0.09	-0.15	-0.02	.0062844	-0.04	-0.11	0.03	.2983417
CWC15	0.06	0.02	0.1	.0063129	0.04	-0.01	0.09	.0840183
PLXNA4	0.03	0.01	0.06	.006391	0.01	-0.02	0.04	.3876277
DAG1	0.06	0.02	0.1	.0064812	0.01	-0.04	0.05	.8002791
PTPRN2	-0.09	-0.16	-0.03	.0065165	-0.05	-0.13	0.03	.188263
FUOM	0.06	0.02	0.1	.0065283	-0.03	-0.08	0.02	.2219256
DNMBP	0.04	0.01	0.08	.0065886	0.01	-0.02	0.05	.4474508
TOMM20	0.05	0.01	0.08	.0066115	0.02	-0.02	0.06	.2974059
MYOC	-0.06	-0.11	-0.02	.0066256	-0.05	-0.1	0	.0567334
TGFB1	0.08	0.02	0.13	.0066914	0.01	-0.05	0.08	.6494634
ADAM15	-0.09	-0.16	-0.03	.0067302	-0.04	-0.11	0.03	.2880598
HSPA1A	0.04	0.01	0.07	.0067626	0.01	-0.03	0.04	.7146761
CNDP1	0.06	0.02	0.11	.0067836	0.02	-0.03	0.08	.3458064
PCBD1	0.08	0.02	0.14	.0067967	-0.05	-0.13	0.02	.1497721
OBP2B	-0.05	-0.08	-0.01	.0068691	-0.02	-0.05	0.02	.4023914
FCRL3	0.05	0.01	0.09	.0068862	0.02	-0.03	0.06	.4614291
FASLG	-0.08	-0.13	-0.02	.0069072	-0.01	-0.07	0.05	.7952048
CD274	0.09	0.02	0.15	.0070028	0.02	-0.05	0.09	.5865135
ARL13B	0.05	0.01	0.09	.007094	0.04	-0.01	0.08	.0997435
GDF15	0.07	0.02	0.13	.0071518	0.02	-0.05	0.08	.591907
ANG	0.08	0.02	0.14	.0071912	-0.01	-0.08	0.06	.7000915
MB	0.05	0.01	0.09	.0073104	0.03	-0.01	0.08	.1455907
POF1B	-0.09	-0.15	-0.02	.0073644	-0.07	-0.14	0	.0502304
DEFB4A_DEFB4B	0.02	0.01	0.03	.0073848	0	-0.02	0.01	.65389
DUT	0.04	0.01	0.06	.0073906	0.01	-0.02	0.04	.4511042
TDP1	0.05	0.01	0.09	.0074894	0.04	-0.01	0.08	.0985546
SIGLEC8	0.08	0.02	0.15	.007654	0.04	-0.03	0.11	.2468156
TFF1	0.04	0.01	0.07	.0076969	0.05	0.02	0.08	.0037677
TRAF2	0.04	0.01	0.07	.0077299	0.03	0	0.06	.0866301
NFYA	0.1	0.03	0.17	.0077738	0.05	-0.02	0.13	.174452
CCL4	0.04	0.01	0.07	.007851	0.01	-0.03	0.04	.7247025
DAB2	0.02	0.01	0.04	.0078972	0	-0.02	0.02	.8192657
GCG	0.02	0.01	0.04	.0079225	0.01	-0.01	0.03	.2260168
RNF41	0.04	0.01	0.07	.0079627	0.01	-0.03	0.04	.6064358
WWP2	0.05	0.01	0.09	.0079807	0.01	-0.04	0.05	.770808
INPPL1	0.03	0.01	0.05	.0080869	0.01	-0.01	0.03	.4859866
CASP2	0.04	0.01	0.07	.0081356	0.01	-0.02	0.04	.5149269
ARHGAP25	0.05	0.01	0.08	.008271	0.02	-0.01	0.06	.214936
SNAP23	0.03	0.01	0.05	.0082797	0.01	-0.02	0.04	.4873235
AHCY	0.04	0.01	0.07	.0083332	0.01	-0.03	0.04	.7525144
CEBPB	0.07	0.02	0.12	.0083416	0.02	-0.04	0.07	.4947093
CDH5	-0.09	-0.16	-0.02	.0083793	-0.08	-0.15	0	.0433368
MIA	-0.08	-0.14	-0.02	.0083858	-0.07	-0.13	0	.0472574
NMNAT1	0.04	0.01	0.07	.0084171	0.01	-0.02	0.04	.5554115
DBI	0.04	0.01	0.06	.0084375	0	-0.02	0.03	.7547662
CLPP	0.03	0.01	0.05	.0084755	0.01	-0.01	0.03	.3892933
HNRNPUL1	0.08	0.02	0.13	.0085178	0.01	-0.05	0.07	.7111011
SFRP1	0.07	0.02	0.12	.0085446	-0.04	-0.09	0.02	.2056619
USP8	0.03	0.01	0.05	.0085758	0	-0.02	0.03	.6748759
ENDOU	-0.07	-0.13	-0.02	.008632	-0.06	-0.12	0.01	.0744358
ATP6V1G1	0.05	0.01	0.09	.00867	0.02	-0.03	0.06	.4582427
MYH9	0.03	0.01	0.06	.0086794	0.02	-0.01	0.04	.2116206
NFASC	0.1	0.03	0.18	.008812	0.05	-0.03	0.14	.2291469
CCL8	0.05	0.01	0.08	.0088197	0	-0.04	0.03	.8501029
CRELD1	0.1	0.02	0.17	.008823	0	-0.08	0.09	.9422181
DAPK2	0.07	0.02	0.12	.008883	0.05	0	0.11	.0682561
SIAE	0.06	0.01	0.1	.0089162	0	-0.05	0.05	.8735868
KCTD5	0.08	0.02	0.14	.0089637	0.02	-0.05	0.09	.6082201
ECI2	0.06	0.01	0.1	.0091254	0.04	-0.01	0.09	.1156509
DTYMK	0.05	0.01	0.09	.0091437	0.01	-0.04	0.05	.7789311
DNAJA2	0.03	0.01	0.06	.0091708	0	-0.03	0.03	.8983627
CEP43	0.04	0.01	0.07	.009186	0.01	-0.02	0.04	.6611558
PTPRZ1	-0.11	-0.2	-0.03	.0092827	-0.04	-0.14	0.05	.3950816
PAXX	0.08	0.02	0.14	.0095302	0.01	-0.06	0.08	.8405249
CNST	0.02	0.01	0.04	.0095513	0.01	-0.01	0.03	.2675768
CD69	0.03	0.01	0.05	.0095753	0.01	-0.01	0.04	.2671342
NCR3LG1	-0.12	-0.2	-0.03	.009583	-0.03	-0.13	0.07	.5493894
SERPINE1	0.04	0.01	0.07	.0096497	0.01	-0.03	0.04	.7025232
EIF2AK2	0.03	0.01	0.06	.0096663	0.01	-0.02	0.04	.4587814
TRIM24	0.06	0.01	0.1	.0097539	0.03	-0.02	0.08	.1818079
BCAT2	0.07	0.02	0.12	.0098018	0.07	0.02	0.13	.0105674
STK24	0.04	0.01	0.08	.0099558	0.02	-0.02	0.06	.2614388
ANXA11	0.04	0.01	0.07	.0099672	0.02	-0.01	0.05	.2589982
MTHFSD	0.03	0.01	0.06	.0099798	0.01	-0.01	0.04	.3570833
AXIN1	0.03	0.01	0.05	.0100257	0.01	-0.02	0.03	.5741804
HS3ST3B1	0.07	0.02	0.12	.0100394	0.04	-0.02	0.1	.1613109
STK11	0.04	0.01	0.07	.0103459	0	-0.03	0.03	.9341905
ZBTB16	0.04	0.01	0.07	.0103724	0.02	-0.01	0.05	.2323527
ENPP7	0.03	0.01	0.06	.010406	-0.01	-0.03	0.02	.6211981
ATP6V1D	0.1	0.02	0.17	.0104365	0.08	0.01	0.16	.0341451
ARNTL	0.07	0.02	0.12	.0105615	0.06	0	0.12	.0364733
CD38	0.09	0.02	0.16	.0105839	0	-0.09	0.08	.9571254
GPR15L	0.06	0.01	0.1	.010653	0.01	-0.04	0.06	.6130165
ANXA10	0.03	0.01	0.06	.0106606	0.04	0.01	0.07	.0062507
GDNF	0.07	0.02	0.13	.0107051	0.04	-0.02	0.1	.1557897
IKBKG	0.03	0.01	0.05	.0107374	0.01	-0.01	0.03	.3641406
CEACAM3	0.06	0.01	0.1	.0107644	0.03	-0.02	0.08	.1959274
STAT5B	0.02	0	0.03	.0108051	0	-0.01	0.02	.7028107
NFATC1	0.03	0.01	0.05	.0109075	0.01	-0.01	0.03	.4598058
VTI1A	0.06	0.01	0.11	.0109588	0.02	-0.03	0.07	.452033
CD6	0.05	0.01	0.09	.0110121	0	-0.04	0.05	.9116911
MNDA	0.03	0.01	0.05	.0110515	0.02	0	0.05	.0453179
TNIP1	0.04	0.01	0.07	.0111041	0.01	-0.02	0.04	.4910336
PTPRR	-0.1	-0.17	-0.02	.0111156	-0.05	-0.14	0.03	.2238821
ARNT	0.07	0.02	0.12	.0113059	0.09	0.03	0.15	.0023714
DCBLD2	-0.08	-0.14	-0.02	.0113101	-0.07	-0.14	0	.0565404
OXCT1	0.05	0.01	0.09	.011332	0.04	-0.01	0.08	.1255363
VPS53	0.03	0.01	0.06	.0113356	0	-0.03	0.03	.7988493
PPP1R14A	0.04	0.01	0.08	.0114701	0.03	-0.01	0.06	.1400632
GPR37	0.04	0.01	0.07	.0115044	0	-0.04	0.03	.8733766
MEP1B	0.02	0.01	0.04	.0115151	0.01	-0.01	0.03	.4466462
IRAK1	0.04	0.01	0.07	.0115885	0.01	-0.02	0.04	.523109
RILP	0.04	0.01	0.08	.0115995	0.01	-0.03	0.05	.6688014
VAMP8	0.04	0.01	0.07	.0117859	0.01	-0.02	0.05	.4601478
ANGPT2	0.07	0.02	0.13	.0117904	0.06	0	0.12	.0656008
BMPER	0.17	0.04	0.29	.0119707	0.03	-0.12	0.18	.6836035
CCL18	0.04	0.01	0.07	.0119763	-0.02	-0.05	0.01	.2089538
DNAJB14	0.06	0.01	0.1	.0119862	0.03	-0.02	0.07	.3030517
HMOX1	-0.06	-0.1	-0.01	.0122273	-0.06	-0.11	-0.01	.0167964
IGF2R	0.11	0.02	0.2	.0122446	0.01	-0.09	0.11	.8717324
GAST	0.03	0.01	0.05	.0122823	0.03	0	0.06	.0196425
PRKAR1A	0.03	0.01	0.06	.0123262	0.01	-0.02	0.04	.5220211
MYL3	0.05	0.01	0.09	.0123516	0.05	0.01	0.09	.0235366
KEL	-0.07	-0.13	-0.02	.0123779	-0.08	-0.14	-0.01	.0206921
ITGAL	0.08	0.02	0.14	.0125004	0.03	-0.04	0.11	.3420609
LONP1	0.04	0.01	0.07	.0126121	0.02	-0.02	0.05	.3391305
GRPEL1	0.04	0.01	0.08	.0126265	-0.01	-0.05	0.03	.6400535
CD22	0.06	0.01	0.11	.0126714	-0.03	-0.08	0.03	.3770455
MED21	0.06	0.01	0.12	.0128074	0.08	0.03	0.14	.0042
OGN	0.07	0.01	0.12	.0128633	0	-0.06	0.07	.9590903
ACVRL1	0.12	0.02	0.21	.0129486	-0.04	-0.15	0.08	.5352109
NFKBIE	0.05	0.01	0.1	.0129556	0.01	-0.04	0.06	.6521033
SNX15	0.06	0.01	0.11	.0130257	0.02	-0.03	0.08	.4139851
PTGES2	0.06	0.01	0.11	.0130526	0.04	-0.02	0.09	.2153719
LRTM2	-0.12	-0.22	-0.03	.0130644	-0.03	-0.14	0.08	.5877147
DTNB	0.08	0.02	0.14	.0130684	0.03	-0.04	0.1	.4518594
OFD1	0.05	0.01	0.09	.0131034	0.06	0.02	0.11	.0074846
C19orf12	0.04	0.01	0.08	.0132296	-0.01	-0.05	0.03	.5267774
ATP5PO	0.06	0.01	0.11	.0132521	0.06	0.01	0.12	.0177308
ZBP1	0.09	0.02	0.15	.0133986	0.08	0.01	0.16	.0296063
GSN	-0.17	-0.3	-0.03	.0134365	-0.15	-0.3	0	.0474285
DEFA1_DEFA1B	0.05	0.01	0.1	.0135311	0.01	-0.04	0.06	.7576587
CXCL5	0.02	0	0.04	.0135479	0	-0.02	0.02	.7055756
BECN1	0.06	0.01	0.1	.013572	0.01	-0.04	0.06	.6096061
NPC2	0.12	0.02	0.21	.0135808	0.01	-0.1	0.12	.8727522
TJAP1	0.03	0.01	0.05	.0138574	0.01	-0.02	0.04	.5233408
GUCA2A	-0.09	-0.15	-0.02	.0139035	0.01	-0.07	0.09	.8416852
ICAM4	-0.05	-0.09	-0.01	.0139917	-0.04	-0.08	0.01	.0836937
COL15A1	0.13	0.03	0.24	.0140453	-0.04	-0.18	0.1	.5701463
CDH6	-0.07	-0.13	-0.01	.0141214	-0.05	-0.12	0.01	.0903881
TIMD4	0.06	0.01	0.11	.0141857	0	-0.06	0.05	.9516844
ENAH	0.05	0.01	0.1	.0143779	0	-0.04	0.05	.8905915
FTCD	0.04	0.01	0.07	.0143793	-0.02	-0.06	0.01	.2071052
HBEGF	0.03	0.01	0.06	.0143865	0.01	-0.02	0.04	.625397
C3	0.07	0.01	0.13	.0144439	-0.04	-0.11	0.03	.2459335
ACADSB	0.04	0.01	0.07	.0144609	0.02	-0.01	0.05	.2617047
ST3GAL1	-0.06	-0.11	-0.01	.0145705	-0.02	-0.07	0.04	.5829042
CILP	0.06	0.01	0.12	.0147178	0.01	-0.05	0.07	.6680208
EREG	0.03	0.01	0.06	.0148407	0.01	-0.02	0.04	.6954021
DAAM1	0.04	0.01	0.08	.0148864	0.02	-0.02	0.05	.3793375
CD40	0.05	0.01	0.09	.0149007	0	-0.04	0.05	.9341055
FABP9	-0.05	-0.08	-0.01	.0149537	-0.04	-0.08	0	.0631644
RGMA	-0.08	-0.15	-0.02	.0150781	0.02	-0.06	0.1	.5988735
TNFRSF10B	0.07	0.01	0.13	.0150874	-0.01	-0.08	0.06	.8053656
AMOT	0.08	0.02	0.15	.0151058	0.03	-0.05	0.11	.4558173
CHMP6	0.06	0.01	0.11	.0152276	0.02	-0.03	0.08	.4157445
IRAG2	0.03	0.01	0.05	.0153155	0.02	-0.01	0.04	.1827189
FCRL5	0.04	0.01	0.08	.0153731	0.01	-0.03	0.05	.5484221
PPP1R9B	0.03	0	0.05	.015456	0	-0.02	0.03	.7049929
CDH15	0.05	0.01	0.08	.0155886	0.01	-0.03	0.06	.5135036
HEBP1	-0.05	-0.08	-0.01	.0155905	-0.05	-0.1	-0.01	.0120474
BHMT2	0.13	0.03	0.24	.0156057	0.15	0.04	0.27	.0105941
TNF	0.07	0.01	0.13	.0157174	0	-0.06	0.07	.9654447
NCF2	0.03	0.01	0.05	.0157536	0.01	-0.02	0.04	.4013423
NFE2	0.04	0.01	0.08	.0158109	0.02	-0.03	0.06	.4669324
DDAH1	0.06	0.01	0.11	.0159898	-0.02	-0.07	0.04	.4921028
SELP	0.04	0.01	0.08	.0159966	0.01	-0.03	0.05	.7156084
VEGFA	0.04	0.01	0.08	.0161312	-0.01	-0.05	0.03	.7253526
AP3S2	0.07	0.01	0.13	.0161416	0.04	-0.03	0.1	.2782361
OMG	-0.04	-0.07	-0.01	.01622	-0.02	-0.05	0.02	.3244575
MARCO	0.09	0.02	0.17	.0163363	-0.02	-0.11	0.06	.5769058
FKBP4	0.06	0.01	0.1	.0163603	0	-0.05	0.05	.9766513
NOS2	0.09	0.02	0.16	.016405	0.08	0	0.15	.0568428
STK4	0.03	0.01	0.05	.0165065	0.01	-0.02	0.04	.4760806
NPTX2	-0.1	-0.18	-0.02	.0165854	-0.01	-0.1	0.08	.8657818
UBE2Z	0.06	0.01	0.1	.0165983	0.04	-0.01	0.09	.1396815
FLI1	0.02	0	0.04	.0166204	0	-0.02	0.02	.7916976
PTS	0.05	0.01	0.09	.0166445	-0.03	-0.07	0.02	.2335263
ADH1B	0.04	0.01	0.08	.0168731	-0.03	-0.08	0.01	.1270358
CCL7	0.04	0.01	0.08	.0169027	-0.03	-0.07	0.01	.1797341
SEZ6L2	-0.11	-0.2	-0.02	.0169984	-0.06	-0.15	0.04	.2645699
F3	-0.09	-0.17	-0.02	.0170622	-0.02	-0.1	0.07	.7122437
EBAG9	0.03	0	0.05	.0170883	0	-0.02	0.02	.998598
MPIG6B	0.03	0.01	0.06	.0171137	0.02	-0.01	0.05	.1787024
SNCA	0.03	0.01	0.05	.0172285	0	-0.03	0.03	.8889313
HPSE	0.04	0.01	0.07	.0172527	0.02	-0.01	0.06	.1988455
PINLYP	-0.05	-0.09	-0.01	.0173047	-0.05	-0.1	-0.01	.0293253
SIRT2	0.03	0	0.05	.01744	0	-0.03	0.03	.9976968
NPTX1	-0.06	-0.12	-0.01	.0174717	-0.05	-0.11	0.01	.1119999
KIT	-0.09	-0.16	-0.01	.0175924	-0.03	-0.11	0.05	.5016339
TNFRSF13C	0.06	0.01	0.11	.0176828	0.02	-0.03	0.08	.3990374
F7	0.08	0.01	0.15	.0176911	-0.1	-0.19	-0.02	.0161484
RNF5	0.05	0.01	0.08	.0177718	0.02	-0.02	0.07	.3118238
PHLDB1	0.06	0.01	0.11	.0178127	-0.01	-0.07	0.05	.6910472
SDCCAG8	0.03	0	0.05	.0178703	0.01	-0.02	0.03	.5091226
CRNN	-0.04	-0.07	-0.01	.0180149	-0.03	-0.07	0	.0700603
PLA2G15	0.1	0.02	0.18	.0181319	0	-0.1	0.09	.9341282
VCAN	-0.08	-0.15	-0.01	.0181468	-0.03	-0.11	0.05	.4465056
BMP10	-0.11	-0.21	-0.02	.0183489	-0.02	-0.13	0.09	.7311841
CLPS	-0.04	-0.07	-0.01	.0184172	-0.02	-0.06	0.01	.1824493
SLMAP	0.04	0.01	0.07	.0184181	0.02	-0.02	0.05	.2991474
CRACR2A	0.03	0	0.05	.0184396	0.02	-0.01	0.04	.1547465
CNPY4	0.03	0.01	0.06	.018489	0	-0.03	0.03	.9824829
NGRN	0.15	0.03	0.28	.0185143	0.09	-0.05	0.23	.2124989
ANXA3	0.04	0.01	0.06	.0186509	0.01	-0.03	0.04	.7408773
SIGLEC1	0.06	0.01	0.11	.0187183	-0.02	-0.08	0.04	.4512576
SERPINA11	-0.06	-0.11	-0.01	.0189405	-0.03	-0.09	0.02	.2166275
NAGK	0.06	0.01	0.11	.0192561	0.01	-0.05	0.06	.8000389
MECR	0.04	0.01	0.07	.0193295	0.01	-0.02	0.05	.5157169
CACYBP	0.03	0.01	0.06	.0193672	0.01	-0.02	0.04	.4509503
IL12A_IL12B	0.03	0.01	0.06	.0193842	0	-0.03	0.03	.9575335
ECHS1	0.03	0.01	0.06	.0195098	0	-0.03	0.04	.818751
PRKAB1	0.04	0.01	0.08	.0195416	0.02	-0.03	0.06	.4552605
METAP2	0.04	0.01	0.08	.0195547	0	-0.04	0.03	.8117796
BAG4	0.07	0.01	0.12	.0195561	0.02	-0.04	0.09	.5071876
NFIC	0.07	0.01	0.13	.0196394	0.01	-0.05	0.07	.7143653
RNF149	0.11	0.02	0.21	.0196916	0.05	-0.06	0.16	.3514369
NCAM1	-0.08	-0.15	-0.01	.0196946	-0.01	-0.09	0.06	.717593
CHCHD10	0.08	0.01	0.16	.0197526	0.02	-0.06	0.1	.5985927
TGFB2	0.06	0.01	0.11	.0197994	0.05	-0.01	0.11	.0760408
RRM2B	0.04	0.01	0.07	.0198739	0.01	-0.02	0.04	.592685
SPAG1	0.06	0.01	0.11	.0198838	0.06	0.01	0.12	.0175336
CTSZ	0.08	0.01	0.15	.0199895	-0.02	-0.1	0.05	.5307125
SCPEP1	0.06	0.01	0.12	.0200092	0	-0.06	0.06	.9765165
NEDD9	0.1	0.02	0.18	.0200214	0.08	-0.01	0.18	.089798
YTHDF3	0.03	0	0.05	.020123	-0.01	-0.03	0.02	.710261
TBCC	0.03	0	0.06	.0202731	0	-0.02	0.03	.7855094
MTDH	0.04	0.01	0.07	.0204068	0	-0.03	0.04	.8426976
SNCG	0.04	0.01	0.07	.020456	-0.04	-0.08	-0.01	.0189678
IL18	0.05	0.01	0.1	.0205302	-0.02	-0.07	0.03	.3944536
GFER	0.04	0.01	0.07	.0207757	-0.01	-0.05	0.03	.5618014
TIA1	0.02	0	0.04	.0208934	0	-0.02	0.02	.9293324
C7orf50	0.14	0.02	0.26	.0211062	0.05	-0.08	0.19	.41983
ERBIN	0.02	0	0.04	.0211992	0	-0.02	0.02	.8199443
KIRREL2	-0.06	-0.12	-0.01	.0212749	-0.03	-0.1	0.03	.2605534
EIF4B	0.04	0.01	0.08	.0213642	0	-0.04	0.04	.8530501
SSNA1	0.06	0.01	0.12	.0216838	0	-0.06	0.06	.9884455
RNASE1	0.14	0.02	0.26	.021743	-0.05	-0.19	0.09	.4993898
STX8	0.05	0.01	0.09	.0217947	0	-0.04	0.05	.9097648
CCER2	-0.05	-0.1	-0.01	.0218017	-0.07	-0.12	-0.01	.0129419
LY75	-0.06	-0.12	-0.01	.0218203	-0.07	-0.13	-0.02	.0138808
MENT	-0.15	-0.27	-0.02	.0218989	-0.03	-0.18	0.12	.7265434
TNFAIP2	0.07	0.01	0.13	.0219283	0.02	-0.04	0.09	.483442
PI16	-0.13	-0.25	-0.02	.0220027	-0.07	-0.2	0.05	.2596561
PLEKHO1	0.05	0.01	0.08	.0221476	0.01	-0.04	0.05	.7156483
NAGPA	0.15	0.02	0.28	.0225762	0.06	-0.09	0.21	.4667329
COCH	0.07	0.01	0.13	.0227754	0	-0.06	0.07	.9178231
IRAK4	0.02	0	0.04	.0227793	0	-0.02	0.02	.9211009
QDPR	0.06	0.01	0.1	.0228564	-0.01	-0.07	0.04	.5902399
EDN1	0.12	0.02	0.22	.0229536	0.06	-0.06	0.17	.322546
ARHGEF12	0.02	0	0.04	.0231762	0	-0.02	0.02	.7579558
LYN	0.03	0	0.05	.0233315	0	-0.03	0.02	.8025926
CALCOCO1	0.02	0	0.04	.0234366	0.01	-0.01	0.03	.3020344
SCARA5	0.08	0.01	0.15	.0234432	-0.01	-0.09	0.07	.8440887
LYPD3	-0.07	-0.13	-0.01	.023534	-0.02	-0.09	0.05	.6283137
ADGRD1	0.08	0.01	0.16	.023576	0	-0.08	0.09	.9904914
2024-03-01	0.04	0	0.07	.0236199	0.01	-0.03	0.04	.6478562
CEBPA	0.09	0.01	0.16	.0237095	0.07	-0.01	0.15	.0882653
IQGAP2	0.04	0.01	0.08	.0237551	0.01	-0.03	0.05	.6944081
SESTD1	0.04	0	0.07	.0238108	0.03	-0.01	0.06	.1361202
TIMP1	0.09	0.01	0.17	.023915	-0.03	-0.12	0.06	.4817058
BTN3A2	0.06	0.01	0.12	.0240437	0.02	-0.04	0.09	.4409379
TMED1	0.06	0.01	0.1	.0241181	0.07	0.01	0.12	.0152838
FBP1	0.03	0	0.06	.0241251	-0.02	-0.05	0.02	.3367742
HAO1	0.02	0	0.03	.0241714	-0.01	-0.03	0.01	.1583218
CD74	0.07	0.01	0.13	.0241929	-0.02	-0.09	0.06	.6420192
RABEP1	0.04	0.01	0.08	.0244442	0.01	-0.03	0.05	.4883452
ATP5IF1	0.02	0	0.04	.0244764	0	-0.02	0.02	.7798449
RNASET2	0.1	0.01	0.18	.0246864	0.02	-0.08	0.11	.7290187
RNASE3	0.02	0	0.04	.0247144	0.01	-0.01	0.03	.3102803
TXNRD1	0.05	0.01	0.1	.0248087	0	-0.05	0.05	.9527245
DRG2	0.04	0.01	0.08	.0248177	0.01	-0.03	0.05	.6930239
CD28	0.07	0.01	0.13	.0248559	0.02	-0.04	0.09	.5398918
HBQ1	-0.04	-0.07	0	.0249024	-0.03	-0.07	0.01	.0973492
NT5E	0.04	0.01	0.08	.025004	-0.01	-0.06	0.03	.4989205
IL2RA	0.06	0.01	0.11	.0250122	0.01	-0.05	0.07	.8289591
CRYBB2	-0.05	-0.09	-0.01	.0254185	-0.04	-0.09	0.01	.0885512
SLITRK2	0.06	0.01	0.11	.0254229	0	-0.06	0.06	.8948986
CA5A	0.03	0	0.05	.0254587	-0.02	-0.05	0	.0875011
ITGB1BP2	0.02	0	0.04	.025574	0.01	-0.01	0.03	.5949514
CADPS	-0.08	-0.14	-0.01	.0256022	-0.08	-0.15	0	.0404665
PHACTR2	0.03	0	0.05	.0256856	0.01	-0.02	0.04	.4985142
SPARC	0.03	0	0.06	.0256919	0.02	-0.01	0.05	.1852125
LAT	0.03	0	0.06	.0257185	0	-0.03	0.03	.7868186
SYTL4	0.04	0.01	0.08	.0258913	0.02	-0.02	0.06	.3845499
GLRX5	0.04	0	0.07	.0259188	0.02	-0.02	0.05	.3658256
CCL19	0.02	0	0.04	.0260259	0	-0.02	0.02	.9375395
CORO1A	0.03	0	0.05	.0261266	0.01	-0.02	0.03	.4982241
MYH4	0.06	0.01	0.12	.0262724	0.07	0.01	0.13	.0231927
ADGRB3	-0.07	-0.14	-0.01	.0264396	-0.02	-0.09	0.05	.6121699
SPART	0.04	0	0.07	.0264811	0.01	-0.03	0.05	.6371401
WASHC3	0.04	0	0.08	.0266989	0.01	-0.03	0.05	.7454054
SLC9A3R1	0.04	0	0.07	.026847	0.01	-0.02	0.05	.425076
TNFRSF14	0.08	0.01	0.16	.0269169	-0.01	-0.1	0.07	.7765752
TG	-0.03	-0.05	0	.0270903	-0.03	-0.05	0	.0682675
RCC1	0.07	0.01	0.12	.027125	0.03	-0.03	0.09	.3613535
TPP1	0.05	0.01	0.1	.0272196	-0.01	-0.06	0.05	.7689513
HJV	0.07	0.01	0.13	.0274653	-0.02	-0.09	0.04	.4740747
CACNB3	0.04	0	0.07	.0275265	0.01	-0.03	0.04	.7352281
PPP1R2	0.03	0	0.05	.027611	0	-0.03	0.03	.959281
GOPC	0.02	0	0.04	.0281301	0	-0.02	0.02	.9106945
FABP5	0.03	0	0.06	.0282455	-0.02	-0.06	0.01	.2116652
PALM	0.11	0.01	0.2	.0282952	-0.08	-0.2	0.03	.1633357
AKT1S1	0.03	0	0.07	.0285304	0	-0.03	0.04	.9124218
METAP1	0.07	0.01	0.14	.0288935	0.09	0.02	0.17	.0098302
HNRNPK	0.03	0	0.05	.0289668	0	-0.03	0.03	.9624845
MRC1	0.11	0.01	0.2	.0292264	-0.02	-0.13	0.09	.7039915
SCGB2A2	0.11	0.01	0.2	.0292326	0.14	0.03	0.24	.0091903
ILKAP	0.04	0	0.08	.0293603	0.01	-0.03	0.05	.6761925
NOTCH2	-0.14	-0.27	-0.01	.0293936	-0.15	-0.3	-0.01	.0421742
GOLGA3	0.04	0	0.07	.0295026	0.01	-0.03	0.05	.5236361
CD2	0.08	0.01	0.16	.0297997	0.07	-0.02	0.15	.1486355
ASRGL1	0.03	0	0.06	.0298965	0.01	-0.02	0.04	.3727739
PPIB	0.02	0	0.05	.0299291	0	-0.02	0.03	.8350291
TPD52L2	0.03	0	0.05	.0300133	0.01	-0.02	0.03	.7097121
ESYT2	0.04	0	0.07	.0300813	0.01	-0.03	0.05	.5665372
GAGE2A	0.05	0	0.09	.030087	0.06	0.01	0.11	.0255229
APOA1	-0.11	-0.2	-0.01	.0302158	0.02	-0.1	0.15	.6915236
GYS1	0.02	0	0.05	.0302378	0.01	-0.01	0.03	.3935814
KIFBP	0.03	0	0.05	.0303264	0	-0.03	0.02	.8416905
TDRKH	0.03	0	0.05	.0304913	0	-0.03	0.03	.9761865
TAX1BP1	0.05	0	0.09	.0309409	0.01	-0.04	0.05	.8081825
BST2	0.05	0	0.09	.0309712	-0.02	-0.07	0.03	.4131606
LCAT	0.12	0.01	0.23	.0309864	-0.12	-0.26	0.02	.0813374
MATN2	0.08	0.01	0.15	.0315122	0.03	-0.06	0.11	.5337656
AMN	0.05	0	0.09	.0315671	0	-0.05	0.05	.9735818
AP1G2	0.04	0	0.07	.031792	0.01	-0.03	0.05	.6926851
IL18RAP	0.01	0	0.03	.0317982	0.01	0	0.02	.1041471
DLK1	0.04	0	0.08	.0317996	0.01	-0.04	0.05	.812313
TNN	-0.07	-0.13	-0.01	.0321601	-0.06	-0.13	0.01	.0769754
CCDC80	0.07	0.01	0.13	.0322232	-0.03	-0.1	0.05	.485713
MCEMP1	0.03	0	0.06	.032237	0.03	0	0.06	.0805131
GNGT1	0.06	0	0.11	.0322956	0.07	0.01	0.13	.0282644
ARHGEF1	0.03	0	0.06	.0323462	0	-0.03	0.04	.9304244
ITGB6	-0.08	-0.15	-0.01	.0323818	0.01	-0.07	0.1	.7170625
HNMT	0.05	0	0.09	.0324843	-0.06	-0.12	-0.01	.0182899
LRRC25	0.06	0	0.11	.0324953	-0.02	-0.08	0.04	.4469215
F2R	0.04	0	0.08	.0325397	0.01	-0.03	0.05	.5131966
CTSS	0.12	0.01	0.22	.032595	-0.04	-0.16	0.08	.5296169
DSG3	-0.07	-0.13	-0.01	.0327228	-0.08	-0.15	-0.01	.0238017
FCGR2B	0.04	0	0.08	.0328913	0.01	-0.03	0.06	.5025984
CASP3	0.03	0	0.05	.0331249	0.01	-0.02	0.03	.6158592
ODAM	-0.04	-0.08	0	.0333101	-0.04	-0.09	0	.0620225
BRSK2	0.08	0.01	0.15	.0333537	0.05	-0.02	0.13	.165748
BGN	-0.02	-0.04	0	.033748	-0.02	-0.03	0	.1039799
IFIT3	0.08	0.01	0.16	.0338496	0.05	-0.03	0.14	.2231148
RAB27B	0.04	0	0.07	.0338865	0.02	-0.01	0.06	.2412912
ARHGAP45	0.04	0	0.07	.0342215	0.01	-0.03	0.05	.654482
PNMA1	0.05	0	0.1	.0343675	0.01	-0.04	0.07	.6343469
TRIM25	0.03	0	0.05	.0344785	0.01	-0.02	0.04	.5902714
MAPK9	0.05	0	0.1	.0347051	0	-0.06	0.05	.9025381
NPPB	0.02	0	0.03	.0349501	0.03	0.01	0.04	.0038386
ELAVL4	0.03	0	0.07	.0349565	0.04	0	0.07	.0346874
SLIT2	0.04	0	0.08	.0349878	0.02	-0.02	0.07	.3457732
CD300E	0.06	0	0.11	.0350447	-0.07	-0.13	-0.01	.0281119
SKAP2	0.02	0	0.04	.0350843	0	-0.02	0.02	.7827693
HARS1	0.03	0	0.06	.0351904	0.01	-0.02	0.03	.7363527
PROC	0.09	0.01	0.17	.0352514	-0.05	-0.15	0.05	.2961957
ENG	-0.13	-0.25	-0.01	.0353818	-0.01	-0.14	0.12	.9133
HMGCL	0.06	0	0.12	.0354798	0.01	-0.05	0.07	.7316939
CASP7	0.04	0	0.07	.0355253	0.01	-0.03	0.05	.5454132
SNAPIN	0.05	0	0.1	.0355824	0.02	-0.04	0.07	.5672957
FRZB	0.08	0.01	0.16	.0357414	0.01	-0.07	0.1	.7866328
PRKAR2A	0.03	0	0.07	.0357722	0.01	-0.03	0.04	.7433389
GBP1	0.05	0	0.09	.0358614	-0.01	-0.06	0.04	.7637869
NLGN1	-0.04	-0.08	0	.0360686	-0.05	-0.09	-0.01	.0275176
IL1R2	0.11	0.01	0.22	.0360918	0.01	-0.11	0.13	.9233098
CYTL1	-0.12	-0.24	-0.01	.0363589	-0.1	-0.23	0.04	.1631686
DFFA	0.03	0	0.06	.0364746	0	-0.03	0.03	.9802737
ESM1	-0.06	-0.12	0	.0364765	0.05	-0.02	0.12	.1681324
ATOX1	0.03	0	0.06	.0364885	0	-0.03	0.03	.9803361
CD58	-0.13	-0.24	-0.01	.0365519	-0.02	-0.16	0.11	.7468272
PTH	0.04	0	0.07	.0365967	-0.01	-0.05	0.03	.5894997
TXNDC5	0.03	0	0.06	.0367213	0	-0.04	0.03	.912167
SARG	0.03	0	0.05	.0367673	0	-0.02	0.03	.7826974
FOLR2	0.08	0	0.15	.0370478	-0.01	-0.09	0.08	.8991155
SERPINA3	0.2	0.01	0.39	.0371198	0.11	-0.11	0.32	.3256689
CDHR1	0.05	0	0.1	.0373517	0.01	-0.04	0.07	.5827312
USP47	0.03	0	0.06	.0376855	0.05	0.01	0.08	.0115104
GPR158	-0.09	-0.17	0	.0377071	-0.05	-0.14	0.04	.3085709
BSND	-0.08	-0.16	0	.0378111	-0.08	-0.18	0.01	.0862599
PRDX3	0.03	0	0.06	.0379609	-0.01	-0.04	0.03	.7040361
PSRC1	0.04	0	0.07	.0383729	0	-0.04	0.04	.9808565
FNTA	0.08	0	0.15	.0384049	0.03	-0.05	0.11	.509783
COMT	0.03	0	0.05	.0384089	0	-0.02	0.03	.7314649
NUDC	0.03	0	0.06	.0386202	0	-0.04	0.03	.9767578
NUMB	0.03	0	0.07	.0387604	0	-0.04	0.04	.9729763
NELL2	-0.08	-0.15	0	.0389813	-0.06	-0.14	0.02	.1561159
MAP4K5	0.02	0	0.04	.0390247	0	-0.02	0.02	.7808093
LIF	0.04	0	0.08	.0390709	0.03	-0.01	0.07	.17707
CAMKK1	0.05	0	0.09	.0390921	0	-0.05	0.06	.8535296
SDC4	0.05	0	0.09	.0392312	0.01	-0.04	0.06	.6397961
GRAP2	0.02	0	0.03	.0392551	0	-0.02	0.02	.8488608
PLPBP	0.03	0	0.06	.0392639	0.01	-0.03	0.04	.7311799
PIBF1	0.04	0	0.07	.0393152	0.01	-0.03	0.05	.7460099
FXN	0.03	0	0.06	.0394459	0	-0.03	0.03	.880789
RAB44	0.07	0	0.14	.0394825	0.04	-0.04	0.12	.30845
RIDA	0.06	0	0.11	.039545	-0.05	-0.12	0.02	.1304542
PCDH17	-0.06	-0.12	0	.0395496	-0.04	-0.11	0.02	.1937653
B3GNT7	0.08	0	0.16	.0397341	0.07	-0.01	0.16	.0998345
OCLN	0.07	0	0.13	.039897	-0.01	-0.08	0.06	.7897345
CKAP4	0.09	0	0.18	.0399216	0	-0.1	0.1	.9466496
LTB	-0.08	-0.15	0	.0399308	-0.08	-0.16	0.01	.0757156
DYNLT3	0.06	0	0.13	.0399484	0.02	-0.05	0.09	.5202684
CST1	-0.03	-0.06	0	.0402468	-0.01	-0.04	0.02	.5791424
FCAMR	0.04	0	0.07	.0403171	-0.04	-0.08	0.01	.1111036
MITD1	0.02	0	0.04	.0403732	0	-0.02	0.02	.9351324
GUK1	0.07	0	0.13	.0405269	0.07	0	0.15	.0478151
MSRA	0.03	0	0.06	.0407308	0	-0.03	0.03	.9601296
PSMA1	0.05	0	0.09	.0411235	0.04	-0.01	0.09	.0968468
COX6B1	0.09	0	0.17	.0411487	0.05	-0.05	0.14	.3476274
GZMA	0.06	0	0.12	.0411586	-0.02	-0.08	0.05	.6337717
PECAM1	0.07	0	0.14	.0413808	0.03	-0.04	0.11	.4067083
TNFAIP8L2	0.05	0	0.09	.041772	0.01	-0.03	0.06	.5515272
APP	0.03	0	0.06	.042044	0.02	-0.02	0.05	.3689968
AHNAK2	0.1	0	0.19	.0421418	0.06	-0.05	0.17	.2640106
MAGED1	0.04	0	0.09	.0422083	0.01	-0.03	0.06	.5340595
AGXT	0.03	0	0.06	.0423391	-0.01	-0.04	0.02	.4273814
SAMD9L	0.03	0	0.06	.0424114	0	-0.03	0.03	.9907969
IGSF8	0.07	0	0.15	.0426354	-0.01	-0.09	0.07	.8418855
CES3	0.03	0	0.06	.0427088	-0.02	-0.05	0.02	.3039258
EPS8L2	0.07	0	0.14	.042714	-0.03	-0.11	0.04	.3946372
MGMT	0.02	0	0.03	.0428288	0.01	-0.01	0.03	.457076
ABRAXAS2	0.04	0	0.09	.0428341	0.02	-0.02	0.07	.3055549
PDZK1	0.07	0	0.13	.0428436	0.01	-0.07	0.08	.8370454
IGLC2	0.13	0	0.25	.0431554	0.09	-0.05	0.22	.2079772
AZU1	0.03	0	0.06	.043327	0.02	-0.01	0.05	.2374155
VIT	0.08	0	0.15	.0433951	0.02	-0.06	0.11	.6135411
DOK2	0.02	0	0.03	.0434318	0	-0.02	0.02	.8259507
TNFRSF9	0.06	0	0.12	.0435223	0	-0.07	0.06	.8860556
FCGR3B	0.04	0	0.08	.0437516	0.02	-0.02	0.07	.2995818
MED18	0.03	0	0.06	.0438271	0	-0.03	0.03	.8613447
SORBS1	0.07	0	0.14	.0438985	0	-0.07	0.08	.9519335
CETN2	0.03	0	0.06	.0439889	0	-0.03	0.04	.9525296
INSL3	-0.04	-0.07	0	.0445068	-0.02	-0.06	0.02	.2597571
TBC1D23	0.02	0	0.05	.0447717	0	-0.02	0.03	.9333615
TLR4	0.1	0	0.2	.044817	0.14	0.03	0.25	.0140576
FOXO1	0.02	0	0.05	.0449272	0	-0.02	0.03	.8676788
FNDC1	0.06	0	0.12	.0453841	-0.02	-0.09	0.05	.5322372
CEP170	0.04	0	0.07	.0453958	0.02	-0.02	0.05	.4365127
CLEC4D	0.04	0	0.07	.0454208	0.01	-0.03	0.05	.6045871
FGL1	-0.04	-0.09	0	.045739	-0.03	-0.08	0.02	.2005662
EGFLAM	-0.09	-0.18	0	.0463865	-0.07	-0.17	0.03	.1601709
EVI5	0.03	0	0.06	.0463884	0	-0.03	0.04	.8164827
CIAPIN1	0.03	0	0.06	.0466863	0	-0.04	0.03	.9422368
LCP1	0.06	0	0.11	.0468222	0	-0.06	0.06	.9898922
SYNGAP1	0.05	0	0.09	.0469304	0.04	-0.01	0.09	.1331886
FGF5	-0.06	-0.13	0	.0470723	0	-0.07	0.07	.9663935
PPP3R1	0.05	0	0.1	.0473237	-0.03	-0.08	0.03	.358808
PAK4	0.04	0	0.07	.0473445	0.01	-0.03	0.05	.5862868
XG	0.07	0	0.14	.0473515	-0.02	-0.1	0.07	.7024031
WARS	0.05	0	0.1	.0473711	0	-0.06	0.06	.9798212
PBLD	0.04	0	0.08	.0474938	-0.03	-0.08	0.01	.143855
BOLA2_BOLA2B	0.05	0	0.1	.0475419	0.01	-0.05	0.06	.8183091
KRT8	0.05	0	0.11	.0476114	0.04	-0.02	0.1	.2101396
MPI	0.02	0	0.05	.0476951	-0.01	-0.03	0.02	.6717832
ADAM12	0.08	0	0.15	.0477159	0.02	-0.06	0.11	.59466
ZBTB17	0.05	0	0.1	.0478042	0	-0.05	0.06	.8928415
B2M	0.1	0	0.19	.0478547	0.02	-0.09	0.13	.7125389
CPXM2	0.11	0	0.23	.0479414	0.02	-0.11	0.15	.7893596
PDE5A	0.03	0	0.05	.0479519	0.01	-0.02	0.04	.6584383
NUDT5	0.04	0	0.08	.0481914	-0.01	-0.06	0.03	.6459456
AMBN	-0.08	-0.15	0	.0482498	-0.05	-0.13	0.03	.2504755
DSC2	-0.07	-0.14	0	.048367	-0.09	-0.16	-0.01	.0316348
CNTN4	-0.09	-0.17	0	.0485214	0.02	-0.08	0.12	.7097061
XIAP	0.05	0	0.09	.0486136	0.01	-0.05	0.06	.8169009
TNFRSF21	-0.08	-0.16	0	.0486269	-0.09	-0.18	0	.0418412
TALDO1	0.06	0	0.12	.048749	0	-0.07	0.07	.9594376
MAVS	0.02	0	0.04	.0488181	0.01	-0.02	0.03	.5964109
TNR	-0.05	-0.1	0	.0489499	-0.03	-0.09	0.02	.2431213
VGF	-0.09	-0.18	0	.0489581	-0.06	-0.16	0.05	.2957856
DOC2B	0.08	0	0.16	.0489782	0.08	-0.01	0.17	.0803978
MYCBP2	0.04	0	0.08	.0490065	0	-0.04	0.05	.9856415
BCHE	0.09	0	0.18	.0490255	-0.06	-0.16	0.05	.2836545
ENO3	0.05	0	0.09	.049076	-0.02	-0.07	0.03	.5146668
CEP152	0.06	0	0.13	.0495242	0.08	0.01	0.15	.0341753
PPM1B	0.04	0	0.08	.0496513	0.05	0.01	0.1	.029493
AP3B1	0.04	0	0.07	.0497961	0	-0.04	0.04	.9354357
SLC12A2	0.11	0	0.21	.0498926	0.12	0	0.24	.0458332
ALDH1A1	0.04	0	0.08	.0499323	-0.02	-0.07	0.02	.3510699
IGFBP6	0.08	0	0.16	.0501151	-0.06	-0.16	0.04	.2680301
KLKB1	0.11	0	0.22	.0503311	0.04	-0.09	0.17	.5345836
GASK1A	0.06	0	0.13	.0504251	0.02	-0.05	0.09	.5814103
SNX9	0.03	0	0.06	.0506757	0.01	-0.03	0.04	.7651842
VAMP5	0.04	0	0.08	.0506815	0.01	-0.03	0.05	.6759597
SLC51B	0.04	0	0.07	.0509385	0.04	0	0.08	.0470948
DPP6	-0.06	-0.12	0	.050939	-0.01	-0.08	0.06	.7302741
ICA1	0.03	0	0.05	.0509671	0	-0.02	0.03	.751683
SHISA5	0.12	0	0.24	.0510929	-0.02	-0.16	0.12	.8024493
PTPRS	-0.09	-0.17	0	.0511714	-0.1	-0.2	0	.0445271
TPRKB	0.04	0	0.09	.0512252	0.04	-0.01	0.09	.1026332
CALCB	-0.07	-0.14	0	.0514851	-0.06	-0.14	0.02	.1539887
SH2B3	0.02	0	0.04	.0516775	0.01	-0.02	0.03	.4974456
UPB1	0.03	0	0.06	.0517009	-0.03	-0.07	0	.0669901
DNM3	0.05	0	0.1	.0518256	0.01	-0.05	0.06	.7826699
KLRC1	-0.04	-0.09	0	.051833	-0.05	-0.09	0	.0577879
NECTIN4	-0.07	-0.15	0	.0519636	-0.06	-0.15	0.03	.1808358
SCT	-0.06	-0.12	0	.0521546	-0.05	-0.12	0.02	.1367723
DTX3	0.09	0	0.18	.0522465	0.01	-0.1	0.11	.9160967
CERT	0.03	0	0.07	.0523268	0	-0.04	0.03	.8400108
LECT2	0.04	0	0.08	.0525673	-0.01	-0.06	0.04	.6271533
BOC	-0.09	-0.17	0	.0526435	-0.03	-0.13	0.06	.5041417
DCTN6	0.03	0	0.06	.0527154	0.01	-0.02	0.05	.4127698
PLXNB3	0.04	0	0.09	.0528722	0.01	-0.04	0.06	.7434422
NINJ1	0.04	0	0.07	.0529415	0.04	0	0.08	.0834622
YWHAQ	0.04	0	0.07	.0530516	0	-0.04	0.05	.8749484
SYAP1	0.05	0	0.1	.0531298	0	-0.06	0.05	.9047656
TIMP3	0.02	0	0.03	.0531445	0	-0.02	0.02	.9494354
SCGB3A1	-0.11	-0.21	0	.0541201	-0.04	-0.17	0.08	.5090004
APOB	0.12	0	0.24	.0543144	0.08	-0.05	0.21	.2353981
CPB2	0.12	0	0.24	.0543719	-0.01	-0.14	0.13	.942323
PGD	0.05	0	0.1	.0544406	0.01	-0.05	0.07	.7477436
PRKG1	0.02	0	0.04	.0545762	0	-0.02	0.03	.7921764
ADA	0.06	0	0.12	.0546594	-0.01	-0.07	0.06	.8138516
RELT	0.08	0	0.16	.0549272	-0.06	-0.15	0.04	.2714623
CEACAM5	0.03	0	0.07	.0550969	0.05	0.01	0.09	.0153295
BCL2	0.05	0	0.11	.0555238	0.02	-0.04	0.08	.5265551
EGFL7	0.05	0	0.11	.0555477	0.02	-0.04	0.09	.4163972
TANK	0.03	0	0.06	.0556623	0	-0.03	0.03	.9003904
DPP10	-0.06	-0.12	0	.0557595	-0.04	-0.11	0.03	.2289722
OLR1	0.03	0	0.07	.0558626	0.01	-0.03	0.05	.4901524
DPT	0.07	0	0.14	.0560072	-0.1	-0.19	-0.01	.026601
DNAJC6	0.03	0	0.07	.0562227	0.01	-0.03	0.05	.6582568
PACS2	0.04	0	0.09	.0562879	0.02	-0.03	0.07	.5277954
UBE2L6	0.04	0	0.09	.0574538	-0.01	-0.05	0.04	.8311942
DECR1	0.02	0	0.04	.0577601	0	-0.02	0.02	.9482263
YAP1	0.1	0	0.2	.0581375	-0.05	-0.18	0.07	.3952538
ALCAM	-0.11	-0.21	0	.0581443	-0.14	-0.26	-0.02	.0274684
YARS1	0.02	0	0.04	.0585214	0	-0.02	0.02	.8148451
ADAMTS16	0.06	0	0.12	.0588296	0.03	-0.04	0.09	.45424
TNFRSF13B	0.06	0	0.13	.0588769	0.04	-0.04	0.11	.3489457
FCRL1	0.04	0	0.09	.0589763	0	-0.06	0.05	.9114341
WDR46	0.07	0	0.15	.0600716	0.02	-0.06	0.11	.6371562
CALCOCO2	0.03	0	0.07	.060701	0.01	-0.03	0.05	.6629953
COL9A1	-0.05	-0.1	0	.0607779	-0.05	-0.1	0.01	.0991677
CRKL	0.02	0	0.04	.0607831	0	-0.02	0.02	.9835618
EIF4EBP1	0.03	0	0.06	.0609011	0	-0.04	0.03	.9073449
CXCL3	0.02	0	0.04	.0612177	0.01	-0.02	0.03	.6601192
SERPINH1	0.02	0	0.04	.0612217	-0.01	-0.03	0.02	.6013787
LRRC59	0.06	0	0.12	.0613186	0.01	-0.05	0.08	.6820171
VSIR	0.03	0	0.07	.0613459	0	-0.04	0.04	.9408247
CRISP3	-0.09	-0.19	0	.0613467	-0.02	-0.13	0.09	.7737843
MASP1	0.08	0	0.17	.0615608	-0.03	-0.13	0.07	.5878443
FGF3	0.08	0	0.17	.0615885	0.08	-0.01	0.18	.0956841
STAMBP	0.03	0	0.06	.061654	0	-0.04	0.03	.8385462
LRIG1	0.06	0	0.12	.0617209	-0.02	-0.09	0.05	.5534531
CEND1	-0.05	-0.1	0	.0617528	-0.02	-0.08	0.03	.365209
TEX101	-0.05	-0.11	0	.0617721	-0.05	-0.11	0.01	.1143547
VTA1	0.03	0	0.06	.0618022	0.01	-0.02	0.04	.6153986
GZMH	0.03	0	0.05	.061994	0.01	-0.02	0.04	.5529066
DEFB104A_DEFB104B	-0.04	-0.09	0	.0620384	-0.02	-0.07	0.04	.5162878
CSF1	0.08	0	0.16	.0621122	-0.05	-0.14	0.04	.3008085
CD164	0.07	0	0.15	.0622936	0.03	-0.06	0.11	.5033962
NEB	0.07	0	0.14	.0624459	0.06	-0.02	0.13	.1492462
PCSK9	0.05	0	0.1	.0625248	-0.02	-0.08	0.04	.4565061
GALNT10	0.07	0	0.14	.0631466	-0.02	-0.1	0.06	.6439838
CHL1	-0.06	-0.13	0	.0633845	-0.03	-0.11	0.04	.3849643
PTGDS	0.07	0	0.15	.0634419	-0.01	-0.1	0.08	.8227643
VIM	0.02	0	0.03	.0634483	0.01	0	0.03	.1123355
NID1	0.05	0	0.11	.0635602	-0.01	-0.07	0.06	.8725138
CLTA	0.04	0	0.08	.0637659	0	-0.05	0.04	.9388847
NECAP2	0.04	0	0.08	.0638573	0.03	-0.02	0.07	.2820373
ICAM5	-0.04	-0.09	0	.0639207	-0.01	-0.06	0.04	.6820148
IL17A	0.05	0	0.1	.0641163	0.02	-0.03	0.07	.481484
KAZN	0.02	0	0.05	.0642678	0	-0.03	0.03	.8574231
GIP	0.05	0	0.11	.0643039	0.08	0.01	0.14	.0178933
GBP2	0.03	0	0.07	.0643402	0.02	-0.02	0.06	.2510336
STAT2	0.03	0	0.07	.0645108	0	-0.04	0.04	.9037077
CDC37	0.02	0	0.05	.0646299	0.01	-0.02	0.03	.6880456
JUN	0.04	0	0.08	.0646782	0.03	-0.01	0.07	.1890569
DTD1	0.03	0	0.06	.0652872	0.01	-0.03	0.05	.5722007
TREML2	0.06	0	0.12	.0653275	0	-0.07	0.07	.9715461
DBNL	0.02	0	0.04	.0656832	0	-0.03	0.02	.9328351
EPHB4	-0.09	-0.18	0.01	.0657157	-0.09	-0.2	0.02	.0922196
VEGFD	-0.05	-0.11	0	.0657457	0.04	-0.03	0.1	.2735624
LPP	0.04	0	0.08	.0659245	0.01	-0.03	0.06	.6306667
ITGB1BP1	0.05	0	0.1	.0662743	0.05	-0.01	0.1	.0954207
SERPINA5	0.08	-0.01	0.17	.0669204	0.02	-0.08	0.12	.7656108
CA13	0.02	0	0.04	.0673304	0	-0.02	0.02	.8793996
SOD3	-0.04	-0.09	0	.0676389	-0.03	-0.08	0.02	.2840307
PAGR1	0.06	0	0.13	.0678925	0.01	-0.06	0.09	.7441424
GAD1	-0.1	-0.21	0.01	.067941	-0.1	-0.22	0.02	.1089225
GPC5	-0.03	-0.07	0	.0680147	-0.06	-0.1	-0.02	.004097
CD8A	0.04	0	0.08	.0680907	0.01	-0.04	0.05	.7367457
CFHR5	0.06	0	0.12	.0681796	0.02	-0.05	0.09	.5757539
CLIP2	0.02	0	0.03	.0683326	0	-0.02	0.02	.6720714
CTSH	0.03	0	0.05	.0683491	0	-0.03	0.03	.8601992
CST5	-0.04	-0.07	0	.0683793	-0.02	-0.07	0.02	.2572575
IL17D	0.06	0	0.12	.068431	0.04	-0.02	0.11	.18453
LRIG3	0.09	-0.01	0.18	.0684647	0.06	-0.04	0.16	.2581661
NDRG1	0.03	0	0.06	.0687271	0.01	-0.03	0.04	.7309943
MESD	0.02	0	0.03	.0688258	0	-0.02	0.02	.8923709
MOCS2	0.04	0	0.08	.068969	0	-0.05	0.04	.9352407
TNFSF12	-0.07	-0.14	0.01	.0692469	-0.08	-0.16	0	.0377468
TBCB	0.02	0	0.04	.0696934	0	-0.02	0.02	.9653942
PILRA	0.05	0	0.1	.0698424	0	-0.06	0.06	.9393593
WAS	0.03	0	0.06	.0698873	0.01	-0.02	0.04	.5214596
TNFRSF1B	0.06	0	0.12	.0699807	-0.03	-0.11	0.05	.4730718
CNTN1	-0.07	-0.15	0.01	.0700027	0.01	-0.07	0.1	.7654545
PIK3AP1	0.03	0	0.06	.0702342	0.01	-0.03	0.04	.7746075
NUCB2	0.05	0	0.11	.070391	-0.04	-0.1	0.02	.2342421
CD99	0.1	-0.01	0.21	.0705118	0.07	-0.06	0.19	.3088246
MIF	0.03	0	0.06	.0706037	0	-0.03	0.03	.9593889
TFF2	0.04	0	0.07	.0709762	0.05	0.01	0.1	.016341
NBN	0.04	0	0.08	.0713651	0	-0.04	0.04	.9664834
RBP7	0.04	0	0.09	.0715844	-0.01	-0.06	0.04	.7492517
LRRFIP1	0.05	0	0.11	.071649	0.02	-0.05	0.08	.6141376
XRCC4	0.05	0	0.11	.0717273	0.01	-0.06	0.07	.8391655
RABGAP1L	0.03	0	0.07	.0717853	0	-0.04	0.04	.9825753
MTSS2	0.02	0	0.05	.0717901	0	-0.03	0.03	.8482648
TBC1D5	0.02	0	0.05	.0721152	0.01	-0.02	0.04	.5412247
F2	0.17	-0.02	0.35	.0722886	0.09	-0.12	0.3	.3918726
CNPY2	0.03	0	0.06	.0724073	0.01	-0.02	0.05	.4418953
MAP3K5	0.02	0	0.04	.0726764	0.01	-0.01	0.03	.2698525
PRTFDC1	0.02	0	0.04	.0728051	0	-0.02	0.02	.8431038
SEPTIN7	0.05	0	0.1	.0728332	0.04	-0.02	0.1	.1849359
CD1C	-0.08	-0.17	0.01	.0729524	-0.05	-0.14	0.05	.3518718
RAB11FIP3	0.02	0	0.05	.073508	0	-0.03	0.03	.8951731
MAG	-0.05	-0.11	0.01	.0736214	-0.04	-0.1	0.03	.2392298
NDUFB7	0.03	0	0.06	.0738244	0.01	-0.03	0.04	.6960427
ST13	0.04	0	0.09	.0738504	0.01	-0.05	0.06	.7495877
RNASE4	0.09	-0.01	0.18	.0739819	-0.01	-0.12	0.1	.8808582
VASP	0.03	0	0.07	.0744588	0	-0.04	0.05	.8518572
BAG3	0.05	0	0.1	.0745521	-0.01	-0.07	0.05	.7694875
FHIT	0.03	0	0.05	.0746003	0	-0.04	0.03	.7893162
COX5B	0.03	0	0.06	.0747003	0	-0.04	0.03	.8192852
PGLYRP1	0.05	0	0.09	.075208	0.01	-0.05	0.06	.7820401
GSTM4	0.03	0	0.07	.0757583	0.02	-0.02	0.06	.3173993
NEDD4L	0.05	-0.01	0.11	.0759798	0.03	-0.03	0.09	.3153816
ARL2BP	0.06	-0.01	0.13	.076413	0.02	-0.06	0.1	.58671
CTSO	0.06	-0.01	0.13	.0764374	-0.05	-0.12	0.03	.2218741
GATD3	0.03	0	0.07	.0764901	0	-0.03	0.04	.8089067
DNAJC21	0.06	-0.01	0.13	.076561	0.02	-0.05	0.1	.580579
ANXA5	0.06	-0.01	0.13	.0766917	0.05	-0.02	0.12	.1771381
PDCD5	0.03	0	0.07	.0768355	-0.02	-0.05	0.02	.4267759
GIGYF2	0.03	0	0.06	.0770548	0.01	-0.03	0.05	.6476651
NEO1	-0.11	-0.23	0.01	.0771967	-0.08	-0.21	0.05	.2016436
USP25	0.03	0	0.07	.0772704	0	-0.04	0.04	.8690851
NUB1	0.02	0	0.05	.0773961	0	-0.03	0.02	.7315813
SEMA4C	0.07	-0.01	0.14	.0774452	0.03	-0.06	0.11	.5365166
LY96	0.05	-0.01	0.11	.0776074	-0.02	-0.08	0.05	.6125396
MANF	0.02	0	0.03	.0781129	0	-0.02	0.02	.9951237
APRT	0.04	0	0.08	.0783185	0	-0.05	0.05	.9655033
MMP10	-0.03	-0.07	0	.0785103	0	-0.04	0.04	.8607844
COMMD1	0.04	0	0.09	.0785857	0	-0.05	0.05	.9952649
LRRC38	0.05	-0.01	0.11	.0787892	0.04	-0.02	0.11	.1889588
MUCL3	-0.05	-0.11	0.01	.0794269	-0.05	-0.11	0.02	.1664526
IL34	-0.05	-0.11	0.01	.080426	-0.05	-0.11	0.01	.1177009
HPCAL1	0.02	0	0.05	.0808437	0	-0.03	0.03	.992708
DUSP29	0.04	0	0.08	.0808682	0.02	-0.03	0.07	.4937105
EGF	0.02	0	0.04	.0810726	0.01	-0.02	0.03	.6556928
ENOX2	0.09	-0.01	0.19	.0815424	0.03	-0.08	0.14	.6016948
EPHB6	-0.06	-0.13	0.01	.0816692	-0.08	-0.16	0	.0481538
VWC2L	-0.05	-0.11	0.01	.081747	-0.01	-0.08	0.06	.7826316
CBLIF	-0.03	-0.06	0	.0817837	-0.02	-0.05	0.02	.3778014
ADRA2A	0.03	0	0.07	.0820255	0.04	0	0.08	.0432369
VWC2	0.05	-0.01	0.11	.0820498	-0.03	-0.09	0.04	.4501798
MKI67	0.06	-0.01	0.14	.0821662	0.07	-0.01	0.15	.1095042
CLSTN3	0.08	-0.01	0.17	.0823538	0.03	-0.07	0.13	.5771377
IMPA1	0.03	0	0.06	.0826363	0	-0.04	0.04	.9557182
HMOX2	0.04	-0.01	0.09	.0826825	-0.03	-0.08	0.02	.3156054
NUDT16	0.03	0	0.06	.0829603	0	-0.04	0.03	.9726244
LGMN	0.05	-0.01	0.11	.0831405	-0.01	-0.08	0.05	.7224706
ISM1	0.05	-0.01	0.1	.0834423	-0.03	-0.09	0.03	.3076755
IL9	0.04	-0.01	0.09	.0835365	0.05	0	0.1	.0729744
AIF1	0.03	0	0.07	.0846364	0	-0.04	0.04	.9913956
RBPMS2	0.02	0	0.05	.0847188	0	-0.03	0.03	.9410694
CD59	0.09	-0.01	0.2	.0852786	-0.08	-0.22	0.05	.2143138
PLSCR3	0.04	-0.01	0.08	.0854139	0	-0.05	0.05	.9107997
ABHD14B	0.03	0	0.07	.0856234	-0.01	-0.05	0.03	.6229436
KYAT1	0.03	0	0.07	.0859024	0	-0.04	0.04	.8454027
RWDD1	0.03	0	0.06	.0859561	-0.01	-0.04	0.03	.7119451
RTN4IP1	0.03	0	0.06	.0860117	0	-0.03	0.04	.7856497
JMJD1C	0.04	-0.01	0.09	.0866728	0.04	-0.01	0.09	.1512658
FCRL2	0.04	-0.01	0.08	.0866839	0.01	-0.03	0.06	.566179
CCL11	-0.05	-0.1	0.01	.0870781	-0.03	-0.09	0.03	.2763969
HEPH	0.09	-0.01	0.19	.087463	0.01	-0.1	0.13	.8215947
CR1	0.07	-0.01	0.14	.0874923	0.01	-0.07	0.1	.8049569
TRIM21	0.02	0	0.05	.0875082	0	-0.03	0.03	.9083754
MSMB	-0.03	-0.06	0	.0881468	-0.02	-0.06	0.01	.1682373
VNN2	0.04	-0.01	0.08	.0882386	0.01	-0.04	0.06	.7457108
CORO6	0.06	-0.01	0.14	.088351	0.1	0.02	0.18	.0161706
MZT1	0.03	0	0.07	.0883728	0.01	-0.03	0.05	.6339676
CA9	-0.04	-0.09	0.01	.0886283	0.02	-0.03	0.07	.4479682
ATP1B2	0.08	-0.01	0.17	.0888206	0.13	0.03	0.23	.0139129
IL1A	0.03	-0.01	0.07	.0890011	0.03	-0.02	0.07	.2237869
MMP1	0.02	0	0.04	.0896827	0.01	-0.01	0.04	.3336387
BLNK	0.06	-0.01	0.13	.0897124	0.03	-0.05	0.11	.511546
SAFB2	0.08	-0.01	0.18	.089719	0.06	-0.04	0.16	.2177806
TXNL1	0.02	0	0.05	.0899601	0.03	0	0.06	.0644575
LMNB2	0.09	-0.01	0.19	.0901998	-0.07	-0.19	0.05	.2712989
PRC1	0.05	-0.01	0.11	.0902716	0.06	0	0.12	.0675247
CA11	0.06	-0.01	0.13	.0903963	0.04	-0.03	0.12	.2451206
ERP29	0.02	0	0.04	.0905563	0	-0.02	0.03	.8890188
CYB5R2	0.04	-0.01	0.09	.0907401	0	-0.06	0.05	.943436
DKK1	0.03	0	0.06	.0907414	0.01	-0.03	0.05	.7498138
AK2	0.02	0	0.05	.0907923	0.01	-0.02	0.04	.5744533
NMI	0.03	-0.01	0.07	.0911343	0.01	-0.03	0.05	.5852934
IL19	0.03	0	0.06	.0914075	0.01	-0.03	0.04	.6705989
BCAT1	0.08	-0.01	0.17	.0914523	0.02	-0.08	0.12	.6523819
PMM2	0.04	-0.01	0.09	.091693	0.02	-0.03	0.07	.4321389
ROBO1	0.08	-0.01	0.17	.0917531	0	-0.1	0.1	.9920647
GPI	0.05	-0.01	0.11	.0918371	0	-0.06	0.07	.9034657
C1QA	-0.08	-0.17	0.01	.0922179	-0.01	-0.11	0.09	.8602936
SHPK	-0.05	-0.11	0.01	.0924696	-0.06	-0.12	0.01	.1080368
CLMP	0.08	-0.01	0.18	.09283	-0.18	-0.31	-0.06	.0034837
COMP	0.05	-0.01	0.12	.0932169	0.03	-0.05	0.1	.4763353
MYOM3	0.03	0	0.06	.0932837	0.04	0	0.07	.0257245
PDLIM7	0.01	0	0.03	.0933983	0	-0.02	0.02	.8012363
TMEM106A	0.03	-0.01	0.07	.0940707	0.02	-0.02	0.07	.2732283
CTRC	-0.03	-0.06	0	.0941334	-0.01	-0.05	0.03	.5672283
AMBP	0.09	-0.02	0.2	.0942356	-0.16	-0.29	-0.04	.0103841
ITGBL1	0.07	-0.01	0.15	.0943949	0.05	-0.04	0.14	.296994
DCTN1	0.03	0	0.06	.0944763	0	-0.04	0.03	.937049
LGALS8	0.03	0	0.06	.094531	-0.01	-0.04	0.03	.7651613
MRPL58	0.03	-0.01	0.07	.0950531	0.01	-0.03	0.05	.6859047
MTIF3	0.03	0	0.06	.0950847	0	-0.03	0.04	.8513863
ADA2	0.05	-0.01	0.1	.0953967	0	-0.06	0.06	.9950442
B3GAT3	0.12	-0.02	0.26	.0955817	0.15	0	0.3	.0486266
LRTM1	-0.05	-0.12	0.01	.0956693	-0.04	-0.12	0.03	.2394937
CDKN2D	0.02	0	0.04	.0957701	0	-0.02	0.02	.9891636
PTRHD1	0.04	-0.01	0.08	.0962861	0	-0.05	0.06	.8627947
CSF2	0.07	-0.01	0.15	.0975464	0.06	-0.03	0.15	.1888449
OGA	0.03	-0.01	0.07	.0975587	0	-0.04	0.04	.9275987
STX16	0.03	-0.01	0.07	.0979542	0.01	-0.03	0.05	.7031549
ENPP6	-0.06	-0.13	0.01	.0983714	0.07	-0.02	0.15	.1314351
ATRN	0.14	-0.03	0.3	.0985346	-0.05	-0.23	0.14	.6353546
BIRC2	0.03	-0.01	0.06	.0986042	0	-0.04	0.04	.9759951
RELB	0.05	-0.01	0.1	.0989448	0.03	-0.03	0.09	.2759147
IFNGR2	0.03	-0.01	0.07	.09946	0	-0.05	0.04	.939372
CXCL6	0.02	0	0.05	.0995176	0	-0.03	0.03	.9920596
OTUD6B	0.04	-0.01	0.09	.100246	0.01	-0.04	0.06	.6786165
ECM1	0.06	-0.01	0.14	.1002676	0.03	-0.05	0.12	.4540789
GTPBP2	0.03	-0.01	0.06	.1003962	0.01	-0.03	0.05	.5738818
SPINT2	0.04	-0.01	0.1	.1009383	0.03	-0.03	0.09	.3298073
JAM3	0.05	-0.01	0.1	.1009485	0.02	-0.04	0.08	.5511889
PPP1CC	0.03	-0.01	0.06	.1012397	0	-0.03	0.04	.8753534
PMS1	0.05	-0.01	0.1	.1019645	0.04	-0.02	0.11	.1704737
BLOC1S3	0.06	-0.01	0.12	.1019726	0.01	-0.06	0.08	.7839214
ERBB3	0.09	-0.02	0.2	.1022482	-0.01	-0.13	0.12	.9256269
PSTPIP2	0.02	0	0.05	.1023001	0	-0.03	0.03	.9386655
SIRT1	0.03	-0.01	0.06	.1023093	0.03	-0.01	0.06	.139946
NUP50	0.07	-0.01	0.15	.1023767	0.1	0.01	0.2	.0249383
UPK3BL1	0.04	-0.01	0.1	.1026206	0.04	-0.01	0.1	.1305756
EIF2S2	0.05	-0.01	0.12	.1027959	0.02	-0.05	0.09	.5264843
NOTCH1	-0.11	-0.24	0.02	.1028111	-0.14	-0.29	0.01	.0594835
ERN1	0.06	-0.01	0.13	.1035246	0	-0.08	0.08	.9809203
EDDM3B	-0.04	-0.1	0.01	.1035449	-0.03	-0.09	0.03	.282059
S100A4	0.03	-0.01	0.07	.1035943	0	-0.04	0.04	.9548628
SBSN	-0.07	-0.15	0.01	.1038239	-0.1	-0.19	-0.01	.0237994
APPL2	0.02	0	0.04	.1039594	0	-0.02	0.03	.8420021
MAP2K6	0.02	0	0.04	.1041208	0	-0.02	0.02	.8812329
CLEC10A	0.05	-0.01	0.11	.1041775	0.04	-0.02	0.11	.2024377
ARHGEF10	0.02	0	0.05	.104587	0.01	-0.02	0.04	.5853508
GP1BB	0.03	-0.01	0.07	.1046034	0.02	-0.02	0.07	.3602371
CD3E	0.07	-0.01	0.15	.1048113	0.02	-0.07	0.11	.6217172
DCTD	0.02	-0.01	0.05	.1051225	0	-0.03	0.04	.7923777
REEP4	0.04	-0.01	0.08	.1051309	0.02	-0.03	0.06	.5178979
PPCDC	0.04	-0.01	0.08	.1052402	-0.01	-0.05	0.04	.834474
UBXN1	0.03	-0.01	0.07	.1053133	0	-0.05	0.04	.8563184
BNIP3L	0.05	-0.01	0.12	.1054736	0	-0.07	0.07	.9605998
MMP13	-0.05	-0.12	0.01	.1058606	0.01	-0.06	0.08	.8159046
PDAP1	0.02	0	0.05	.1059028	0.01	-0.02	0.04	.6948451
METAP1D	0.02	0	0.05	.1059238	-0.01	-0.04	0.02	.5700458
NSFL1C	0.03	-0.01	0.06	.1059576	-0.01	-0.04	0.03	.6707884
ANXA4	0.02	-0.01	0.05	.1059664	0	-0.03	0.03	.9848523
EIF2AK3	0.03	-0.01	0.07	.1059778	0.02	-0.02	0.06	.3684922
TNFRSF11A	0.05	-0.01	0.1	.1060527	-0.06	-0.13	0.01	.0932316
SLAMF8	0.03	-0.01	0.07	.1061096	-0.01	-0.05	0.04	.7681977
ADAM8	0.06	-0.01	0.14	.1061819	-0.05	-0.14	0.03	.2012777
NCK2	0.02	0	0.04	.1065499	0	-0.02	0.02	.8081043
FAS	0.05	-0.01	0.11	.1069775	-0.04	-0.11	0.04	.3266376
CGREF1	0.04	-0.01	0.09	.1070808	0.02	-0.03	0.08	.3907208
BIN2	0.02	0	0.04	.107168	0	-0.02	0.03	.8453386
SLC39A14	-0.05	-0.12	0.01	.1072203	-0.01	-0.08	0.06	.8120403
HIP1	0.06	-0.01	0.14	.1073183	0.06	-0.02	0.15	.1410186
CHGA	0.03	-0.01	0.07	.1074375	0.06	0.02	0.11	.0027591
NFU1	0.02	0	0.05	.107524	0.01	-0.02	0.04	.5841582
PMVK	0.02	0	0.03	.107947	0	-0.02	0.02	.9071045
SCRG1	0.09	-0.02	0.2	.108102	-0.03	-0.15	0.1	.6906534
KLF4	0.06	-0.01	0.13	.1083916	-0.01	-0.09	0.07	.7632715
IMPACT	0.04	-0.01	0.09	.1084188	0	-0.06	0.05	.8691255
RAC3	0.03	-0.01	0.08	.1084314	0.03	-0.02	0.07	.2728366
FGFR2	0.08	-0.02	0.18	.1092622	-0.06	-0.18	0.05	.2908992
MYBPC2	0.03	-0.01	0.06	.1093088	0.03	-0.01	0.07	.1094818
SLC4A1	-0.05	-0.1	0.01	.1095045	-0.02	-0.09	0.04	.4324525
SWAP70	0.07	-0.01	0.14	.1097683	0	-0.09	0.09	.9905733
SEC31A	0.03	-0.01	0.07	.1101681	0.01	-0.03	0.05	.7365984
CD80	0.07	-0.02	0.16	.1107081	-0.01	-0.11	0.08	.79029
L3HYPDH	0.02	-0.01	0.06	.1108553	0.01	-0.03	0.04	.7101588
MAMDC4	0.04	-0.01	0.09	.1110424	0.01	-0.05	0.06	.8228595
SIL1	0.07	-0.02	0.16	.1111233	0	-0.1	0.09	.9308996
CCL21	0.04	-0.01	0.1	.111417	-0.02	-0.08	0.04	.4822042
CRX	0.02	0	0.03	.1115543	0.02	0	0.04	.0805777
INSL4	-0.04	-0.1	0.01	.1120987	-0.06	-0.12	0	.0465777
IFNG	0.01	0	0.03	.1131551	0.01	-0.01	0.03	.6167005
PDIA4	0.04	-0.01	0.08	.1131788	0	-0.05	0.05	.955454
DIABLO	0.02	0	0.03	.1132843	0	-0.02	0.02	.8457145
AGRP	0.03	-0.01	0.07	.1133501	-0.01	-0.06	0.03	.6307905
CPA4	-0.05	-0.12	0.01	.1140183	-0.06	-0.13	0.02	.1349448
CCDC50	0.03	-0.01	0.06	.1141548	0.02	-0.02	0.06	.3066446
CD300A	0.08	-0.02	0.18	.1143543	0.04	-0.08	0.15	.5336312
CHAC2	0.03	-0.01	0.06	.1148651	0	-0.04	0.04	.8837852
GP6	0.02	0	0.04	.1152261	0	-0.02	0.03	.7423232
IL12B	0.03	-0.01	0.07	.115355	0	-0.05	0.04	.9367257
HS1BP3	0.02	-0.01	0.06	.1156498	0	-0.04	0.03	.8663654
TNFRSF11B	0.06	-0.01	0.13	.1156782	0.02	-0.06	0.1	.6448807
PLXNB2	0.07	-0.02	0.16	.115758	0	-0.1	0.1	.9616696
MGLL	0.02	0	0.04	.1159142	0	-0.02	0.03	.7851326
PPL	-0.07	-0.15	0.02	.116073	-0.16	-0.26	-0.07	.000532
MICB_MICA	0.01	0	0.02	.1160906	0	-0.01	0.02	.5716446
FOXJ3	0.05	-0.01	0.12	.1161682	0.03	-0.05	0.1	.488084
CSDE1	0.02	0	0.04	.1161996	0.01	-0.01	0.04	.2467743
SERPINB6	0.03	-0.01	0.06	.1165411	0	-0.04	0.04	.9926558
CDSN	-0.04	-0.09	0.01	.1176284	-0.06	-0.12	-0.01	.0294272
TNFRSF4	0.05	-0.01	0.11	.1180512	-0.02	-0.09	0.05	.6187905
COL3A1	0.09	-0.02	0.21	.1182475	0.12	-0.01	0.25	.0658751
PER3	0.02	0	0.04	.1187846	0.01	-0.01	0.04	.3436892
FOSB	0.04	-0.01	0.1	.1190289	0.04	-0.02	0.1	.1912212
ACYP1	0.03	-0.01	0.07	.1193618	0	-0.04	0.05	.9057451
NIT2	0.03	-0.01	0.07	.1200216	-0.01	-0.05	0.03	.6939148
DGCR6	0.05	-0.01	0.11	.1200297	0.03	-0.03	0.1	.3393282
PCDHB15	-0.05	-0.12	0.01	.1202783	-0.07	-0.14	0.01	.0827254
APOD	-0.05	-0.11	0.01	.1204266	0.03	-0.04	0.11	.411545
MRPL24	0.06	-0.01	0.12	.1205717	0.04	-0.04	0.11	.338993
EFEMP1	0.06	-0.01	0.12	.1209586	-0.03	-0.11	0.05	.4387027
GUCY2C	-0.03	-0.06	0.01	.1209788	-0.03	-0.07	0	.0896227
REG3G	0.05	-0.01	0.12	.1213068	0.04	-0.03	0.12	.2672373
GP2	-0.02	-0.04	0.01	.1216924	0	-0.03	0.03	.9961783
THY1	0.06	-0.02	0.13	.1221514	-0.09	-0.17	0	.056341
LZTFL1	0.03	-0.01	0.07	.1222974	0	-0.04	0.05	.8956932
PLIN3	0.04	-0.01	0.09	.1223199	0	-0.05	0.06	.9197074
LARP1	0.03	-0.01	0.08	.1223635	0.02	-0.03	0.06	.5199647
TGFBI	0.06	-0.02	0.14	.1223904	0	-0.09	0.09	.9545071
HADH	0.03	-0.01	0.07	.1227755	0.04	-0.01	0.09	.0902517
CACNA1C	0.07	-0.02	0.16	.1228278	0.07	-0.02	0.17	.138363
TBCA	0.03	-0.01	0.06	.1229952	0	-0.04	0.04	.9770319
ITIH4	0.08	-0.02	0.19	.1231367	-0.01	-0.12	0.11	.8997333
CFC1	0.03	-0.01	0.08	.1231432	0.02	-0.02	0.07	.3441056
CHMP1A	0.02	-0.01	0.05	.123196	0	-0.03	0.03	.8273187
SERPINF2	0.16	-0.04	0.36	.1233595	-0.01	-0.24	0.22	.9297923
MLN	0.02	0	0.04	.1236906	0	-0.03	0.02	.8770494
GABRA4	0.03	-0.01	0.07	.1237278	0.02	-0.02	0.07	.3381344
PEBP1	0.03	-0.01	0.06	.1239853	-0.01	-0.05	0.03	.5190675
S100A3	-0.05	-0.11	0.01	.124227	-0.08	-0.15	-0.01	.0337848
GAPDH	0.06	-0.02	0.14	.1247299	0	-0.09	0.09	.9658021
ATP6V1F	0.02	-0.01	0.06	.1253534	0	-0.03	0.04	.8164027
A1BG	0.12	-0.03	0.28	.1253772	-0.04	-0.22	0.14	.6726706
FUT8	0.03	-0.01	0.06	.1254747	0.02	-0.02	0.06	.4509134
ALDH5A1	0.05	-0.01	0.11	.1258235	-0.01	-0.08	0.06	.7678607
DARS1	0.02	-0.01	0.05	.1258238	0	-0.03	0.03	.8592979
SORT1	0.04	-0.01	0.1	.1262396	-0.01	-0.08	0.05	.6758302
GMFG	0.03	-0.01	0.07	.1262619	0	-0.04	0.05	.859017
GLO1	0.03	-0.01	0.06	.1262925	0	-0.04	0.03	.8731656
GRHPR	0.03	-0.01	0.08	.1263462	-0.01	-0.06	0.04	.6396558
CEACAM21	0.02	-0.01	0.04	.1264269	0	-0.03	0.03	.9633791
RAB2B	0.03	-0.01	0.08	.1266103	0.01	-0.04	0.06	.6475563
GIT1	0.02	-0.01	0.05	.1268108	0	-0.04	0.03	.773901
AGT	-0.08	-0.19	0.02	.1272141	-0.09	-0.2	0.03	.1305815
EPB41L5	0.03	-0.01	0.07	.1274537	0.03	-0.01	0.08	.1515765
MYO9B	0.02	-0.01	0.05	.1278894	0.01	-0.02	0.05	.4459689
TTR	0.09	-0.03	0.2	.1279052	0.08	-0.05	0.21	.2346308
TTN	0.03	-0.01	0.07	.1283131	0.04	0	0.09	.0491962
NRTN	0.03	-0.01	0.07	.1283526	0.02	-0.02	0.07	.3003348
APOC1	-0.06	-0.13	0.02	.1288954	-0.03	-0.12	0.06	.5286188
GGT5	-0.07	-0.17	0.02	.1291887	-0.03	-0.14	0.07	.538625
SGSH	0.04	-0.01	0.09	.1292309	-0.03	-0.09	0.03	.3033754
FCN1	0.04	-0.01	0.08	.1296393	0.01	-0.05	0.06	.8309486
CTRL	-0.03	-0.07	0.01	.129704	-0.01	-0.06	0.03	.5530071
SLAMF6	0.04	-0.01	0.1	.1298374	0.01	-0.05	0.07	.7501039
GFRA2	-0.08	-0.18	0.02	.1298721	-0.12	-0.23	-0.01	.0384195
C1R	0.11	-0.03	0.25	.1299213	0.01	-0.14	0.17	.8582647
IL24	0.03	-0.01	0.08	.1300328	0.04	-0.01	0.09	.1089486
MEGF10	0.04	-0.01	0.09	.1305669	0.09	0.03	0.15	.0021005
FKBP1B	0.01	0	0.03	.1306041	0	-0.02	0.02	.8271535
CDH17	-0.02	-0.05	0.01	.1306197	-0.01	-0.04	0.03	.7205648
USP28	0.06	-0.02	0.13	.1311372	0.03	-0.05	0.12	.4017605
CD70	0.04	-0.01	0.09	.1312022	-0.01	-0.06	0.05	.7661701
STIP1	0.02	-0.01	0.06	.1313359	-0.01	-0.04	0.03	.5942866
IDO1	0.03	-0.01	0.08	.1315609	-0.01	-0.06	0.04	.6379963
GSR	0.09	-0.03	0.2	.131938	-0.02	-0.15	0.11	.745508
PDRG1	-0.04	-0.09	0.01	.1321647	-0.04	-0.1	0.02	.1577503
FGFBP2	0.04	-0.01	0.1	.1324445	0.06	-0.01	0.12	.0942549
EP300	0.08	-0.02	0.17	.1326354	0.1	-0.01	0.21	.0675063
THTPA	0.02	-0.01	0.05	.1327446	0.01	-0.03	0.04	.7175778
MUC13	0.03	-0.01	0.08	.1329912	0.01	-0.04	0.06	.7434904
RBFOX3	0.06	-0.02	0.13	.1330152	0	-0.09	0.09	.9817632
CHIT1	-0.01	-0.02	0	.1334128	-0.01	-0.02	0.01	.45764
GMPR2	0.03	-0.01	0.07	.1337569	-0.01	-0.05	0.04	.7582468
ADD1	0.03	-0.01	0.07	.1338944	0.01	-0.03	0.06	.518564
VPS4B	0.02	-0.01	0.05	.1343148	0.01	-0.03	0.04	.7437635
SNX5	0.07	-0.02	0.16	.1344663	0.04	-0.06	0.14	.4570175
CDCP1	0.03	-0.01	0.08	.1344828	-0.02	-0.08	0.03	.3301503
CD46	0.06	-0.02	0.13	.1349685	-0.02	-0.1	0.07	.7149178
CXCL8	-0.02	-0.06	0.01	.135035	-0.04	-0.07	0	.0419917
ANP32C	0.05	-0.02	0.12	.135336	0.09	0.02	0.16	.0173358
PDIA5	0.03	-0.01	0.08	.1353737	0.03	-0.01	0.08	.1724043
C1QTNF9	-0.04	-0.1	0.01	.1355036	0	-0.07	0.06	.8747326
PDZD2	0.03	-0.01	0.08	.1356534	0.01	-0.04	0.06	.5935684
CDC42BPB	0.02	-0.01	0.05	.1357252	0	-0.03	0.03	.983847
CRISP2	-0.03	-0.06	0.01	.1357574	0	-0.05	0.04	.809903
CRYZL1	0.02	-0.01	0.05	.135991	0	-0.03	0.04	.9008928
TREH	0.03	-0.01	0.06	.1362012	0.01	-0.03	0.05	.7570906
BTLA	0.02	-0.01	0.06	.1362106	0.01	-0.02	0.05	.4899051
ARHGEF5	-0.03	-0.07	0.01	.1365442	-0.02	-0.06	0.02	.4298525
PTPN9	0.05	-0.02	0.12	.1366389	0.07	-0.01	0.14	.0893739
VPS28	0.03	-0.01	0.07	.1367248	-0.01	-0.05	0.04	.8020745
FDX2	0.04	-0.01	0.09	.1373854	0	-0.06	0.06	.987576
TJP3	0.05	-0.02	0.11	.1377701	0.03	-0.04	0.1	.4381785
PADI2	0.03	-0.01	0.06	.1384046	0.05	0.01	0.09	.0240591
TIMP2	0.08	-0.03	0.18	.1384154	0.03	-0.09	0.15	.5994662
TRIM58	0.02	-0.01	0.05	.1385193	0.01	-0.03	0.04	.7002743
COL18A1	0.07	-0.02	0.16	.1386899	-0.07	-0.18	0.04	.2140974
MMUT	0.04	-0.01	0.09	.1387865	0.03	-0.02	0.09	.2388141
TGM2	-0.02	-0.05	0.01	.1390944	-0.02	-0.05	0.01	.2438136
ATRAID	0.07	-0.02	0.17	.1398354	0.05	-0.06	0.16	.337341
DIPK2B	-0.07	-0.17	0.02	.1398615	-0.04	-0.14	0.07	.4875284
DGKA	0.04	-0.01	0.09	.1402971	0	-0.06	0.06	.983169
DDX1	-0.04	-0.1	0.01	.1406798	-0.04	-0.11	0.02	.1802272
PLA2G4A	0.02	-0.01	0.04	.1407986	0	-0.03	0.03	.9464654
XCL1	0.03	-0.01	0.06	.1411168	-0.01	-0.06	0.03	.4817017
NPHS2	0.02	-0.01	0.05	.1412847	0.01	-0.02	0.04	.4442886
CLEC7A	0.03	-0.01	0.06	.141389	0	-0.04	0.04	.8824429
LCN2	0.05	-0.02	0.11	.1414969	0	-0.07	0.07	.8959844
PQBP1	0.03	-0.01	0.06	.1425298	0.01	-0.04	0.05	.7882687
LACTB2	0.02	-0.01	0.06	.1432002	0	-0.04	0.03	.8314279
BCAM	-0.07	-0.15	0.02	.1435266	-0.06	-0.16	0.04	.2530593
RGS8	0.02	-0.01	0.06	.144045	0.02	-0.01	0.06	.2303163
PHYKPL	0.05	-0.02	0.11	.1442783	-0.02	-0.09	0.05	.6024303
ZP4	-0.06	-0.13	0.02	.1447485	-0.06	-0.14	0.03	.1912751
MUC2	-0.02	-0.05	0.01	.1451911	-0.02	-0.06	0.01	.141795
WFDC12	0.02	-0.01	0.06	.1457928	-0.01	-0.04	0.03	.7675028
TCOF1	0.07	-0.02	0.16	.146302	-0.02	-0.12	0.09	.7629698
EHBP1	0.03	-0.01	0.06	.1469947	-0.01	-0.05	0.03	.5659376
ACP5	0.05	-0.02	0.11	.1470442	-0.04	-0.11	0.03	.2888891
PTK7	-0.04	-0.1	0.01	.1475513	-0.02	-0.08	0.04	.5759928
CCN2	0.03	-0.01	0.06	.1478131	0.01	-0.03	0.05	.7641639
VASH1	0.02	-0.01	0.04	.148019	-0.01	-0.03	0.02	.6740567
CD34	-0.06	-0.15	0.02	.1483181	0.05	-0.05	0.14	.3703139
MYDGF	0.02	-0.01	0.05	.148323	0	-0.04	0.03	.7679884
KIAA1549	-0.03	-0.07	0.01	.1483777	-0.04	-0.08	0.01	.1133997
CASC3	0.05	-0.02	0.12	.1483915	-0.02	-0.1	0.06	.6001191
CYB5A	-0.03	-0.06	0.01	.1488074	-0.03	-0.07	0.01	.1005867
PSME1	0.04	-0.01	0.1	.149285	-0.02	-0.09	0.04	.4411943
DDX58	0.03	-0.01	0.07	.1497105	0	-0.04	0.04	.8643456
DHPS	0.05	-0.02	0.11	.1497555	0.04	-0.04	0.11	.3564105
CXCL10	0.02	-0.01	0.05	.1497664	-0.03	-0.07	0	.0776703
GNAS	0.02	-0.01	0.05	.1501819	0.01	-0.02	0.04	.509169
IFNGR1	-0.08	-0.18	0.03	.1503822	-0.06	-0.18	0.06	.334916
DMP1	-0.03	-0.08	0.01	.1504244	0	-0.05	0.05	.970225
ZCCHC8	0.03	-0.01	0.08	.1507516	0.04	-0.01	0.09	.0829997
HGS	0.02	-0.01	0.05	.1510325	-0.01	-0.04	0.02	.3616304
TARS1	0.05	-0.02	0.12	.1515392	0.01	-0.07	0.09	.779129
PZP	0.04	-0.01	0.09	.15202	0	-0.06	0.05	.907151
BTD	0.09	-0.04	0.23	.1524038	-0.06	-0.2	0.09	.4401472
RPL14	0.05	-0.02	0.11	.1527351	0.01	-0.06	0.08	.7984797
ANXA1	0.05	-0.02	0.11	.1528006	0.02	-0.06	0.09	.65117
COL4A4	-0.04	-0.09	0.01	.1528815	-0.05	-0.11	0.01	.0977599
LILRA2	0.04	-0.01	0.09	.153968	-0.03	-0.09	0.04	.4135492
LDLRAP1	0.02	-0.01	0.05	.154834	0	-0.03	0.03	.9404507
FOXO3	0.02	-0.01	0.04	.1549215	0.01	-0.01	0.04	.2681126
ECHDC3	0.03	-0.01	0.07	.1550578	-0.02	-0.06	0.02	.393447
IL11	0.02	-0.01	0.05	.1553753	0.02	-0.02	0.05	.2894886
SERPINB9	0.04	-0.02	0.1	.1554449	0.01	-0.05	0.08	.6807237
CMC1	0.02	-0.01	0.05	.1555744	0	-0.03	0.03	.9439387
WASF1	0.02	-0.01	0.04	.155625	0	-0.02	0.03	.6963674
FGF2	0.02	-0.01	0.05	.1557289	0	-0.03	0.04	.933583
THAP12	0.02	-0.01	0.05	.155927	0.01	-0.02	0.04	.5762106
PTPN6	0.02	-0.01	0.04	.1561402	0	-0.02	0.03	.7086958
PRDX6	-0.02	-0.06	0.01	.1561991	-0.01	-0.05	0.03	.5999447
DPP4	0.05	-0.02	0.12	.1562571	0.03	-0.06	0.11	.5119984
ATP1B3	0.05	-0.02	0.12	.1564601	0.07	-0.01	0.15	.0704362
RTBDN	-0.05	-0.12	0.02	.1567045	-0.03	-0.11	0.06	.5423735
KRT14	-0.05	-0.12	0.02	.157271	-0.02	-0.1	0.06	.556325
GPHA2	-0.04	-0.1	0.02	.1581856	-0.02	-0.09	0.04	.4896522
FKBP7	0.03	-0.01	0.08	.1583001	0	-0.06	0.05	.9316403
CLNS1A	-0.06	-0.14	0.02	.1591087	-0.07	-0.16	0.02	.1353188
FCAR	0.03	-0.01	0.08	.15926	-0.02	-0.07	0.03	.4010665
ACADM	0.03	-0.01	0.07	.1596059	0.01	-0.04	0.05	.8002156
XPNPEP2	-0.02	-0.04	0.01	.1598171	-0.01	-0.03	0.01	.4580064
LBP	0.02	-0.01	0.06	.1599791	-0.01	-0.05	0.03	.5288932
SPINK8	0.05	-0.02	0.11	.1600248	0.04	-0.03	0.11	.2774626
IL7	0.02	-0.01	0.05	.1601158	0	-0.04	0.03	.8446846
RGL2	0.03	-0.01	0.08	.1606929	0	-0.04	0.05	.8497218
CELA2A	-0.03	-0.08	0.01	.1608321	-0.01	-0.06	0.04	.6704677
KRT5	-0.03	-0.07	0.01	.1608724	-0.04	-0.09	0	.0646793
DNAJB6	0.02	-0.01	0.06	.1609256	0	-0.03	0.04	.9208942
BSG	0.08	-0.03	0.19	.1612238	-0.07	-0.2	0.05	.258249
WIF1	-0.04	-0.11	0.02	.1617398	-0.01	-0.08	0.06	.7869787
TXN	0.04	-0.02	0.1	.1619363	0.02	-0.05	0.09	.5288218
TWF2	0.02	-0.01	0.06	.162842	0	-0.04	0.04	.9524314
EPHA4	-0.07	-0.17	0.03	.1631709	-0.06	-0.18	0.05	.2664896
MCEE	-0.04	-0.11	0.02	.1632875	-0.05	-0.12	0.02	.1397115
LAMA4	0.04	-0.02	0.11	.1633066	0	-0.08	0.07	.8961033
SLC1A4	-0.04	-0.09	0.02	.1634162	-0.02	-0.08	0.04	.4696088
GGACT	0.03	-0.01	0.07	.1634472	0	-0.04	0.05	.8911284
C2orf69	0.04	-0.01	0.09	.1643814	0	-0.05	0.06	.9071832
CD84	0.05	-0.02	0.11	.1644102	0.02	-0.06	0.09	.6662643
PSMD9	0.03	-0.01	0.06	.164641	0.01	-0.03	0.05	.7645383
LELP1	0.03	-0.01	0.07	.1647202	0.02	-0.02	0.07	.2836801
TIMP4	-0.04	-0.09	0.02	.1647814	-0.03	-0.09	0.03	.3067962
MINDY1	0.02	-0.01	0.04	.1648004	0.01	-0.02	0.03	.6220222
AXL	-0.05	-0.13	0.02	.1651445	-0.09	-0.18	-0.01	.0332979
CENPF	-0.03	-0.08	0.01	.1653612	-0.06	-0.11	-0.01	.0246472
ART5	-0.03	-0.08	0.01	.1654408	-0.02	-0.07	0.04	.545867
PRDX5	0.02	-0.01	0.05	.1657378	-0.01	-0.04	0.02	.5452841
CNP	0.02	-0.01	0.06	.1671503	0	-0.04	0.04	.9746562
CASP1	0.02	-0.01	0.05	.1673553	0	-0.04	0.03	.9115077
WFDC1	0.03	-0.01	0.08	.1675666	0.02	-0.04	0.07	.5650088
PSG1	-0.01	-0.03	0.01	.1678508	0	-0.03	0.02	.6435375
LAMTOR5	0.05	-0.02	0.11	.1679238	0.01	-0.06	0.08	.8003719
FADD	0.02	-0.01	0.05	.1679479	-0.01	-0.04	0.02	.6770633
RAD51	0.03	-0.01	0.08	.1695888	0.01	-0.05	0.07	.7389536
CD207	-0.04	-0.1	0.02	.1697604	-0.05	-0.12	0.01	.0926792
PDCD1LG2	0.05	-0.02	0.11	.1703539	0.04	-0.04	0.11	.3144494
PSMC3	-0.06	-0.15	0.03	.1706311	-0.04	-0.14	0.06	.4068174
ADAMTS8	-0.03	-0.08	0.01	.1709145	0.01	-0.04	0.07	.5812167
TYRP1	-0.03	-0.08	0.01	.1710131	-0.01	-0.06	0.04	.6444896
SRC	0.01	-0.01	0.03	.1713769	0	-0.02	0.02	.994709
NACC1	0.03	-0.01	0.08	.1714429	-0.01	-0.07	0.04	.5889827
PRSS27	-0.04	-0.09	0.02	.1718372	-0.02	-0.08	0.04	.529156
TNFRSF12A	0.04	-0.02	0.1	.1720904	-0.04	-0.11	0.04	.3349165
PDGFB	0.02	-0.01	0.04	.1722581	0	-0.02	0.03	.7158543
FAM172A	0.03	-0.01	0.08	.1725143	0	-0.05	0.05	.9461241
CRADD	0.02	-0.01	0.05	.1725604	-0.01	-0.04	0.02	.6995475
GAMT	0.05	-0.02	0.13	.1725605	0.05	-0.03	0.14	.2228145
RAPGEF2	0.04	-0.02	0.09	.1727667	0.01	-0.05	0.07	.7253429
PARK7	0.03	-0.01	0.07	.1731207	-0.01	-0.05	0.03	.6158211
BRAP	0.02	-0.01	0.04	.173815	0	-0.03	0.02	.7400811
BID	0.02	-0.01	0.05	.1741819	-0.03	-0.06	0.01	.1420012
VEGFC	0.03	-0.01	0.06	.1745668	0	-0.04	0.05	.8501478
TPSG1	0.07	-0.03	0.17	.1746759	0.07	-0.04	0.18	.243777
EIF4E	0.02	-0.01	0.05	.1755699	0	-0.03	0.04	.8266869
UFD1	0.01	-0.01	0.03	.1764837	0	-0.03	0.02	.6828352
AARSD1	0.03	-0.01	0.06	.176487	0.01	-0.03	0.05	.7741276
PDCD6	0.02	-0.01	0.05	.1765458	0.02	-0.02	0.05	.3397193
GMPR	0.03	-0.01	0.07	.1775557	0	-0.05	0.04	.9739445
LETM1	0.04	-0.02	0.09	.1776172	0	-0.06	0.06	.9508573
DEFB118	-0.03	-0.08	0.01	.1779072	-0.01	-0.06	0.04	.7582546
BTC	0.02	-0.01	0.05	.1779114	0	-0.03	0.03	.8208815
ACTN4	-0.04	-0.11	0.02	.1784109	-0.05	-0.12	0.02	.1549185
DBN1	0.04	-0.02	0.09	.1784538	0	-0.06	0.06	.9161282
DNM1	0.02	-0.01	0.04	.1790375	0.01	-0.02	0.03	.6851622
EIF4G3	0.03	-0.01	0.07	.1794462	0	-0.05	0.04	.8821541
LILRA6	0.02	-0.01	0.06	.1803727	0.01	-0.03	0.05	.7291289
PPP1R14D	-0.05	-0.12	0.02	.1805681	-0.08	-0.16	0	.0448158
FCGR2A	0.02	-0.01	0.06	.1808422	0	-0.04	0.04	.893463
LGALS7_LGALS7B	-0.03	-0.08	0.02	.1808631	-0.07	-0.12	-0.02	.0107818
EDEM2	0.05	-0.02	0.13	.181318	0.07	-0.01	0.16	.0854056
TGFBR2	0.05	-0.02	0.12	.181424	-0.06	-0.15	0.02	.1517428
LAYN	-0.05	-0.12	0.02	.181643	-0.01	-0.09	0.07	.7806957
TIGIT	0.05	-0.02	0.12	.1822996	0.02	-0.06	0.1	.6977724
CHM	0.03	-0.01	0.08	.1823833	0.02	-0.04	0.07	.5463672
FABP2	-0.02	-0.05	0.01	.1825595	-0.02	-0.05	0.01	.1277721
AKT2	0.01	-0.01	0.04	.1825796	0	-0.02	0.03	.8380866
TP53INP1	-0.04	-0.1	0.02	.1827619	-0.05	-0.11	0.02	.1560157
CRELD2	0.03	-0.01	0.07	.1828162	-0.03	-0.07	0.02	.2199608
NME3	-0.06	-0.14	0.03	.1836289	-0.03	-0.13	0.06	.5095872
PTTG1	0.05	-0.02	0.11	.1837549	0.05	-0.03	0.12	.2166198
IGDCC3	-0.04	-0.09	0.02	.1848187	-0.05	-0.11	0.01	.099099
RAB10	0.03	-0.02	0.09	.1849543	0.01	-0.05	0.07	.7527967
FGFBP3	0.05	-0.02	0.12	.1853448	-0.02	-0.1	0.07	.7057707
SERPINA6	-0.11	-0.27	0.05	.1853503	0.01	-0.17	0.2	.8871949
EPPK1	0.03	-0.01	0.06	.1860178	-0.01	-0.05	0.04	.7373407
ASGR2	0.07	-0.04	0.18	.1866344	-0.03	-0.15	0.1	.6427945
CHCHD6	0.07	-0.03	0.16	.1869063	-0.02	-0.12	0.09	.7732196
TACC3	0.01	-0.01	0.03	.1877563	-0.01	-0.02	0.01	.5975201
RAB39B	-0.02	-0.05	0.01	.1879022	-0.02	-0.05	0.01	.2598602
TSPYL1	0.05	-0.02	0.11	.1890094	-0.01	-0.08	0.07	.8357373
COL28A1	0.02	-0.01	0.06	.189043	0.02	-0.02	0.06	.272319
DLGAP5	-0.03	-0.09	0.02	.1893699	-0.04	-0.09	0.01	.148563
ADGRE1	0.03	-0.02	0.08	.1893865	-0.01	-0.07	0.04	.64703
NAA80	0.02	-0.01	0.04	.1895153	-0.01	-0.03	0.02	.6245561
NDUFA5	0.05	-0.03	0.13	.189615	0.02	-0.07	0.11	.6658233
DOK1	0.01	-0.01	0.03	.1897899	0	-0.02	0.02	.9904683
LIPF	0.03	-0.02	0.08	.1900083	0.05	-0.01	0.1	.0844304
PTH1R	0.03	-0.02	0.09	.1905593	0.03	-0.03	0.09	.2696493
AKT3	0.02	-0.01	0.06	.1907692	-0.01	-0.05	0.03	.6845586
ACTN2	0.03	-0.02	0.08	.191155	0.05	0	0.1	.0549511
F12	0.04	-0.02	0.11	.1912718	0.02	-0.05	0.09	.6080976
FAM3B	0.04	-0.02	0.1	.1920437	0.1	0.03	0.16	.0047743
TPPP2	0.02	-0.01	0.06	.1925467	0.02	-0.01	0.06	.2200552
PGM2	-0.03	-0.08	0.02	.1925695	-0.04	-0.09	0.01	.1449199
IL10RB	0.05	-0.03	0.13	.1925853	-0.06	-0.15	0.03	.2161436
CLINT1	-0.04	-0.1	0.02	.1928783	-0.03	-0.09	0.03	.3584663
ANGPTL7	0.04	-0.02	0.1	.1932852	0.06	0	0.13	.0696094
KIRREL1	0.03	-0.02	0.08	.1934551	0.03	-0.02	0.08	.2238756
HSPA2	0.06	-0.03	0.14	.1935397	0.06	-0.04	0.15	.2521711
DDA1	0.05	-0.02	0.11	.1936172	0.05	-0.03	0.12	.2425774
MCFD2	0.03	-0.02	0.08	.1940718	0	-0.05	0.05	.9515446
CAMSAP1	0.02	-0.01	0.04	.1944246	0	-0.03	0.03	.9796129
CD40LG	0.02	-0.01	0.04	.1948444	0.01	-0.02	0.03	.6867493
DEFB116	-0.02	-0.06	0.01	.1951867	-0.03	-0.06	0.01	.1668379
RBKS	0.03	-0.01	0.07	.1952061	-0.03	-0.07	0.02	.2847832
SOD1	0.03	-0.01	0.07	.1954617	-0.01	-0.06	0.04	.7204434
CNGB3	0.03	-0.02	0.09	.1954679	0.02	-0.04	0.07	.5841769
FGD3	0.02	-0.01	0.06	.1967252	0	-0.04	0.04	.9093887
FKBP5	0.01	-0.01	0.04	.1972532	0	-0.03	0.02	.8108103
TRIM5	0.02	-0.01	0.04	.1972868	0	-0.03	0.02	.7730035
ELN	0.05	-0.03	0.14	.1973597	0.02	-0.07	0.11	.7021024
ATG16L1	0.02	-0.01	0.05	.1975237	-0.01	-0.05	0.02	.5602134
SHMT1	0.02	-0.01	0.04	.1975362	-0.01	-0.04	0.01	.3349658
EIF5	0.04	-0.02	0.11	.1976084	0.02	-0.05	0.09	.5630341
RILPL2	0.02	-0.01	0.05	.1976854	-0.01	-0.04	0.03	.737525
GLOD4	0.04	-0.02	0.09	.1982885	-0.02	-0.08	0.05	.5861385
LATS1	0.02	-0.01	0.05	.1987255	-0.01	-0.05	0.03	.5432531
NELL1	-0.03	-0.09	0.02	.1992273	-0.01	-0.06	0.05	.8357598
GCC1	0.02	-0.01	0.04	.1995316	-0.01	-0.04	0.02	.5854419
MCTS1	-0.07	-0.18	0.04	.2000638	-0.1	-0.22	0.02	.1063609
UBQLN3	0.04	-0.02	0.1	.2005029	0.04	-0.03	0.1	.2703581
GP5	0.05	-0.03	0.12	.2007947	0.03	-0.05	0.12	.4420426
NXPH1	-0.04	-0.09	0.02	.2011143	-0.02	-0.08	0.05	.6011713
SMTN	0.02	-0.01	0.04	.2012098	0	-0.03	0.03	.8057009
KIF1C	0.05	-0.03	0.13	.2012536	0.02	-0.07	0.11	.6658978
LMNB1	0.03	-0.02	0.08	.2030127	0.01	-0.04	0.07	.6238152
AZI2	0.03	-0.02	0.08	.2032078	-0.01	-0.06	0.04	.6877907
PDIA3	0.07	-0.04	0.18	.2033332	0.01	-0.11	0.14	.8127595
CSF3	0.03	-0.02	0.07	.2037892	-0.05	-0.09	0	.0661257
LRRN1	-0.04	-0.09	0.02	.2039448	0	-0.06	0.07	.8857711
DDHD2	0.03	-0.01	0.07	.2043341	-0.01	-0.05	0.04	.7602897
BRK1	0.03	-0.02	0.08	.2046053	-0.01	-0.06	0.04	.7113283
HPGDS	0.04	-0.02	0.09	.2051077	0.01	-0.05	0.07	.7639285
MELTF	-0.06	-0.16	0.03	.2053132	0.02	-0.08	0.13	.6964502
FXYD5	0.02	-0.01	0.05	.2057769	-0.01	-0.04	0.03	.7694904
SPINK4	-0.02	-0.06	0.01	.2067107	-0.03	-0.07	0.01	.1162195
NAGA	0.03	-0.02	0.07	.2069157	0.04	-0.01	0.09	.1340477
TLR2	-0.08	-0.19	0.04	.2071485	-0.13	-0.26	0	.050765
MYOM2	0.03	-0.02	0.09	.2071512	0.05	-0.01	0.11	.0739613
CEACAM20	0.04	-0.02	0.1	.2074759	0.02	-0.05	0.09	.5254676
HGFAC	-0.06	-0.15	0.03	.2080921	-0.1	-0.2	0	.0576189
FSTL1	0.08	-0.04	0.2	.2081108	-0.01	-0.15	0.13	.8537564
S100G	-0.04	-0.1	0.02	.2082475	-0.06	-0.13	0	.0661452
RGCC	0.02	-0.01	0.06	.2083778	0	-0.04	0.04	.8706382
FRMD4B	0.02	-0.01	0.06	.2083938	0.01	-0.03	0.05	.7473449
CBS	0.04	-0.02	0.09	.2101538	-0.02	-0.08	0.04	.4834
C1GALT1C1	0.05	-0.03	0.14	.2102734	0.05	-0.04	0.15	.2517995
MORC3	0.06	-0.04	0.16	.2105378	0.09	-0.02	0.19	.1172483
LRPAP1	0.02	-0.01	0.06	.2106428	-0.02	-0.06	0.02	.3044835
PPIF	0.03	-0.02	0.08	.2108241	0.01	-0.04	0.06	.7147041
SMAD2	0.03	-0.01	0.07	.2115072	-0.01	-0.05	0.04	.7422026
ATF4	-0.05	-0.13	0.03	.2116232	-0.06	-0.15	0.03	.2112929
AMOTL2	0.03	-0.02	0.09	.2117114	0	-0.05	0.06	.8736489
CXCL1	0.01	-0.01	0.04	.2117902	0	-0.02	0.03	.9172607
IL22	0.02	-0.01	0.06	.2118036	0	-0.04	0.05	.9103543
NFATC3	0.02	-0.01	0.06	.2119268	-0.01	-0.05	0.03	.5513598
SERPINI2	-0.03	-0.08	0.02	.2121948	-0.04	-0.09	0.02	.185786
NIT1	0.04	-0.02	0.09	.2122145	-0.02	-0.08	0.05	.6130385
PFDN2	0.02	-0.01	0.06	.2123598	0.03	0	0.07	.083735
EDF1	0.02	-0.01	0.06	.2126559	0.01	-0.03	0.06	.4890907
WFDC2	-0.04	-0.11	0.02	.2136409	-0.07	-0.15	0.01	.0868661
LACRT	-0.03	-0.09	0.02	.2148844	0	-0.06	0.07	.9103863
NCLN	0.02	-0.01	0.06	.2150723	0.04	-0.01	0.08	.0883875
ITPR1	0.02	-0.01	0.06	.2152861	0.01	-0.04	0.05	.7526199
GAS2	-0.03	-0.09	0.02	.2153927	-0.09	-0.15	-0.03	.0036955
CRTAM	0.03	-0.02	0.07	.216046	0	-0.05	0.05	.9887726
OSTN	0.04	-0.02	0.11	.2162892	0.02	-0.06	0.09	.6880419
PRKCQ	0.03	-0.02	0.07	.2163849	0	-0.04	0.05	.8474088
IMMT	0.04	-0.02	0.1	.2164296	-0.03	-0.09	0.04	.4710176
NFAT5	0.02	-0.01	0.05	.2165041	0.01	-0.02	0.04	.5614135
SCN4B	0.04	-0.03	0.11	.2168462	0.01	-0.07	0.09	.8865753
SNAP25	0.04	-0.02	0.1	.216966	0.01	-0.05	0.08	.6719864
MTSS1	0.02	-0.01	0.04	.2170725	0	-0.03	0.03	.9622665
FAM13A	0.02	-0.01	0.06	.2173992	-0.01	-0.06	0.03	.5913479
SOWAHA	-0.04	-0.09	0.02	.2177022	-0.02	-0.08	0.04	.5834572
SERPINC1	-0.12	-0.3	0.07	.2178879	-0.03	-0.24	0.18	.7883562
ZFYVE19	0.02	-0.01	0.05	.2181924	0	-0.04	0.03	.923559
CCNE1	0.02	-0.01	0.05	.2182602	0.02	-0.01	0.06	.1292906
PTN	0.03	-0.02	0.07	.2183227	-0.02	-0.07	0.03	.3842959
EBI3_IL27	-0.04	-0.11	0.03	.2184465	0	-0.08	0.07	.9666207
YOD1	0.03	-0.02	0.07	.2194105	0	-0.05	0.05	.9445558
TP53	0.03	-0.02	0.08	.2199538	-0.02	-0.07	0.03	.4793591
INSL5	0.02	-0.01	0.05	.2200451	0	-0.03	0.03	.8831405
FCER2	0.03	-0.02	0.07	.2203091	-0.03	-0.07	0.02	.3006089
EXOSC10	0.03	-0.02	0.07	.2213439	0.01	-0.04	0.06	.6243019
NTRK2	0.05	-0.03	0.13	.2215746	-0.01	-0.1	0.08	.882166
CFHR4	0.02	-0.01	0.06	.2218649	0	-0.04	0.04	.8901694
FOLR3	0.01	0	0.02	.2218978	0	-0.01	0.01	.7951117
GLRX	0.02	-0.01	0.06	.2221212	-0.01	-0.05	0.03	.6001619
IFNW1	0.05	-0.03	0.12	.2229785	0.06	-0.03	0.14	.1825585
CTRB1	-0.02	-0.06	0.01	.2235557	-0.02	-0.06	0.03	.4888927
TFRC	0.03	-0.02	0.09	.2235728	0.01	-0.05	0.07	.7112792
MAPRE3	0.01	-0.01	0.03	.225402	0.02	0	0.04	.1272868
NRGN	0.02	-0.01	0.05	.2264093	0	-0.04	0.03	.9197665
IL17F	-0.02	-0.04	0.01	.2272121	-0.01	-0.04	0.02	.4544552
PYY	0.02	-0.01	0.05	.2279316	0.02	-0.01	0.05	.2201292
SATB1	0.06	-0.03	0.15	.2283978	0.05	-0.05	0.15	.3694499
SLA2	0.02	-0.01	0.04	.2292194	0	-0.03	0.03	.8737196
NCR1	-0.04	-0.1	0.02	.2295334	-0.05	-0.11	0.02	.1942194
TBC1D17	0.03	-0.02	0.08	.2297663	0	-0.05	0.06	.9032305
CANT1	0.06	-0.04	0.17	.2298815	-0.04	-0.15	0.08	.5578653
ACOT13	0.01	-0.01	0.04	.2309756	0	-0.03	0.02	.8648054
CD79B	0.03	-0.02	0.08	.2310069	-0.01	-0.07	0.05	.733206
FUT3_FUT5	-0.03	-0.07	0.02	.2314277	-0.04	-0.09	0.02	.1779664
CREB3	0.03	-0.02	0.08	.2317065	0.04	-0.02	0.09	.1711134
SH3GLB2	0.02	-0.02	0.06	.2317081	-0.01	-0.05	0.03	.6671858
IST1	0.02	-0.01	0.05	.2319495	0	-0.04	0.03	.7956449
BLOC1S2	0.02	-0.01	0.06	.2320611	0.04	0	0.08	.0559845
HRG	0.05	-0.03	0.13	.2321739	0	-0.09	0.1	.9639407
PNPT1	-0.01	-0.03	0.01	.2327603	-0.01	-0.03	0.01	.4759287
ACTA2	0.03	-0.02	0.08	.232848	0.01	-0.05	0.06	.7679662
HSD17B3	0.04	-0.02	0.09	.2334006	0.04	-0.03	0.1	.2485097
KLK12	-0.01	-0.02	0.01	.2334045	-0.01	-0.03	0.01	.2355634
PLCB2	0.02	-0.01	0.04	.2336227	0	-0.03	0.03	.9475266
VIPR1	0.07	-0.04	0.18	.2336385	0.05	-0.08	0.18	.4487159
NXPH3	-0.06	-0.15	0.04	.2337826	0.02	-0.09	0.13	.7054651
DNER	-0.05	-0.13	0.03	.2341947	0.04	-0.06	0.13	.4598003
CCL28	-0.02	-0.05	0.01	.2349238	0	-0.03	0.04	.8065944
CSF3R	0.06	-0.04	0.15	.2353921	0	-0.1	0.11	.9736849
MTR	0.03	-0.02	0.07	.2356113	0.02	-0.03	0.07	.4143991
CD93	-0.04	-0.12	0.03	.2357653	-0.04	-0.12	0.05	.3969894
HS6ST1	0.04	-0.02	0.1	.2359112	0.02	-0.05	0.09	.5206531
ADAMTSL4	0.07	-0.05	0.19	.2364021	0.03	-0.1	0.17	.6067274
MTPN	0.04	-0.02	0.1	.2367712	0	-0.07	0.07	.9726332
ADGRF5	0.06	-0.04	0.15	.2373589	0.03	-0.08	0.13	.623238
FCRL6	-0.02	-0.05	0.01	.2381788	-0.03	-0.06	0.01	.1423918
KLK7	-0.04	-0.12	0.03	.2385038	-0.08	-0.17	0	.0447004
PBXIP1	0.05	-0.03	0.14	.2397452	0	-0.11	0.1	.9447116
GNE	0.02	-0.01	0.05	.2397866	-0.02	-0.05	0.02	.356495
CASQ2	0.03	-0.02	0.09	.2416698	0.04	-0.02	0.1	.2095184
MYO6	0.04	-0.03	0.12	.2423014	0	-0.08	0.08	.9936736
POSTN	-0.04	-0.12	0.03	.2425172	0.02	-0.06	0.1	.6057582
GPC1	-0.04	-0.11	0.03	.2427658	-0.06	-0.14	0.02	.1269843
CLEC6A	0.03	-0.02	0.07	.2439905	-0.02	-0.07	0.03	.4817525
NID2	0.02	-0.01	0.04	.2447258	0	-0.03	0.03	.904247
KLK1	-0.01	-0.03	0.01	.2449415	0	-0.02	0.02	.7675731
CAMLG	-0.03	-0.08	0.02	.2453475	-0.05	-0.1	0.01	.1093674
GIPR	-0.04	-0.1	0.02	.2456465	-0.02	-0.09	0.05	.5522658
DDT	0.04	-0.03	0.1	.2458009	-0.02	-0.1	0.05	.4991456
PTX3	-0.02	-0.07	0.02	.2472931	0.03	-0.02	0.07	.2861675
EHD3	0.01	-0.01	0.04	.2477428	0.01	-0.02	0.03	.7017977
BOLA1	0.03	-0.02	0.08	.2480156	-0.01	-0.07	0.05	.7499216
GAD2	0.03	-0.02	0.09	.2485109	0.03	-0.03	0.09	.3656431
DDX53	-0.04	-0.11	0.03	.2485222	-0.03	-0.11	0.05	.491831
H2AP	0.03	-0.02	0.09	.2485502	0.04	-0.02	0.1	.197386
CD109	0.04	-0.03	0.1	.2490823	0.03	-0.04	0.1	.3597935
HSBP1	0.02	-0.01	0.04	.2497133	0.01	-0.02	0.04	.6446964
SPRED2	0.04	-0.02	0.1	.2504189	0.02	-0.04	0.09	.5235263
IL17RA	0.03	-0.02	0.07	.2518727	0.03	-0.02	0.08	.2705116
IVD	-0.02	-0.06	0.02	.2522738	-0.01	-0.06	0.03	.6066918
PKLR	-0.02	-0.05	0.01	.2524674	-0.02	-0.06	0.01	.1841408
DKKL1	-0.01	-0.04	0.01	.2531771	-0.01	-0.03	0.02	.6243527
NUDT15	0.03	-0.02	0.08	.2535026	0.03	-0.03	0.09	.3323331
SERPINA12	0.01	-0.01	0.03	.2547532	0	-0.02	0.02	.7957665
CELA3A	-0.02	-0.06	0.02	.255133	-0.01	-0.05	0.04	.7876645
REPS1	0.04	-0.03	0.1	.2552431	0.01	-0.06	0.08	.8181169
CD300C	0.04	-0.03	0.1	.2558651	-0.01	-0.09	0.06	.6963551
DTX2	0.02	-0.02	0.07	.2563263	0.04	-0.01	0.09	.0814106
HTRA2	0.02	-0.01	0.05	.2566861	-0.01	-0.04	0.03	.709372
SUGT1	0.01	-0.01	0.04	.2583897	-0.01	-0.03	0.02	.724971
IGFL4	-0.02	-0.06	0.02	.2584959	-0.03	-0.07	0.02	.2294375
GABARAP	-0.03	-0.09	0.02	.259075	-0.06	-0.12	0	.0644679
BCL2L15	0.03	-0.02	0.07	.2602469	0.02	-0.03	0.08	.41222
DHODH	0.03	-0.02	0.09	.2604983	0.02	-0.04	0.09	.4244661
RAB6B	0.02	-0.02	0.07	.2605686	0.02	-0.03	0.07	.3680235
SEPTIN8	0.05	-0.04	0.13	.2612296	0	-0.1	0.09	.9270876
ALDH3A1	0.02	-0.01	0.05	.2623945	0.01	-0.02	0.05	.4536577
TGOLN2	-0.06	-0.17	0.05	.263795	-0.09	-0.21	0.04	.1719225
CRYGD	0.02	-0.01	0.04	.2643594	0.01	-0.02	0.04	.4680691
PNLIPRP1	-0.02	-0.06	0.02	.2644526	-0.02	-0.06	0.02	.2732341
SPARCL1	-0.04	-0.12	0.03	.2645369	-0.05	-0.14	0.04	.2751854
GIMAP8	0.03	-0.02	0.09	.2650249	-0.01	-0.07	0.05	.7177456
BLVRB	-0.02	-0.05	0.01	.2654226	-0.03	-0.06	0.01	.1092284
BRD2	0.04	-0.03	0.12	.2656054	0.05	-0.04	0.14	.2711322
C2	0.05	-0.04	0.13	.2658976	-0.08	-0.18	0.02	.1399556
PDLIM5	0.01	-0.01	0.04	.265902	0	-0.03	0.02	.7737433
ATP5F1D	0.03	-0.02	0.08	.2659695	0.03	-0.03	0.09	.2973444
LTA	0.03	-0.02	0.08	.266015	0.01	-0.05	0.06	.8503823
PRSS22	-0.05	-0.13	0.04	.2661546	-0.05	-0.14	0.05	.3238906
CSNK1D	0.02	-0.02	0.07	.2662229	0.02	-0.02	0.07	.3080454
CXCL13	0.02	-0.02	0.06	.2664006	-0.02	-0.06	0.02	.3680193
TMPRSS15	0.01	-0.01	0.04	.2665299	0	-0.02	0.03	.8891016
CCL13	0.02	-0.01	0.05	.2668265	-0.01	-0.04	0.02	.585415
IGLON5	-0.02	-0.04	0.01	.2674269	-0.02	-0.05	0.01	.2742488
TERF1	0.05	-0.04	0.14	.2678675	0.07	-0.03	0.17	.1482992
SOD2	0.03	-0.03	0.09	.2680561	0	-0.06	0.07	.8951259
DLG4	0.02	-0.02	0.06	.2681561	0	-0.04	0.04	.8751838
SLURP1	0.04	-0.03	0.12	.2683773	0.01	-0.08	0.1	.8760253
SCN3A	-0.04	-0.11	0.03	.2690648	-0.03	-0.11	0.05	.4790494
HMBS	-0.03	-0.07	0.02	.2692752	-0.03	-0.08	0.02	.1777961
RPA2	0.05	-0.04	0.14	.2693993	0.04	-0.06	0.14	.4486982
F10	0.06	-0.05	0.17	.2696743	-0.04	-0.16	0.08	.5069293
CHRDL1	0.04	-0.03	0.11	.2701593	-0.03	-0.11	0.05	.4654005
HSPB1	0.02	-0.01	0.05	.2708316	-0.01	-0.04	0.03	.7218009
ABCA2	0.04	-0.03	0.12	.2710178	-0.01	-0.1	0.07	.7896416
CD48	0.04	-0.03	0.11	.2710644	0.02	-0.06	0.1	.6722717
DAPP1	0.01	-0.01	0.03	.2720631	0	-0.02	0.02	.7512366
ULBP2	0.03	-0.03	0.09	.2723729	0.02	-0.05	0.09	.5200006
DXO	0.03	-0.03	0.09	.2725055	0.01	-0.06	0.08	.7584569
NTF4	0.03	-0.02	0.08	.2726024	0	-0.06	0.06	.9611147
MDH1	0.04	-0.03	0.1	.2730249	-0.02	-0.09	0.06	.6698539
CASP8	0.02	-0.01	0.05	.2731034	-0.01	-0.05	0.03	.5864389
FES	0.02	-0.02	0.07	.2732962	0	-0.05	0.04	.9036903
BCL2L11	0.03	-0.02	0.07	.2735406	0.03	-0.02	0.08	.2563058
VAV3	0.02	-0.01	0.04	.2735811	0	-0.03	0.03	.8208392
KRT17	0.04	-0.03	0.11	.2739278	0.05	-0.02	0.13	.1750635
CRYBB1	0.02	-0.02	0.07	.2741207	-0.01	-0.06	0.04	.6232755
PPM1F	0.03	-0.02	0.08	.2745965	-0.01	-0.06	0.05	.8346883
MAX	0.01	-0.01	0.03	.2752981	-0.01	-0.04	0.01	.2220201
INHBB	0.03	-0.02	0.09	.2760971	-0.02	-0.09	0.04	.4827953
RBM19	0.03	-0.03	0.09	.2768361	0.04	-0.02	0.1	.2194868
SMPDL3B	-0.02	-0.05	0.02	.2770481	-0.02	-0.06	0.02	.2529751
CSF2RB	0.03	-0.03	0.1	.2781299	0.04	-0.03	0.11	.2998721
FKBP14	0.02	-0.01	0.04	.2781633	-0.01	-0.04	0.02	.623156
SEMA3G	-0.04	-0.1	0.03	.2783313	-0.04	-0.11	0.03	.2950611
EVPL	-0.04	-0.12	0.04	.279018	-0.06	-0.15	0.03	.1812052
SPINK1	-0.03	-0.09	0.03	.2794333	-0.01	-0.07	0.06	.8635802
VCAM1	-0.04	-0.12	0.04	.2795169	-0.03	-0.12	0.06	.4989095
SERPINI1	-0.05	-0.15	0.04	.2798427	-0.04	-0.15	0.06	.4443002
HDGF	0.01	-0.01	0.03	.2807087	0	-0.02	0.02	.9341424
VEGFB	0.05	-0.04	0.15	.281106	-0.06	-0.17	0.05	.3111596
TSPAN15	-0.03	-0.08	0.02	.2814532	-0.03	-0.09	0.03	.3336321
PCBP2	0.02	-0.02	0.06	.2820536	-0.01	-0.05	0.03	.6118963
CR2	0.02	-0.02	0.07	.2829686	0	-0.05	0.05	.8922171
TPMT	0.02	-0.01	0.04	.283582	0	-0.03	0.03	.8373774
IL20RA	-0.02	-0.07	0.02	.2842064	-0.03	-0.07	0.02	.2803941
ANGPT1	0.01	-0.01	0.04	.2846396	0.01	-0.02	0.04	.5489912
JPT2	0.02	-0.01	0.05	.2849939	-0.01	-0.04	0.03	.7367217
TMOD4	-0.04	-0.1	0.03	.2855043	-0.02	-0.09	0.05	.5521247
ELAC1	0.02	-0.01	0.05	.2860994	0	-0.04	0.03	.8007917
ATXN10	0.02	-0.01	0.04	.2868643	0	-0.03	0.03	.8994504
CD200R1	0.03	-0.03	0.09	.2872148	0.02	-0.05	0.09	.5472749
DPEP1	-0.02	-0.07	0.02	.2872496	0.02	-0.03	0.06	.5296022
TAB2	0.01	-0.01	0.04	.2873289	0	-0.03	0.03	.9679897
GNPDA2	0.04	-0.03	0.12	.287623	0	-0.09	0.08	.9773059
PRDX2	-0.02	-0.07	0.02	.2885407	-0.03	-0.08	0.01	.1690755
PDGFA	0.02	-0.01	0.04	.2888032	0	-0.03	0.03	.88006
PDE1C	0.03	-0.02	0.08	.2888513	0.04	-0.01	0.1	.1469577
SLAMF1	0.02	-0.02	0.05	.2896318	0.01	-0.02	0.05	.4761097
RASA1	0.03	-0.03	0.09	.2903761	0.05	-0.02	0.12	.1363017
TBL1X	0.01	-0.01	0.04	.2905248	-0.01	-0.03	0.02	.6966053
SUMF2	0.02	-0.02	0.06	.2905668	-0.04	-0.08	0	.0700003
EPCAM	-0.01	-0.03	0.01	.2925498	0	-0.02	0.02	.8962426
LAMP1	0.05	-0.04	0.15	.292605	0.05	-0.06	0.16	.3506908
MMP3	-0.02	-0.07	0.02	.2929394	0	-0.05	0.05	.9186481
TMPRSS11D	-0.04	-0.12	0.04	.2931926	-0.03	-0.12	0.05	.4277253
SKIV2L	0.04	-0.03	0.11	.2936819	0.02	-0.06	0.1	.5947799
RNASE10	0.03	-0.03	0.09	.293898	0.01	-0.06	0.07	.7974229
TYMP	0.02	-0.01	0.05	.2959538	-0.01	-0.04	0.02	.599802
QPCT	0.04	-0.04	0.12	.2960707	-0.02	-0.11	0.07	.6708015
HK2	-0.04	-0.11	0.03	.2970343	-0.06	-0.14	0.02	.1236816
LRP1	-0.04	-0.12	0.04	.2974407	-0.02	-0.11	0.06	.5899115
APOE	-0.02	-0.06	0.02	.2975881	-0.01	-0.05	0.03	.7140282
MAP2K1	0.02	-0.02	0.07	.2978932	-0.01	-0.06	0.04	.7065641
IL4R	-0.03	-0.09	0.03	.2984112	-0.04	-0.11	0.02	.2081157
CPA2	-0.02	-0.05	0.02	.2993156	-0.01	-0.05	0.02	.4662216
LILRB5	0.01	-0.01	0.04	.299527	0	-0.04	0.03	.7980665
CD36	0.03	-0.03	0.09	.2996754	-0.02	-0.09	0.05	.5583454
ACHE	-0.05	-0.13	0.04	.3001626	-0.01	-0.1	0.09	.9086607
MFAP3	0.02	-0.02	0.06	.3002355	0.02	-0.03	0.06	.4703803
MINK1	0.02	-0.01	0.04	.3003673	-0.01	-0.04	0.02	.5743162
AMFR	0.02	-0.01	0.05	.3003678	0	-0.03	0.04	.9007723
FLT3LG	-0.03	-0.09	0.03	.3008547	-0.06	-0.12	0.01	.1032824
KIR2DS4	-0.01	-0.02	0.01	.3012008	0	-0.02	0.02	.9197922
PPBP	0.02	-0.02	0.05	.3017706	0.02	-0.02	0.05	.3698399
EPHA10	0.02	-0.02	0.05	.3024209	0.01	-0.02	0.05	.4077121
APOL1	0.02	-0.02	0.07	.3035277	-0.01	-0.06	0.04	.6345248
DMD	0.03	-0.03	0.08	.3041089	-0.01	-0.06	0.05	.8205868
RARRES1	-0.04	-0.11	0.03	.3045783	-0.07	-0.14	0.01	.0954079
NOP56	0.01	-0.01	0.04	.3048309	0.02	-0.01	0.05	.1886079
RALY	0.03	-0.03	0.09	.3051357	0	-0.07	0.06	.9685831
ST8SIA1	-0.03	-0.08	0.03	.3052199	-0.03	-0.09	0.03	.3731435
AIF1L	0.02	-0.02	0.07	.3054954	0	-0.05	0.05	.9930772
BNIP2	0.04	-0.04	0.12	.306023	0.02	-0.07	0.1	.6572038
IZUMO1	-0.03	-0.09	0.03	.3060288	-0.04	-0.1	0.03	.2991538
ADAMTS1	0.05	-0.04	0.13	.3070141	0.06	-0.04	0.16	.2293508
OPLAH	0.02	-0.02	0.06	.3073902	0	-0.05	0.04	.8789892
YY1	0.05	-0.05	0.15	.3076106	0.05	-0.06	0.16	.4061041
TADA3	0.04	-0.03	0.11	.3080173	-0.03	-0.1	0.05	.5100369
RNASEH2A	0.03	-0.03	0.08	.3093144	0	-0.06	0.05	.9082173
CIT	0.03	-0.03	0.09	.3098266	0	-0.06	0.07	.9007552
ARG1	-0.02	-0.06	0.02	.3113522	-0.02	-0.06	0.03	.4248258
DOCK9	-0.01	-0.04	0.01	.3114844	-0.01	-0.04	0.01	.3985771
HAVCR2	0.03	-0.03	0.1	.3116185	-0.06	-0.14	0.01	.0897822
HCG22	0.02	-0.02	0.07	.3129241	0.04	-0.02	0.09	.2012113
RASGRF1	-0.03	-0.1	0.03	.3131053	-0.03	-0.1	0.04	.4598953
DNAJC9	0.02	-0.02	0.05	.3131223	-0.01	-0.05	0.03	.5169634
PGLYRP4	0.02	-0.02	0.07	.3133732	0.02	-0.02	0.07	.3315008
IL5RA	-0.02	-0.06	0.02	.3134435	-0.02	-0.06	0.03	.4083371
PXDNL	0.02	-0.02	0.07	.3138688	0.04	-0.01	0.09	.1111626
KRT19	-0.02	-0.05	0.02	.314141	0	-0.04	0.03	.9440143
PCYT2	0.02	-0.02	0.05	.3149226	-0.01	-0.05	0.03	.7831823
SULT2A1	0.02	-0.02	0.06	.3152815	-0.04	-0.09	0	.0665653
CDKL5	-0.03	-0.08	0.03	.3155591	-0.02	-0.08	0.04	.4690651
GRK5	0.02	-0.02	0.06	.3157974	0	-0.05	0.04	.8189468
KIAA2013	-0.03	-0.07	0.02	.3161289	-0.02	-0.07	0.04	.5180331
NBL1	0.04	-0.04	0.13	.3167407	-0.01	-0.11	0.09	.8075529
NAPRT	0.04	-0.04	0.12	.3171362	0.04	-0.05	0.13	.4011754
FGF23	0.02	-0.02	0.06	.3172359	0	-0.05	0.04	.8555188
RFC4	0.06	-0.06	0.19	.3172528	0.02	-0.12	0.17	.7582015
M6PR	0.03	-0.03	0.1	.318035	0.01	-0.06	0.09	.7082824
FH	0.02	-0.02	0.05	.3189894	0.02	-0.02	0.06	.2565874
F11	0.05	-0.05	0.14	.318998	0.01	-0.1	0.12	.8878882
RHOC	0.01	-0.01	0.03	.319147	0	-0.02	0.02	.9635891
ITPA	0.02	-0.02	0.06	.3194148	0	-0.04	0.05	.9284307
CEACAM19	-0.04	-0.11	0.03	.3195545	-0.08	-0.16	0	.047385
ENO1	0.01	-0.01	0.04	.3202306	0	-0.03	0.02	.7641999
TNPO1	-0.04	-0.11	0.04	.3206842	-0.06	-0.14	0.03	.1898017
IGBP1	0.02	-0.02	0.07	.3220224	-0.01	-0.06	0.04	.7534928
ISM2	-0.03	-0.09	0.03	.3228518	-0.04	-0.1	0.03	.2840306
GCHFR	0.03	-0.03	0.09	.3236687	-0.04	-0.11	0.02	.2142509
ASPSCR1	0.02	-0.02	0.06	.3250716	-0.01	-0.05	0.04	.6821033
BLMH	0.03	-0.03	0.1	.3278252	-0.02	-0.09	0.05	.5977224
RPE	0.02	-0.02	0.06	.3279974	-0.01	-0.05	0.03	.7450325
CTSF	-0.03	-0.08	0.03	.3291417	0.01	-0.05	0.07	.7704254
AAMDC	0.03	-0.03	0.08	.3292305	-0.02	-0.08	0.04	.477525
QSOX1	0.03	-0.03	0.1	.3293174	0.02	-0.05	0.09	.5852203
DNAJB2	0.02	-0.03	0.07	.3298465	-0.01	-0.07	0.04	.6105365
REXO2	-0.03	-0.08	0.03	.3301453	-0.03	-0.09	0.03	.3599333
PDCL2	-0.03	-0.08	0.03	.3308511	-0.04	-0.1	0.02	.1970551
VCPKMT	-0.02	-0.05	0.02	.3313603	-0.01	-0.04	0.02	.5622029
ALPP	0.01	-0.01	0.03	.3315898	0	-0.02	0.02	.8696558
RAB33A	0.02	-0.02	0.06	.3320239	0.01	-0.04	0.06	.6405671
GTF2IRD1	0.02	-0.02	0.06	.332361	0.05	0.01	0.1	.013944
SIRPB1	-0.02	-0.07	0.02	.3325015	-0.04	-0.1	0.01	.1041999
DCC	-0.06	-0.18	0.06	.3325239	-0.09	-0.24	0.05	.2049924
NRCAM	0.04	-0.04	0.11	.3327256	-0.01	-0.1	0.07	.7763694
NRP1	-0.04	-0.11	0.04	.3329663	0	-0.09	0.08	.9098756
TREM2	0.02	-0.02	0.06	.3335688	-0.02	-0.07	0.03	.3718887
STOML2	0.01	-0.01	0.04	.333604	0	-0.03	0.03	.9127404
FZD10	0.02	-0.02	0.07	.3350437	0.03	-0.02	0.08	.2079599
OPHN1	0.01	-0.01	0.04	.3359838	0	-0.03	0.02	.7779875
PDIA2	-0.03	-0.09	0.03	.336363	-0.04	-0.1	0.03	.3047901
ENSA	0.03	-0.03	0.08	.3365585	0.01	-0.05	0.06	.8397404
IL5	-0.01	-0.02	0.01	.336682	0	-0.02	0.01	.6801362
MEP1A	0.02	-0.02	0.06	.3374804	-0.01	-0.05	0.03	.5897821
MORN4	-0.02	-0.05	0.02	.3389408	-0.03	-0.07	0.01	.1842504
SMPD1	0.02	-0.02	0.06	.3389662	0.01	-0.04	0.06	.607847
PEPD	-0.05	-0.15	0.05	.3397355	-0.1	-0.22	0.01	.082423
CKMT1A_CKMT1B	-0.01	-0.04	0.02	.3398488	-0.01	-0.04	0.02	.503367
TP53I3	0.03	-0.03	0.08	.3418589	-0.03	-0.1	0.03	.2573906
PNLIP	-0.02	-0.07	0.02	.3419348	-0.01	-0.06	0.04	.8366871
PIKFYVE	0.02	-0.03	0.07	.3423031	-0.01	-0.06	0.05	.8388131
OTUD7B	0.02	-0.02	0.06	.342458	-0.02	-0.07	0.03	.4183681
GIPC3	0.01	-0.01	0.04	.3427876	0	-0.03	0.03	.9181343
RLN1	-0.02	-0.05	0.02	.342795	-0.01	-0.05	0.03	.5573369
SNX18	0.03	-0.03	0.09	.3431933	0.04	-0.03	0.1	.2681574
LTBP2	-0.03	-0.1	0.04	.3440666	0.07	0	0.15	.0645501
CDC26	0.02	-0.02	0.06	.3448343	-0.02	-0.06	0.03	.4600805
RPGR	0.03	-0.03	0.1	.3449446	0.05	-0.02	0.13	.1574207
CEP164	0.02	-0.02	0.05	.346296	0.02	-0.02	0.05	.3985009
CIRBP	0.01	-0.01	0.04	.3464964	-0.01	-0.05	0.02	.4119654
CETN3	0.02	-0.02	0.05	.3467391	-0.01	-0.05	0.03	.5933567
FMR1	0.03	-0.03	0.08	.3485216	0	-0.06	0.06	.9434794
SUGP1	0.03	-0.04	0.1	.349503	-0.04	-0.12	0.04	.2954404
PARD3	0.02	-0.02	0.05	.3508876	0	-0.04	0.03	.8206493
SERPINA7	0.07	-0.08	0.22	.3514828	-0.04	-0.21	0.12	.6184853
PPP2R5A	0.01	-0.01	0.03	.352118	-0.01	-0.04	0.02	.4952385
TMED10	-0.03	-0.08	0.03	.3528876	-0.01	-0.07	0.05	.7511928
SUOX	0.02	-0.02	0.06	.3544194	-0.02	-0.07	0.03	.4163804
PCNA	-0.02	-0.06	0.02	.3544757	-0.03	-0.08	0.01	.1479005
PRND	-0.03	-0.08	0.03	.3549761	-0.02	-0.09	0.04	.485486
B4GALT1	0.04	-0.04	0.12	.355151	0.02	-0.07	0.11	.6871948
MAPKAPK2	0.02	-0.02	0.05	.3554655	0	-0.04	0.04	.912633
PFDN4	-0.02	-0.07	0.03	.3556661	-0.03	-0.09	0.02	.2109461
HAGH	-0.01	-0.04	0.01	.3559129	-0.02	-0.05	0.01	.2096197
ANGPTL3	0.03	-0.03	0.09	.3560194	0	-0.06	0.07	.8903809
BCL2L1	0.01	-0.01	0.04	.3560391	0	-0.03	0.03	.8467887
C1QBP	0.02	-0.02	0.06	.3560512	0.01	-0.04	0.05	.7801791
SAT2	-0.02	-0.06	0.02	.3562064	-0.03	-0.08	0.01	.1459499
CCND2	0.04	-0.04	0.11	.3566375	0.02	-0.07	0.1	.7010774
CPXM1	0.01	-0.02	0.04	.3572182	0	-0.04	0.03	.8084958
JAM2	-0.04	-0.13	0.05	.3586462	-0.09	-0.19	0.01	.0769355
MFAP3L	-0.02	-0.06	0.02	.3593335	0	-0.05	0.04	.9337645
COL1A1	-0.04	-0.12	0.04	.3602352	0.04	-0.06	0.13	.4238486
SERPINE2	0.02	-0.02	0.06	.3603529	0	-0.05	0.05	.9416374
AFP	-0.01	-0.05	0.02	.3620059	-0.04	-0.07	0	.0251519
CD226	0.03	-0.04	0.1	.3625955	0.03	-0.05	0.1	.5039889
SFTPA1	0.02	-0.02	0.05	.362765	0.02	-0.02	0.06	.4138547
CA7	-0.04	-0.12	0.04	.3636291	-0.05	-0.14	0.04	.2641082
LILRB1	0.03	-0.04	0.11	.3642925	-0.08	-0.16	0	.0611619
TCN1	0.04	-0.04	0.11	.3644357	0.02	-0.06	0.11	.6091748
IL7R	-0.02	-0.06	0.02	.3645949	0.03	-0.01	0.07	.162946
PDXDC1	0.02	-0.03	0.07	.3651926	0.02	-0.03	0.08	.4001954
ACSL1	0.04	-0.04	0.12	.3659736	0.06	-0.03	0.15	.2013409
KIF20B	0.02	-0.02	0.05	.3662414	0.03	-0.01	0.07	.1423405
DKK4	0.02	-0.03	0.07	.3678912	0	-0.05	0.06	.8965376
TREML1	0.02	-0.03	0.08	.3681097	0.01	-0.05	0.06	.839206
RYR1	0.04	-0.04	0.12	.3682867	0.07	-0.02	0.16	.1294134
CTNNA1	0.03	-0.04	0.11	.369653	0.04	-0.04	0.12	.3336383
EFNA1	0.04	-0.04	0.12	.3699186	-0.03	-0.13	0.06	.4799652
IDS	-0.1	-0.33	0.12	.3699322	-0.03	-0.28	0.21	.7890565
SLC28A1	-0.02	-0.07	0.03	.3699723	-0.04	-0.09	0.01	.1590066
HDAC9	0.02	-0.02	0.06	.3705079	0.02	-0.03	0.06	.4502159
CD177	-0.01	-0.02	0.01	.3709685	-0.01	-0.03	0	.141237
GM2A	0.04	-0.04	0.11	.3710854	0	-0.1	0.09	.9207075
LHPP	0.02	-0.02	0.05	.3715919	-0.02	-0.06	0.02	.391182
IL6R	0.03	-0.03	0.09	.3721566	-0.01	-0.08	0.05	.7205917
REG1A	-0.02	-0.06	0.02	.3721599	-0.01	-0.06	0.04	.8434661
IL33	0.02	-0.03	0.08	.3721987	0.01	-0.05	0.06	.7759773
IMPG1	-0.04	-0.12	0.04	.3725386	-0.01	-0.11	0.08	.8130425
RGS10	0.02	-0.03	0.07	.3728155	-0.01	-0.06	0.05	.8319584
HDAC8	0.02	-0.02	0.06	.3734138	0.02	-0.03	0.07	.4166093
LILRA4	0.02	-0.03	0.08	.373786	0.05	-0.01	0.1	.1241511
SIGLEC9	0.03	-0.04	0.1	.3740031	-0.01	-0.09	0.07	.7906899
ATP2B4	0.02	-0.02	0.06	.3749871	0.02	-0.03	0.07	.3823069
BTN2A1	0.04	-0.05	0.13	.375748	-0.02	-0.12	0.08	.7003831
MMP7	0.02	-0.02	0.06	.3757815	-0.02	-0.06	0.02	.3777556
RSPO1	-0.03	-0.09	0.03	.376467	-0.03	-0.1	0.04	.3698259
MTHFD2	-0.05	-0.16	0.06	.3765428	-0.01	-0.13	0.11	.9201153
GNPDA1	0.04	-0.05	0.13	.3776955	0.02	-0.08	0.12	.6705829
FOLH1	0.01	-0.01	0.04	.3779506	0.01	-0.02	0.04	.3858166
SCRIB	0.01	-0.02	0.04	.3788173	-0.02	-0.05	0.02	.3085399
HS6ST2	-0.04	-0.13	0.05	.3791747	-0.02	-0.12	0.08	.7346881
FOS	-0.04	-0.12	0.04	.3802471	-0.06	-0.15	0.02	.1528788
CHAD	-0.02	-0.08	0.03	.380803	-0.01	-0.07	0.06	.8637739
ATP1B4	-0.03	-0.09	0.04	.3812808	-0.02	-0.09	0.05	.5832766
NT5C3A	0.01	-0.01	0.03	.3814069	-0.01	-0.03	0.02	.634044
ANPEP	0.03	-0.04	0.11	.3827091	-0.01	-0.09	0.08	.8522912
C8B	0.04	-0.05	0.13	.3828292	-0.02	-0.12	0.09	.7666668
FIS1	0.01	-0.01	0.04	.3835113	0	-0.03	0.03	.7643604
TMEM132A	-0.02	-0.06	0.02	.3840106	0	-0.05	0.05	.8971208
CCT5	0.02	-0.03	0.07	.3847346	-0.02	-0.07	0.03	.484915
CPTP	0.03	-0.04	0.1	.3861127	0.06	-0.01	0.14	.0982762
PRR5	0.03	-0.03	0.09	.386119	0.01	-0.06	0.07	.8069924
IL20RB	0.03	-0.04	0.09	.3875043	0.03	-0.04	0.1	.419771
PRTN3	0.02	-0.03	0.07	.3887655	-0.01	-0.06	0.04	.6697387
TSC1	0.02	-0.02	0.05	.3897766	0.02	-0.02	0.06	.2289508
CHRDL2	0.02	-0.02	0.05	.3915397	0	-0.04	0.05	.8626147
PCARE	-0.01	-0.05	0.02	.3919846	-0.03	-0.06	0.01	.1502663
ARHGAP1	0.02	-0.03	0.06	.3923095	0	-0.05	0.05	.9581977
DGKZ	0.02	-0.03	0.08	.3924971	0	-0.06	0.06	.9270955
ENTPD2	-0.02	-0.07	0.03	.393216	-0.03	-0.08	0.03	.3380718
SEMA7A	0.03	-0.04	0.11	.3933204	-0.02	-0.1	0.07	.7318554
NRP2	-0.03	-0.1	0.04	.3936118	-0.04	-0.12	0.04	.3044343
CHRM1	-0.03	-0.1	0.04	.3946491	-0.02	-0.1	0.05	.54609
IGDCC4	-0.05	-0.15	0.06	.3949151	0.07	-0.05	0.19	.2594963
GPIHBP1	0.02	-0.02	0.06	.3952147	0.02	-0.03	0.06	.4791396
PFDN6	-0.02	-0.06	0.02	.3957281	0	-0.05	0.05	.982058
MSLN	-0.02	-0.06	0.02	.396309	-0.03	-0.07	0.01	.1789225
RGMB	-0.04	-0.12	0.05	.3981391	-0.06	-0.15	0.04	.2693849
RAB6A	-0.02	-0.07	0.03	.3984912	-0.02	-0.07	0.04	.5524521
GBP6	0.03	-0.04	0.09	.3995642	0.02	-0.05	0.09	.5356762
LY9	0.03	-0.04	0.1	.4002723	-0.03	-0.11	0.05	.4686369
TIMM10	0.03	-0.04	0.1	.4006493	0	-0.07	0.08	.9196132
RBPMS	0.02	-0.02	0.06	.4006863	0.03	-0.02	0.07	.217557
MICALL2	0.02	-0.02	0.06	.4008543	0	-0.04	0.04	.9449313
TMEM25	-0.02	-0.08	0.03	.4020005	0.03	-0.04	0.09	.4291301
SEPTIN9	0.03	-0.04	0.1	.4021312	-0.04	-0.12	0.04	.3199495
S100A13	0.03	-0.04	0.11	.4025643	-0.05	-0.13	0.04	.2764869
CXCL12	0.02	-0.03	0.07	.4025895	0.05	-0.01	0.11	.0924323
NPHS1	-0.03	-0.11	0.04	.4034178	0	-0.09	0.08	.9532731
PPME1	0.01	-0.02	0.05	.404005	0	-0.04	0.03	.8531812
COL5A1	0.03	-0.04	0.1	.4040488	0.04	-0.04	0.12	.3770709
FABP1	0.01	-0.01	0.03	.4046839	-0.03	-0.05	0	.0301515
CDH23	-0.04	-0.14	0.06	.4048373	0	-0.11	0.11	.953791
CMIP	0.01	-0.02	0.05	.4050885	-0.01	-0.04	0.03	.7081654
IL1RL1	-0.02	-0.06	0.03	.4059865	0	-0.05	0.05	.9789204
KRT6C	0.03	-0.04	0.1	.4074709	0.03	-0.05	0.11	.4682953
RRAS	0.01	-0.01	0.03	.4080969	-0.01	-0.03	0.02	.5154411
PHLDB2	0.01	-0.02	0.04	.4082475	0.01	-0.02	0.05	.4609884
BMP6	0.02	-0.03	0.07	.4088192	0.01	-0.04	0.07	.6739965
TCP11	-0.02	-0.06	0.03	.4091902	-0.02	-0.07	0.03	.3720312
CSF2RA	0.01	-0.02	0.05	.4097547	-0.01	-0.04	0.03	.7665328
BEX3	-0.02	-0.08	0.03	.410138	-0.02	-0.08	0.04	.5542677
FARSA	0.02	-0.02	0.06	.4125684	-0.01	-0.06	0.03	.5668812
NMRK2	-0.03	-0.09	0.04	.4127703	-0.03	-0.1	0.05	.4633766
CAPG	0.01	-0.02	0.05	.4127904	-0.03	-0.07	0.01	.1025934
[truncated: 925 more rows]

## Sheet: Supplementary Table 4
Supplementary Table 4. Pathway enrichment analysis of 63 proteins significantly associated with IMT in the observational analysis.

## Sheet: Supplementary Table 5
Supplementary Table 5. The validated associations of proteins of interest with IMT in the POEM study.
Protein	UniProt ID	Full.Name	Beta	95%CI.Lower	95%CI.Upper	p-value	Note
FAP	Q12884	Prolyl endopeptidase FAP	0.18	0.09	0.27	5.57511e-05
NCAN	O14594	Neurocan core protein	-0.17	-0.26	-0.08	0.000205053
CHGB	P05060	Secretogranin-1	-0.15	-0.24	-0.06	0.000842571
PON3	Q15166	Serum paraoxonase/lactonase 3	-0.15	-0.24	-0.06	0.0012704
GAL	P22466	Galanin peptides	-0.14	-0.22	-0.05	0.00228551
KLK6	Q92876	Kallikrein-6	-0.13	-0.22	-0.05	0.0031835
PODXL2	Q9NZ53	Podocalyxin-like protein 2	-0.12	-0.21	-0.03	0.00814066
IGFBP1	P08833	Insulin-like growth factor-binding protein 1	-0.12	-0.21	-0.03	0.0124346
GGH	Q92820	Gamma-glutamyl hydrolase	0.11	0.02	0.2	0.0131523	Estimate is negative in the Model 2 using UKB data.
CRLF1	O75462	Cytokine receptor-like factor 1	0.11	0.02	0.2	0.0142007
CNTNAP2	Q9UHC6	Contactin-associated protein-like 2	-0.12	-0.21	-0.02	0.0144696
GFRA3	O60609	GDNF family receptor alpha-3	-0.11	-0.2	-0.02	0.0155306
HAVCR1	Q96D42	Hepatitis A virus cellular receptor 1	0.1	0.01	0.19	0.0299859
BST1	Q10588	ADP-ribosyl cyclase/cyclic ADP-ribose hydrolase 2	0.1	0.01	0.19	0.0342458
KITLG	P21583	Kit ligand	-0.09	-0.18	-0.01	0.0364207
STC2	O76061	Stanniocalcin-2	0.09	0	0.18	0.0415725
CD200	P41217	OX-2 membrane glycoprotein	-0.09	-0.18	0	0.0437943
CST6	Q15828	Cystatin-M	-0.09	-0.18	0	0.0462104

## Sheet: Supplementary Table 6
Supplementary Table 6. The associations of genetically predicted levels of proteins with IMT by MR-Wald ratio method.
Protein	UniProtID	beta	95CI.Lower	95CI.Upper	p-value	p-value_fdr
BCAM	P50895	0.0197411	0.0121294	0.0273528	3.71e-07	0.0006212
NPPB	P16860	-0.0166667	-0.0242889	-0.0090444	1.82e-05	0.0101702
NTproBNP	P16860	-0.0119522	-0.0174183	-0.0064861	1.82e-05	0.0101702
RABEPK	Q7Z6M1	0.0197115	0.0102885	0.0291346	4.13e-05	0.0173007
ACAN	P16112	0.0305344	0.0155725	0.0454962	6.33e-05	0.0212197
FN1	P02751	-0.0066225	-0.0100839	-0.0031611	0.0001768	0.0493663
BACH1	O14867	0.0521739	0.0223478	0.082	0.0006068	0.145191
APOE	P02649	-0.0035354	-0.0057131	-0.0013576	0.0014635	0.245363
FSHB	P01225	0.0217687	0.0084354	0.035102	0.0013743	0.245363
GRK5	P34947	0.0097686	0.0037224	0.0158149	0.001542	0.245363
ITGA11	Q9UKX5	-0.011326	-0.0183646	-0.0042873	0.0016113	0.245363
FADD	Q13158	-0.03125	-0.05085	-0.01165	0.0017781	0.248186
FGF5	P12034	0.0036145	0.001253	0.0059759	0.0026998	0.282635
OPLAH	O14841	-0.0132597	-0.0219227	-0.0045967	0.0026998	0.282635
PLA2G15	Q8NCC3	0.0099174	0.003438	0.0163967	0.0026998	0.282635
SPON1	Q9HCB6	-0.0072917	-0.0120556	-0.0025278	0.0026998	0.282635
APOA1	P02647	-0.030303	-0.0510909	-0.0095152	0.0042747	0.322261
BTN2A1	Q7KYR7	0.0081678	0.002543	0.0137925	0.0044251	0.322261
CD46	P15529	-0.0253165	-0.0426835	-0.0079494	0.0042747	0.322261
ERI1	Q8IV48	0.0285714	0.0089714	0.0481714	0.0042747	0.322261
MPHOSPH8	Q99549	0.0384615	0.0126154	0.0643077	0.0035379	0.322261
RALY	Q9UKM9	0.028107	0.0088256	0.0473884	0.0042747	0.322261
SMPD3	Q9NY59	-0.0438006	-0.0738478	-0.0137534	0.0042747	0.322261
VTI1A	Q96AJ9	0.0344444	0.0104889	0.0584	0.0048296	0.337069
BMP6	P22004	0.0137681	0.0038261	0.0237101	0.0066419	0.337126
FDX1	P10109	-0.044	-0.07536	-0.01264	0.0059595	0.337126
LAG3	P18627	0.0126437	0.0036322	0.0216552	0.0059595	0.337126
PDE5A	O76074	0.0119497	0.0033208	0.0205786	0.0066419	0.337126
PRELP	P51888	0.0070479	0.0020957	0.012	0.0052794	0.337126
PTPRB	P23467	0.0062147	0.0017853	0.0106441	0.0059595	0.337126
SPINT3	P49223	-0.0193878	-0.0333878	-0.0053878	0.0066419	0.337126
STK4	Q13043	-0.0358491	-0.0617358	-0.0099623	0.0066419	0.337126
VEGFA	P15692	0.0032593	0.0009363	0.0055822	0.0059595	0.337126
HS6ST1	O60243	0.0097561	0.0025854	0.0169268	0.0076608	0.377405
CCDC50	Q8IVM0	-0.0143921	-0.0250918	-0.0036923	0.00838	0.392262
LAMP3	Q9UQV4	0.0093333	0.0023644	0.0163022	0.0086649	0.392262
SH3GLB2	Q9NR46	0.0078947	0.002	0.0137895	0.0086649	0.392262
IGFBP2	P18065	-0.0393939	-0.0690909	-0.009697	0.0093224	0.410921
CNTN3	Q9P232	0.0071146	0.0016917	0.0125375	0.010128	0.412979
CR1	P17927	0.0042202	0.0009835	0.0074569	0.0106018	0.412979
CXCL12	P48061	-0.0094241	-0.0166073	-0.0022408	0.010128	0.412979
SERPINA4	P29622	-0.0037582	-0.0066405	-0.0008758	0.0106018	0.412979
TDRKH	Q9Y2W6	0.0057325	0.0013631	0.0101019	0.010128	0.412979
BTN3A2	P78410	-0.0029443	-0.0052114	-0.0006772	0.0109136	0.414436
RAB11FIP3	O75154	0.0425806	0.0097032	0.0754581	0.0111341	0.414436
CXCL8	P10145	0.0254777	0.0055032	0.0454522	0.0124193	0.424538
NFASC	O94856	0.0052606	0.0011363	0.009385	0.0124193	0.424538
NRCAM	Q92823	-0.0067341	-0.0120136	-0.0014546	0.0124193	0.424538
SCN4B	Q8IWT1	0.0033466	0.0007229	0.0059703	0.0124193	0.424538
NID1	P14543	-0.0146214	-0.0261358	-0.003107	0.0128143	0.429279
COMP	P49747	-0.0170175	-0.0307719	-0.0032632	0.0153084	0.434603
COMT	P21964	-0.0037694	-0.0068115	-0.0007273	0.0151584	0.434603
FCRL1	Q96LA6	-0.0049708	-0.0089825	-0.0009591	0.0151584	0.434603
HLA-E	P13747	0.0074419	0.0015163	0.0133674	0.0138343	0.434603
MSRA	Q9UJ68	-0.0303571	-0.0548571	-0.0058571	0.0151584	0.434603
SFTPA2	Q8IWL1	-0.0040481	-0.0072648	-0.0008315	0.0136377	0.434603
SLMAP	Q14BN4	-0.0236111	-0.0426667	-0.0045556	0.0151584	0.434603
SMOC2	Q9H3U7	-0.0057292	-0.0103229	-0.0011354	0.0145075	0.434603
WASHC3	Q9Y3C0	0.0247191	0.0048989	0.0445393	0.0145075	0.434603
MTIF3	Q9H2K0	-0.0196172	-0.0355598	-0.0036746	0.0158755	0.443192
SCARB2	Q14108	0.0077419	0.0014194	0.0140645	0.0163951	0.450192
ITGA6	P23229	-0.0085202	-0.0155516	-0.0014888	0.0175489	0.452223
QDPR	P09417	-0.0042754	-0.0078037	-0.0007471	0.0175489	0.452223
TNFRSF10B	O14763	0.0059048	0.0010514	0.0107581	0.017097	0.452223
TOR1AIP1	Q5JTV8	0.0026389	0.0004611	0.0048167	0.0175489	0.452223
AKT3	Q9Y243	0.0328571	0.0048571	0.0608571	0.0214482	0.466299
APBB1IP	Q7Z5R6	0.0074074	0.0010556	0.0137593	0.022271	0.466299
ARG1	P05089	-0.0097458	-0.0180508	-0.0014407	0.0214482	0.466299
CD2	P06729	0.0908676	0.0147945	0.166941	0.0192231	0.466299
CEACAM19	Q7Z692	-0.0099668	-0.0184319	-0.0015017	0.0210163	0.466299
DCTPP1	Q9H773	-0.0188755	-0.035012	-0.002739	0.0218663	0.466299
EDIL3	O43854	0.0233333	0.0037333	0.0429333	0.0196307	0.466299
FUCA1	P04066	0.0055263	0.0008842	0.0101684	0.0196307	0.466299
GSTA1	P08263	-0.0050314	-0.0093459	-0.000717	0.022271	0.466299
GSTA3	Q16772	-0.0050955	-0.009465	-0.0007261	0.022271	0.466299
MUC13	Q9H3R2	0.00875	0.0014	0.0161	0.0196307	0.466299
NMI	Q13287	-0.0035874	-0.0066637	-0.0005112	0.022271	0.466299
PRDX6	P30041	0.012426	0.0019882	0.0228639	0.0196307	0.466299
SIAE	Q9HAT2	0.0102564	0.0015758	0.0189371	0.0205698	0.466299
SUSD4	Q5VX71	-0.0042553	-0.0079043	-0.0006064	0.022271	0.466299
BGLAP	P02818	-0.0197031	-0.0368668	-0.0025395	0.0244489	0.476186
ENO3	P13929	-0.0191489	-0.0358298	-0.0024681	0.0244489	0.476186
INSL3	P51460	-0.0757576	-0.141091	-0.0104242	0.0230426	0.476186
MANSC4	A6NHS7	-0.0019129	-0.0035792	-0.0002465	0.0244489	0.476186
PCSK9	Q8NBP7	0.0062444	0.0008243	0.0116646	0.0239416	0.476186
SCRG1	O75711	-0.0171065	-0.0320082	-0.0022048	0.0244489	0.476186
MCAM	P43121	0.0214744	0.0026282	0.0403205	0.025527	0.491468
FUT1	P19526	0.0368098	0.0043436	0.0692761	0.0262683	0.499993
IL36G	Q9NZH8	0.0209524	0.0022857	0.039619	0.0278069	0.506267
MUC2	Q02817	-0.0080292	-0.0151825	-0.0008759	0.0278069	0.506267
PSAPL1	Q6NUJ1	0.0035656	0.000389	0.0067423	0.0278069	0.506267
SLITRK1	Q96PX8	-0.0140127	-0.0264968	-0.0015287	0.0278069	0.506267
ADD1	P35611	-0.0105556	-0.0203556	-0.0007556	0.0347628	0.529342
AGXT	P21549	0.0060498	0.0004698	0.0116299	0.0335866	0.529342
APOA4	P06727	0.0110294	0.0009412	0.0211176	0.0321246	0.529342
BOC	Q9BWV1	-0.0094527	-0.0182289	-0.0006766	0.0347628	0.529342
BST2	Q10589	0.0114551	0.0011393	0.0217709	0.0295201	0.529342
CCDC134	Q9H6E4	-0.0254237	-0.048678	-0.0021695	0.0321246	0.529342
COL6A3	P12111	0.0188889	0.0014667	0.0363111	0.0335866	0.529342
CRHBP	P24387	-0.0029877	-0.0057434	-0.000232	0.0335866	0.529342
DHRS4L2	Q6PKH6	0.0076336	0.0007511	0.014516	0.0297117	0.529342
DOC2B	Q14184	-0.0296875	-0.05725	-0.002125	0.0347628	0.529342
DSG4	Q86SJ6	0.0333333	0.0025882	0.0640784	0.0335866	0.529342
FCRL3	Q96P31	-0.0015674	-0.003001	-0.0001338	0.0321246	0.529342
NADK	O95544	-0.006746	-0.0129683	-0.0005238	0.0335866	0.529342
NCS1	P62166	-0.0172727	-0.0333091	-0.0012364	0.0347628	0.529342
PLXDC2	Q6UX71	-0.024359	-0.0469744	-0.0017436	0.0347628	0.529342
RABEP1	Q15276	-0.0195317	-0.0373968	-0.0016667	0.0321246	0.529342
RNASET2	O00584	-0.0037862	-0.0072784	-0.000294	0.0335866	0.529342
TNFRSF6B	O95407	-0.0056667	-0.0108933	-0.00044	0.0335866	0.529342
KIRREL2	Q6UWL6	-0.009633	-0.0186239	-0.0006422	0.0357289	0.539152
AK1	P00568	-0.0350877	-0.0694737	-0.0007018	0.0455003	0.540517
BCL2L15	Q5TBC7	0.008867	0.0001773	0.0175566	0.0455003	0.540517
BRSK2	Q8IWQ3	0.003056	6.11e-05	0.0060509	0.0455003	0.540517
C2CD2L	O14523	0.0264151	0.0005283	0.0523019	0.0455003	0.540517
CAMKK1	Q8N5S9	-0.006993	-0.0138462	-0.0001399	0.0455003	0.540517
CCL16	O15467	-0.0024106	-0.0046916	-0.0001297	0.0383188	0.540517
CD69	Q07108	0.027451	0.000549	0.0543529	0.0455003	0.540517
CSF3	P09919	0.0184211	0.0003684	0.0364737	0.0455003	0.540517
CST6	Q15828	-0.0084164	-0.0166644	-0.0001683	0.0455003	0.540517
CXADR	P78310	-0.0133333	-0.0264	-0.0002667	0.0455003	0.540517
DPP10	Q8N608	-0.005364	-0.0106207	-0.0001073	0.0455003	0.540517
FAM3B	P58499	0.0033119	6.62e-05	0.0065575	0.0455003	0.540517
GATD3	P0DPI2	0.0148148	0.0002963	0.0293333	0.0455003	0.540517
IL36A	Q9UHA7	0.0301887	0.0006038	0.0597736	0.0455003	0.540517
ITIH4	Q14624	-0.0053846	-0.0106615	-0.0001077	0.0455003	0.540517
KLRD1	Q13241	0.0038369	7.67e-05	0.0075971	0.0455003	0.540517
KRT18	P05783	0.0325581	0.0006512	0.0644651	0.0455003	0.540517
LAYN	Q6UX15	-0.0038781	-0.0076787	-7.76e-05	0.0455003	0.540517
LRP11	Q86VZ4	-0.0023934	-0.004739	-4.79e-05	0.0455003	0.540517
LYZL2	Q7Z4W2	-0.0069721	-0.0136096	-0.0003347	0.0395111	0.540517
PDGFC	Q9NRA1	-0.0186047	-0.0368372	-0.0003721	0.0455003	0.540517
SCARA5	Q6ZMJ2	-0.004893	-0.0096881	-9.79e-05	0.0455003	0.540517
SDCCAG8	Q86SQ7	0.007	0.00014	0.01386	0.0455003	0.540517
SORBS1	Q9BX66	-0.0341176	-0.0664	-0.0018353	0.0383188	0.540517
TEF	Q10587	-0.024	-0.04752	-0.00048	0.0455003	0.540517
TGM2	P21980	-0.0083333	-0.0165	-0.0001667	0.0455003	0.540517
THOP1	P52888	0.0061528	0.0001231	0.0121826	0.0455003	0.540517
UBE2L6	O14933	-0.0062745	-0.0124235	-0.0001255	0.0455003	0.540517
UXS1	Q8NBZ7	-0.0137363	-0.0266593	-0.0008132	0.0372209	0.540517
VIT	Q6UXI7	0.0038741	7.75e-05	0.0076707	0.0455003	0.540517
CSF3R	Q99062	0.0046703	3.66e-06	0.009337	0.0498162	0.587621
BLNK	Q8WV28	-0.0248227	-0.049844	0.0001986	0.0518419	0.603022
MFAP4	P55083	-0.0100699	-0.0202126	7.27e-05	0.0516612	0.603022
ACP1	P24666	0.0034574	-0.0001915	0.0071064	0.0632908	0.61635
ADA	P00813	0.0027907	-9.61e-05	0.0056775	0.0581273	0.61635
ANXA11	P50995	-0.0238095	-0.0486984	0.0010794	0.0607927	0.61635
CD164	Q04900	0.0087248	-0.0004832	0.0179329	0.0632908	0.61635
CD6	P30203	-0.0018564	-0.003797	8.42e-05	0.0607927	0.61635
CDH1	P12830	-0.0276596	-0.0568511	0.0015319	0.0632908	0.61635
CEBPB	P17676	0.0267857	-0.0012143	0.0547857	0.0607927	0.61635
CTSH	P09668	0.0017241	-5.44e-05	0.0035027	0.0574331	0.61635
EFHD1	Q9BUP0	-0.0083871	-0.0172387	0.0004645	0.0632908	0.61635
ENPP7	Q6UWV6	-0.001589	-0.00325	7.2e-05	0.0607927	0.61635
FGF23	Q9GZV9	0.0151515	-0.0006869	0.0309899	0.0607927	0.61635
IGSF8	Q969P0	0.0113333	-0.0004267	0.0230933	0.0589067	0.61635
ITIH1	P19827	0.0095588	-0.0005294	0.0196471	0.0632908	0.61635
ITIH3	Q06033	-0.0042623	-0.0087607	0.0002361	0.0632908	0.61635
LATS1	O95835	0.025	-0.0011333	0.0511333	0.0607927	0.61635
LIF	P15018	-0.0288889	-0.0593778	0.0016	0.0632908	0.61635
LTBP2	Q14767	-0.0145631	-0.0297864	0.0006602	0.0607927	0.61635
NCAN	O14594	-0.0099265	-0.0200147	0.0001618	0.0537841	0.61635
OXCT1	P55809	-0.0283019	-0.0578868	0.001283	0.0607927	0.61635
PGLYRP4	Q96LB8	0.0037158	-0.0001399	0.0075716	0.0589067	0.61635
SIRPA	P78324	-0.0015397	-0.003128	4.86e-05	0.0574331	0.61635
STX8	Q9UNK0	0.0184466	-0.0005825	0.0374757	0.0574331	0.61635
STXBP1	P61764	-0.0263158	-0.0538246	0.001193	0.0607927	0.61635
TIMD4	Q96H15	-0.0057522	-0.011823	0.0003186	0.0632908	0.61635
TIMM10	P62072	0.0079812	-0.0003005	0.0162629	0.0589067	0.61635
TRIM58	Q8NG06	0.0074236	-0.0002795	0.0151266	0.0589067	0.61635
UNC5D	Q6UXZ4	-0.0310293	-0.0630385	0.0009799	0.0574331	0.61635
WARS	P23381	0.0064655	-0.0002931	0.0132241	0.0607927	0.61635
GPNMB	Q14956	-0.0053073	-0.0109646	0.0003501	0.0659579	0.63494
ZBTB16	Q05516	-0.006698	-0.0138378	0.0004418	0.0659579	0.63494
TPPP3	Q9BW30	0.0181818	-0.0012562	0.0376198	0.066753	0.638922
FOXJ3	Q9UPW0	0.0208333	-0.001625	0.0432917	0.0690363	0.657022
FOLH1	Q04609	0.0149485	-0.0012165	0.0311134	0.069909	0.660309
SIGLEC6	O43699	-0.0075706	-0.015765	0.0006237	0.0701701	0.660309
CLEC11A	Q9Y240	0.0068702	-0.0006107	0.0143511	0.0718606	0.665009
MMP12	P39900	-0.0024226	-0.0050606	0.0002153	0.0718607	0.665009
TP53I3	Q53FA7	0.0030354	-0.0002698	0.0063406	0.0718607	0.665009
SNCA	P37840	0.0287356	-0.0028046	0.0602759	0.0741455	0.682383
APP	P05067	0.0173913	-0.0024928	0.0372754	0.0864762	0.684178
CALCA	P01258	0.0117004	-0.001677	0.0250778	0.0864762	0.684178
CD209	Q9NNX6	-0.0040573	-0.0087351	0.0006205	0.0891309	0.684178
CD74	P04233	-0.0287356	-0.0625287	0.0050575	0.0955807	0.684178
CELSR2	Q9HCU4	-0.0033259	-0.0072373	0.0005854	0.0955807	0.684178
CHIT1	Q13231	-0.0013966	-0.0030391	0.0002458	0.0955807	0.684178
CLEC4M	Q9H2X3	-0.0045576	-0.0098123	0.0006971	0.0891309	0.684178
CNDP1	Q96KN2	-0.0049822	-0.0105623	0.0005979	0.0801183	0.684178
CPTP	Q5TA50	-0.037037	-0.0781728	0.0040988	0.0776132	0.684178
DCN	P07585	0.025	-0.0032692	0.0532692	0.0830364	0.684178
DLK1	P80370	-0.0028986	-0.0061449	0.0003478	0.0801183	0.684178
DSG2	Q14126	-0.0056338	-0.0120751	0.0008075	0.0864762	0.684178
EIF4G3	O43432	-0.0159785	-0.0342473	0.0022903	0.0864762	0.684178
ENG	P17813	0.0055777	-0.0006693	0.0118247	0.0801183	0.684178
ENTPD6	O75354	0.0019916	-0.0002683	0.0042516	0.0841187	0.684178
F12	P00748	-0.0012853	-0.0027969	0.0002262	0.0955807	0.684178
FBP1	P09467	-0.0043706	-0.0095105	0.0007692	0.0955807	0.684178
FIS1	Q9Y3D6	0.0076487	-0.0012351	0.0165326	0.0915072	0.684178
FOXO1	Q12778	0.0139286	-0.0021714	0.0300286	0.0899518	0.684178
HBEGF	Q99075	-0.0244898	-0.0524898	0.0035102	0.0864762	0.684178
HDDC2	Q7Z4H3	0.0017321	-0.0003048	0.0037691	0.0955807	0.684178
HYOU1	Q9Y4L1	0.0069364	-0.0009942	0.0148671	0.0864762	0.684178
IGFBP7	Q16270	-0.0038168	-0.0083053	0.0006718	0.0955807	0.684178
IL19	Q9UHD0	0.0044568	-0.0004568	0.0093705	0.0754404	0.684178
IL1RN	P18510	0.0056075	-0.0008037	0.0120187	0.0864762	0.684178
IL34	Q6ZMJ4	-0.0020147	-0.004348	0.0003187	0.0905873	0.684178
ITGBL1	O95965	0.0046322	-0.0007084	0.0099728	0.0891309	0.684178
KLK8	O60259	-0.005695	-0.0123166	0.0009266	0.0918508	0.684178
LILRB5	O75023	0.001268	-0.0002232	0.0027591	0.0955807	0.684178
MAP2	P11137	0.0274419	-0.0040093	0.058893	0.0872391	0.684178
MYOC	Q99972	-0.0047059	-0.0100863	0.0006745	0.0864762	0.684178
PDGFRA	P16234	-0.0047059	-0.01024	0.0008282	0.0955807	0.684178
PGLYRP2	Q96PD5	-0.0014912	-0.0032105	0.0002281	0.0891309	0.684178
PPL	O60437	-0.0154412	-0.0327353	0.0018529	0.0801183	0.684178
PRAP1	Q96NZ9	-0.0099231	-0.0215323	0.0016862	0.0938705	0.684178
PTPRK	Q15262	0.0142031	-0.0021722	0.0305784	0.0891309	0.684178
PTPRM	P28827	0.0180723	-0.0031807	0.0393253	0.0955807	0.684178
RILPL2	Q969X0	0.0254386	-0.0037895	0.0546667	0.08803	0.684178
ROBO4	Q8WZ75	-0.0137615	-0.029945	0.002422	0.0955807	0.684178
S100A4	P26447	-0.0093834	-0.0198928	0.001126	0.0801183	0.684178
SCGB1A1	P11684	0.0041667	-0.0005	0.0088333	0.0801183	0.684178
SCGB3A2	Q96PL1	0.0061224	-0.0010776	0.0133224	0.0955807	0.684178
SCP2	P22307	-0.0291667	-0.0618333	0.0035	0.0801183	0.684178
SDK2	Q58EX2	0.0028701	-0.0003867	0.0061269	0.0841187	0.684178
SERPINA11	Q86U17	-0.00224	-0.0047488	0.0002688	0.0801183	0.684178
SERPINF2	P08697	0.0089202	-0.0012019	0.0190423	0.0841187	0.684178
SFRP1	Q8N474	0.0074468	-0.0008936	0.0157872	0.0801183	0.684178
SHISA5	Q8N114	0.0130802	-0.0018059	0.0279662	0.0850293	0.684178
SMPD1	P17405	-0.0039261	-0.0084527	0.0006005	0.0891309	0.684178
SPAG1	Q07617	-0.0016901	-0.0036225	0.0002423	0.0864762	0.684178
SSC5D	A1L4H1	-0.0032075	-0.0069057	0.0004906	0.0891309	0.684178
THBS2	P35442	0.0031299	-0.0005509	0.0068106	0.0955807	0.684178
ADAMTS16	Q8TE57	-0.0104	-0.022944	0.002144	0.104163	0.697889
AHNAK2	Q8IVF2	-0.0061611	-0.0135924	0.0012701	0.104163	0.697889
CD5L	O43866	0.0065327	-0.0013467	0.0144121	0.104163	0.697889
CDHR1	Q96JP9	0.0057269	-0.0011806	0.0126344	0.104163	0.697889
CES3	Q6UWW8	-0.0159193	-0.0350359	0.0031973	0.102641	0.697889
CNTN2	Q02246	0.001519	-0.0003004	0.0033384	0.101764	0.697889
DNAJB6	O75190	-0.0068421	-0.0150947	0.0014105	0.104163	0.697889
FETUB	Q9UGM5	0.0051979	-0.0010644	0.0114602	0.103766	0.697889
GNLY	P22749	-0.0018519	-0.0040855	0.0003818	0.104163	0.697889
LPA	P08519	0.0024931	-0.0004931	0.0054792	0.101764	0.697889
NELL2	Q99435	0.0077273	-0.001593	0.0170476	0.104163	0.697889
PACS2	Q86VP3	0.0073864	-0.0015227	0.0162955	0.104163	0.697889
PLB1	Q6P1J6	-0.0013171	-0.0029058	0.0002715	0.104163	0.697889
ST6GAL1	P15907	-0.0076471	-0.0168706	0.0015765	0.104163	0.697889
SUMF2	Q8NBJ7	-0.0038918	-0.0085462	0.0007625	0.101236	0.697889
TDGF1	P13385	-0.0009848	-0.0021727	0.000203	0.104163	0.697889
LPL	P06858	-0.0036888	-0.0081583	0.0007807	0.105739	0.705627
ARL2BP	Q9Y2Y0	0.0069156	-0.0014882	0.0153195	0.106766	0.709652
DRAXIN	Q8NBI3	-0.0045977	-0.0102299	0.0010345	0.109599	0.725603
ANGPTL3	Q9Y5C1	-0.0039397	-0.0088536	0.0009742	0.116083	0.739313
DAPK2	Q9UIK4	0.0028646	-0.0007083	0.0064375	0.116083	0.739313
DOK2	O60496	-0.0203704	-0.0457778	0.005037	0.116083	0.739313
IMMT	Q16891	-0.0096491	-0.0216842	0.002386	0.116083	0.739313
POSTN	Q15063	-0.0045082	-0.0101311	0.0011148	0.116083	0.739313
RGMB	Q6NW40	-0.0064327	-0.0144561	0.0015906	0.116083	0.739313
RNF43	Q68DV7	0.0127517	-0.0030336	0.0285369	0.113346	0.739313
SPARCL1	Q14515	-0.0015692	-0.0035264	0.000388	0.116083	0.739313
TWF2	Q6IBS0	-0.0171875	-0.038625	0.00425	0.116083	0.739313
TYRP1	P17643	0.0142857	-0.0035325	0.0321039	0.116083	0.739313
ARSA	P15289	-0.0025352	-0.0057099	0.0006394	0.117532	0.740547
FGF21	Q9NSA1	0.0112	-0.002912	0.025312	0.119814	0.740547
HYAL1	Q12794	0.0046125	-0.0011734	0.0103985	0.11817	0.740547
IFNGR1	P15260	-0.0072165	-0.0163093	0.0018763	0.119814	0.740547
MEGF11	A6BM72	-0.00875	-0.019775	0.002275	0.119814	0.740547
TLR1	Q15399	-0.0028283	-0.0063919	0.0007354	0.119814	0.740547
TNFRSF1A	P19438	-0.0214789	-0.0483944	0.0054366	0.117793	0.740547
USP8	P40818	0.0148936	-0.0038723	0.0336596	0.119814	0.740547
ANKRD54	Q6NXT1	-0.0213793	-0.0484138	0.0056552	0.121141	0.746
DBH	P09172	0.001463	-0.0003924	0.0033184	0.122236	0.749985
ASGR2	P07307	-0.0037975	-0.0087595	0.0011646	0.133614	0.756095
CCN4	O95388	-0.0027273	-0.0062909	0.0008364	0.133614	0.756095
CD28	P10747	0.0061533	-0.001887	0.0141937	0.133614	0.756095
ENDOU	P21128	0.0037037	-0.0011358	0.0085432	0.133614	0.756095
FAM171B	Q6P995	-0.0032	-0.0073813	0.0009813	0.133614	0.756095
FNDC1	Q4ZHG4	-0.0029126	-0.0067184	0.0008932	0.133614	0.756095
FSTL3	O95633	-0.0181818	-0.0419394	0.0055758	0.133614	0.756095
IL1R1	P14778	0.0064865	-0.0019892	0.0149622	0.133614	0.756095
ING1	Q9UK53	-0.0234375	-0.0540625	0.0071875	0.133614	0.756095
LAIR1	Q6GTX8	0.0029762	-0.0008155	0.0067679	0.123936	0.756095
LSP1	P33241	0.0082192	-0.0025205	0.0189589	0.133614	0.756095
MELTF	P08582	-0.0029703	-0.0068515	0.0009109	0.133614	0.756095
NECTIN2	Q92692	0.0068966	-0.0021149	0.015908	0.133614	0.756095
PKD2	Q13563	-0.0126761	-0.0292394	0.0038873	0.133614	0.756095
PLSCR3	Q9NRY6	0.0185567	-0.0056907	0.0428041	0.133614	0.756095
PLXDC1	Q8IUK5	0.0051693	-0.0014688	0.0118075	0.126931	0.756095
PVR	P15151	0.0015326	-0.00047	0.0035351	0.133614	0.756095
S100P	P25815	0.0056621	-0.0016088	0.012933	0.126931	0.756095
SERPINA1	P01009	0.0080863	-0.0024798	0.0186523	0.133614	0.756095
SPINK2	P20155	0.0030643	-0.0008909	0.0070194	0.128884	0.756095
STAB2	Q8WWQ8	-0.0026718	-0.0061628	0.0008193	0.133614	0.756095
TEK	Q02763	-0.0028902	-0.0066667	0.0008863	0.133614	0.756095
TFF2	Q03403	0.01	-0.0030667	0.0230667	0.133614	0.756095
BCR	P11274	0.0153846	-0.0048405	0.0356098	0.135985	0.766921
ACOX1	Q15067	0.012987	-0.0048312	0.0308052	0.153127	0.77403
ACP5	P13686	0.0033932	-0.0013014	0.0080878	0.15658	0.77403
ACRV1	P26436	-0.0181525	-0.0427841	0.0064791	0.148614	0.77403
ADGRG1	Q9Y653	0.0144737	-0.0061579	0.0351053	0.169131	0.77403
ADIPOQ	Q15848	-0.0052202	-0.0122545	0.001814	0.145795	0.77403
AGR2	O95994	-0.009901	-0.0234852	0.0036832	0.153127	0.77403
AHSG	P02765	0.0016467	-0.0007006	0.003994	0.169131	0.77403
AOC1	P19801	-0.003937	-0.0093386	0.0014646	0.153127	0.77403
BLMH	Q13867	-0.0017153	-0.0040686	0.0006381	0.153127	0.77403
C5	P01031	0.0069444	-0.0025833	0.0164722	0.153127	0.77403
CASP7	P55210	0.0041096	-0.0015959	0.0098151	0.158019	0.77403
CAT	P04040	-0.0071429	-0.0168352	0.0025494	0.148614	0.77403
CCL7	P80098	0.0113402	-0.0048247	0.0275052	0.169131	0.77403
CD101	Q93033	0.0015504	-0.0005767	0.0036775	0.153127	0.77403
CD4	P01730	-0.0031609	-0.0076667	0.0013448	0.169131	0.77403
CEP170	Q5SW79	-0.0169231	-0.0410462	0.0072	0.169131	0.77403
CGA	P01215	-0.0275	-0.0667	0.0117	0.169131	0.77403
CLEC4G	Q6UXB4	0.0058981	-0.0019839	0.0137802	0.142467	0.77403
CNP	P09543	-0.0121307	-0.0294224	0.005161	0.169131	0.77403
COL18A1	P39060	0.0071895	-0.0030588	0.0174379	0.169131	0.77403
CRYGD	P07320	0.0015471	-0.0006582	0.0037525	0.169131	0.77403
CXCL11	O14625	0.0053279	-0.0019016	0.0125574	0.148614	0.77403
DDI2	Q5TDH0	-0.0279835	-0.0650864	0.0091193	0.139338	0.77403
EDDM3B	P56851	-0.0067485	-0.0163681	0.0028712	0.169131	0.77403
ELOA	Q14241	0.01375	-0.00585	0.03335	0.169131	0.77403
F11R	Q9Y624	0.0190413	-0.0081012	0.0461838	0.169131	0.77403
FGFBP2	Q9BYJ0	0.0019858	-0.0007943	0.004766	0.161513	0.77403
HEXIM1	O94992	0.016092	-0.0064368	0.0386207	0.161513	0.77403
IDO1	P14902	0.004	-0.0017018	0.0097018	0.169131	0.77403
IFNAR1	P17181	0.0024887	-0.0010588	0.0060362	0.169131	0.77403
IGSF3	O75054	-0.0122807	-0.0294737	0.0049123	0.161513	0.77403
IL1RL1	Q01638	-0.0016224	-0.0039351	0.0006903	0.169131	0.77403
IL1RL2	Q9HB29	-0.002381	-0.0056476	0.0008857	0.153127	0.77403
IL7	P13232	-0.009556	-0.0227771	0.003665	0.15658	0.77403
KITLG	P21583	-0.0189655	-0.046	0.008069	0.169131	0.77403
KLB	Q86Z14	-0.0013004	-0.0030845	0.0004837	0.153127	0.77403
KLK14	Q9P0G3	0.0027363	-0.0011642	0.0066368	0.169131	0.77403
LILRA3	Q8N6C8	-0.0010753	-0.0025343	0.0003838	0.148614	0.77403
LILRB1	Q8NHL6	-0.0019817	-0.0046707	0.0007073	0.148614	0.77403
LRRN1	Q6UXK5	-0.0013733	-0.0033308	0.0005843	0.169131	0.77403
MFGE8	Q08431	-0.0033943	-0.008	0.0012115	0.148614	0.77403
MUC16	Q8WXI7	0.0205882	-0.0082353	0.0494118	0.161513	0.77403
NCR3LG1	Q68D85	-0.0029412	-0.0069765	0.0010941	0.153127	0.77403
NSFL1C	Q9UNZ2	0.01375	-0.00585	0.03335	0.169131	0.77403
PBK	Q96KB5	0.0204082	-0.0075918	0.0484082	0.153127	0.77403
PCDH9	Q9HC56	-0.0050445	-0.0120237	0.0019347	0.15658	0.77403
PDCD1	Q15116	-0.0074867	-0.0181587	0.0031853	0.169131	0.77403
PDCD1LG2	Q9BQ51	0.0018966	-0.0008069	0.0046	0.169131	0.77403
PER3	P56645	0.0028011	-0.001042	0.0066443	0.153127	0.77403
PLA2G1B	P04054	0.0213115	-0.0076066	0.0502295	0.148614	0.77403
PLA2G2A	P14555	-0.0018031	-0.0042497	0.0006436	0.148614	0.77403
PMM2	O15305	0.0054432	-0.0018725	0.0127589	0.144749	0.77403
PPCDC	Q96CD2	-0.0030912	-0.0073323	0.0011499	0.153127	0.77403
PVALB	P20472	-0.001348	-0.0032696	0.0005735	0.169131	0.77403
RBP2	P50120	-0.0144928	-0.0343768	0.0053913	0.153127	0.77403
RELT	Q969Z4	-0.002981	-0.0072304	0.0012683	0.169131	0.77403
SEMA7A	O75326	0.0083333	-0.0028421	0.0195088	0.143868	0.77403
SERPINA9	Q86WD7	-0.0022222	-0.0053899	0.0009455	0.169131	0.77403
SERPINF1	P36955	-0.0038869	-0.0094276	0.0016537	0.169131	0.77403
SLC27A4	Q6P1M0	0.0179076	-0.0062229	0.0420382	0.145795	0.77403
SLC4A1	P02730	-0.0219178	-0.0514521	0.0076164	0.145795	0.77403
SNAP29	O95721	-0.0172281	-0.0402512	0.0057949	0.142467	0.77403
SRP14	P37108	-0.0197802	-0.0477802	0.0082198	0.16617	0.77403
THY1	P04216	0.0041007	-0.0017446	0.0099459	0.169131	0.77403
TNFRSF14	Q92956	0.0088496	-0.003292	0.0209912	0.153127	0.77403
TNFSF13	O75888	-0.0041534	-0.0097891	0.0014824	0.148614	0.77403
TST	Q16762	-0.0108911	-0.0264158	0.0046337	0.169131	0.77403
VSIG10L	Q86VR7	0.0052133	-0.002218	0.0126445	0.169131	0.77403
VSIG2	Q96IQ7	-0.005314	-0.0128889	0.0022609	0.169131	0.77403
CACYBP	Q9HB71	-0.0084746	-0.0206554	0.0037062	0.172682	0.782574
CEACAM20	Q6UY09	-0.007037	-0.0172	0.0031259	0.174736	0.782574
CRELD2	Q6UXH1	0.0041112	-0.0018138	0.0100363	0.17383	0.782574
KLK7	P49862	0.00279	-0.0012394	0.0068194	0.174736	0.782574
PRKAB1	Q9Y478	0.0057611	-0.0025591	0.0140813	0.174736	0.782574
SF3B4	Q15427	0.0206522	-0.0091739	0.0504783	0.174736	0.782574
TGFB2	P61812	0.0073892	-0.0032315	0.0180099	0.172682	0.782574
TXNDC5	Q8NBS9	-0.0101351	-0.0247027	0.0044324	0.172682	0.782574
ATRN	O75882	-0.0015444	-0.0038147	0.0007259	0.182422	0.789555
B4GALT1	P15291	-0.0050955	-0.012586	0.0023949	0.182422	0.789555
CGB3_CGB5_CGB8	P0DN86	-0.0218182	-0.0538909	0.0102545	0.182422	0.789555
CTSO	P43234	-0.0054545	-0.0134727	0.0025636	0.182422	0.789555
DSCAM	O60469	-0.0030269	-0.0074215	0.0013677	0.177016	0.789555
GRP	P07492	-0.0027149	-0.0067059	0.001276	0.182422	0.789555
HBZ	P02008	-0.0011673	-0.0028833	0.0005486	0.182422	0.789555
ITIH5	Q86UX2	-0.0145455	-0.0359273	0.0068364	0.182422	0.789555
LTBR	P36941	0.0041543	-0.0019525	0.010261	0.182422	0.789555
NBL1	P41271	-0.0105263	-0.026	0.0049474	0.182422	0.789555
NCAM1	P13591	0.0036145	-0.0016988	0.0089277	0.182422	0.789555
PLIN3	O60664	0.0142857	-0.0067143	0.0352857	0.182422	0.789555
VSTM1	Q6UX27	-0.001581	-0.0039051	0.0007431	0.182422	0.789555
HPSE	Q9Y251	0.0066499	-0.003187	0.0164868	0.185171	0.799386
ART5	Q96L15	0.0071023	-0.0034773	0.0176818	0.188245	0.808487
C7orf50	Q9BRJ6	0.0055917	-0.0027296	0.0139129	0.187814	0.808487
CCL15	Q16663	0.001153	-0.0005751	0.0028811	0.190978	0.811898
CHL1	O00533	-0.0031776	-0.0079402	0.001585	0.190978	0.811898
CTSE	P14091	0.0027331	-0.0013633	0.0068296	0.190978	0.811898
IL5RA	Q01344	0.0034	-0.001696	0.008496	0.190978	0.811898
CCL4	P13236	0.0042763	-0.0021711	0.0107237	0.193601	0.818893
LILRB2	Q8N423	-0.0011334	-0.0028422	0.0005754	0.193601	0.818893
ACY3	Q96HD9	-0.0037879	-0.0097273	0.0021515	0.2113	0.823086
ADA2	Q9NZK5	-0.0047847	-0.0122871	0.0027177	0.2113	0.823086
ART3	Q13508	-0.0041868	-0.0107517	0.0023781	0.2113	0.823086
AXL	P30530	-0.0060241	-0.0154699	0.0034217	0.2113	0.823086
BCAT1	P54687	-0.0035088	-0.0090105	0.001993	0.2113	0.823086
BOLA1	Q9Y3E2	0.0098958	-0.0054167	0.0252083	0.205274	0.823086
CCL23	P55773	-0.0026168	-0.0066467	0.0014131	0.203115	0.823086
CCN1	O00622	-0.0076923	-0.0197538	0.0043692	0.2113	0.823086
CCS	O14618	0.0019313	-0.0010129	0.0048755	0.198543	0.823086
CLEC4C	Q8WTT0	0.0010638	-0.0005579	0.0026856	0.198543	0.823086
CTRB1	P17538	-0.0017953	-0.0046104	0.0010197	0.2113	0.823086
CXCL13	O43927	-0.0170455	-0.0437727	0.0096818	0.2113	0.823086
DKK1	O94907	-0.01	-0.02568	0.00568	0.2113	0.823086
FHIT	P49789	-0.0103093	-0.0264742	0.0058557	0.2113	0.823086
GNPDA2	Q8TDQ7	0.0037302	-0.0019563	0.0094167	0.198543	0.823086
GPC1	P35052	-0.003	-0.007704	0.001704	0.2113	0.823086
KIT	P10721	-0.0215385	-0.0547077	0.0116308	0.203115	0.823086
KLK10	O43240	0.0017361	-0.0009861	0.0044583	0.2113	0.823086
KLK15	Q9H2R5	-0.0014124	-0.0036271	0.0008023	0.2113	0.823086
MCFD2	Q8NI22	-0.0068493	-0.017589	0.0038904	0.2113	0.823086
NRP2	O60462	0.005351	-0.0030394	0.0137414	0.2113	0.823086
NT5C3A	Q9H0P0	-0.0086207	-0.0221379	0.0048966	0.2113	0.823086
OMD	Q99983	0.0125383	-0.0065756	0.0316523	0.198543	0.823086
PALM2	Q8IXS6	0.0045455	-0.0025818	0.0116727	0.2113	0.823086
PIGR	P01833	0.0065511	-0.0036455	0.0167476	0.207937	0.823086
PPM1F	P49593	-0.0174242	-0.0441515	0.009303	0.201328	0.823086
PRKG1	Q13976	-0.0046729	-0.012	0.0026542	0.2113	0.823086
PRRT3	Q5FWE3	-0.0047393	-0.0121706	0.0026919	0.2113	0.823086
RNASE10	Q5GAN6	-0.0012821	-0.0032923	0.0007282	0.2113	0.823086
SELENOP	P49908	0.009009	-0.0051171	0.0231351	0.2113	0.823086
SEMA4D	Q92854	0.0108696	-0.0061739	0.027913	0.2113	0.823086
SNCG	O76070	0.0009551	-0.0005425	0.0024527	0.2113	0.823086
SV2A	Q7L0J3	0.0062284	-0.0032664	0.0157232	0.198543	0.823086
WASF1	Q92558	-0.0031359	-0.0079164	0.0016446	0.198543	0.823086
AARSD1	Q9BTE6	0.007379	-0.0054769	0.0202349	0.260589	0.825117
ACTA2	P62736	0.0152493	-0.0109032	0.0414018	0.253098	0.825117
ANG	P03950	0.0019939	-0.0013129	0.0053006	0.237278	0.825117
ANGPT1	Q15389	-0.0048128	-0.0131979	0.0035722	0.260589	0.825117
AREG	P15514	-0.0067485	-0.0175706	0.0040736	0.221624	0.825117
ARHGAP45	Q92619	-0.0126761	-0.0347606	0.0094084	0.260589	0.825117
ATXN10	Q9UBB4	0.009375	-0.0069583	0.0257083	0.260589	0.825117
BAIAP2	Q9UQB8	0.0139535	-0.0088372	0.0367442	0.230139	0.825117
C1QA	P02745	0.0024155	-0.0016876	0.0065185	0.248563	0.825117
C2orf69	Q8N8R5	0.009417	-0.0064036	0.0252377	0.243345	0.825117
CA1	P00915	-0.0098765	-0.0268148	0.0070617	0.253098	0.825117
CAPG	P40121	-0.0010551	-0.0028933	0.0007831	0.260589	0.825117
CD276	Q5ZPR3	0.0010794	-0.000734	0.0028928	0.243345	0.825117
CD34	P28906	0.0128571	-0.0081429	0.0338571	0.230139	0.825117
CD5	P06127	0.0070312	-0.0052187	0.0192812	0.260589	0.825117
CD58	P19256	-0.0047809	-0.0125896	0.0030279	0.230139	0.825117
CDNF	Q49AH0	0.0026508	-0.0018282	0.0071298	0.246049	0.825117
CENPF	P49454	-0.0159091	-0.0411515	0.0093333	0.216721	0.825117
CEP85	Q6P2H3	0.0114286	-0.0067714	0.0296286	0.218409	0.825117
CHI3L1	P36222	0.0016418	-0.000991	0.0042746	0.221624	0.825117
CHMP6	Q96FZ7	0.0059701	-0.0037811	0.0157214	0.230139	0.825117
CLEC10A	Q8IUN9	0.0016917	-0.0012556	0.0046391	0.260589	0.825117
CLEC1B	Q9P126	0.0055817	-0.0041429	0.0153064	0.260589	0.825117
CLIC5	Q9NZA1	-0.0072581	-0.0199032	0.0053871	0.260589	0.825117
CNTN4	Q8IWV2	0.0038095	-0.0024127	0.0100317	0.230139	0.825117
CPA4	Q9UI42	0.0016822	-0.0012486	0.0046131	0.260589	0.825117
CPPED1	Q9BRF8	0.0015238	-0.0009651	0.0040128	0.230139	0.825117
CPXM2	Q8N436	-0.0026316	-0.0069298	0.0016667	0.230139	0.825117
CRELD1	Q96HD1	0.001348	-0.0008137	0.0035098	0.221624	0.825117
CRIP2	P52943	0.0086486	-0.0051243	0.0224216	0.218409	0.825117
CST5	P28325	0.0012623	-0.0009369	0.0034614	0.260589	0.825117
CTSV	O60911	0.0046272	-0.0034344	0.0126889	0.260589	0.825117
CXCL9	Q07325	0.0059211	-0.0043947	0.0162368	0.260589	0.825117
DNER	Q8NFT8	-0.0028986	-0.0078696	0.0020725	0.253098	0.825117
DPEP1	P16444	-0.0011583	-0.0031763	0.0008597	0.260589	0.825117
DTX3	Q8N9I9	-0.0090939	-0.0249375	0.0067497	0.260589	0.825117
ENAH	Q8N8S7	0.0078261	-0.0058087	0.0214609	0.260589	0.825117
ENPP2	Q13822	-0.0036	-0.009872	0.002672	0.260589	0.825117
FCER2	P06734	-0.0027682	-0.0075156	0.0019792	0.253098	0.825117
FCN1	O00602	-0.0020548	-0.0056347	0.0015251	0.260589	0.825117
GFRAL	Q6UXV0	-0.0032086	-0.0084492	0.0020321	0.230139	0.825117
GGCT	O75223	0.0076923	-0.0057094	0.021094	0.260589	0.825117
GLRX5	Q86SX6	-0.0079646	-0.0218407	0.0059115	0.260589	0.825117
GNAS	O95467	-0.012	-0.0329067	0.0089067	0.260589	0.825117
GRIK2	Q13002	0.0031768	-0.0022376	0.0085912	0.250144	0.825117
HMOX2	P30519	-0.0080357	-0.0220357	0.0059643	0.260589	0.825117
HSPG2	P98160	-0.0053254	-0.0146035	0.0039527	0.260589	0.825117
IL18	Q14116	0.002807	-0.002007	0.0076211	0.253098	0.825117
IL18R1	Q13478	-0.0010011	-0.0027453	0.000743	0.260589	0.825117
IL31RA	Q8NI17	0.0014658	-0.0010879	0.0040195	0.260589	0.825117
INHBB	P09529	-0.0025352	-0.0069521	0.0018817	0.260589	0.825117
IPCEF1	Q8WWN9	-0.0104651	-0.0286977	0.0077674	0.260589	0.825117
LEG1	Q6P5S2	0.0021918	-0.0015671	0.0059507	0.253098	0.825117
LGALS3	P17931	-0.0015245	-0.0041389	0.00109	0.253098	0.825117
LGALS8	O00214	-0.0035599	-0.0092686	0.0021489	0.221624	0.825117
LGALS9	O00182	-0.0018036	-0.0049459	0.0013387	0.260589	0.825117
LGMN	Q99538	0.0046813	-0.0027371	0.0120996	0.216146	0.825117
LMNB2	Q03252	-0.0222575	-0.05965	0.0151351	0.243345	0.825117
MAMDC2	Q7Z304	-0.0042254	-0.0115869	0.0031362	0.260589	0.825117
MANF	P55145	0.0123711	-0.0078351	0.0325773	0.230139	0.825117
MAPK9	P45984	-0.007971	-0.0207536	0.0048116	0.221624	0.825117
MEP1A	Q16819	-0.0048387	-0.0132688	0.0035914	0.260589	0.825117
MME	P08473	0.0171283	-0.0124936	0.0467501	0.257074	0.825117
MMP8	P22894	-0.0028962	-0.0077844	0.001992	0.245524	0.825117
MYBPC2	Q14324	-0.0194805	-0.0525714	0.0136104	0.248563	0.825117
NAAA	Q02083	0.0016566	-0.001	0.0043133	0.221624	0.825117
NFKBIE	O00221	0.0039698	-0.0026994	0.0106389	0.243345	0.825117
NINJ1	Q92982	0.0041729	-0.0030972	0.011443	0.260589	0.825117
NOS2	P35228	0.0133856	-0.0084775	0.0352487	0.230139	0.825117
NOS3	P29474	0.01875	-0.0139167	0.0514167	0.260589	0.825117
PCBD1	P61457	-0.0048387	-0.0132688	0.0035914	0.260589	0.825117
PCDH12	Q9NPG4	-0.0027692	-0.0075938	0.0020554	0.260589	0.825117
PFKFB2	O60825	-0.0043011	-0.0116774	0.0030753	0.253098	0.825117
PLAUR	Q03405	0.0076923	-0.0050651	0.0204497	0.237278	0.825117
PLXNA4	Q9HCM2	0.0107843	-0.0065098	0.0280784	0.221624	0.825117
PROCR	Q9UNN8	0.0018233	-0.0012006	0.0048471	0.237278	0.825117
PRR4	Q16378	-0.0011673	-0.003201	0.0008664	0.260589	0.825117
PRSS8	Q16651	-0.0080357	-0.0220357	0.0059643	0.260589	0.825117
PSG1	P11464	0.0014553	-0.0009896	0.0039002	0.243345	0.825117
PSTPIP2	Q9H939	-0.0058559	-0.0155676	0.0038559	0.237278	0.825117
RALB	P11234	0.0075445	-0.0055997	0.0206887	0.260589	0.825117
RBM17	Q96I25	0.0057377	-0.0039016	0.015377	0.243345	0.825117
SDC4	P31431	0.0035398	-0.002531	0.0096106	0.253098	0.825117
SELE	P16581	-0.0082474	-0.0223918	0.0058969	0.253098	0.825117
SERPINB8	P50452	0.0016506	-0.0010454	0.0043466	0.230139	0.825117
SEZ6	Q53EL9	0.0151163	-0.0099535	0.040186	0.237278	0.825117
SH3BP1	Q9Y3L3	0.0046263	-0.0030463	0.0122989	0.237278	0.825117
SIGLEC10	Q96LC7	0.0057971	-0.0036285	0.0152227	0.228018	0.825117
SNX18	Q96RF0	0.0125	-0.0075455	0.0325455	0.221624	0.825117
SNX9	Q9Y5X1	0.0107143	-0.0079524	0.029381	0.260589	0.825117
SORCS2	Q96PQ0	-0.0021226	-0.0058208	0.0015755	0.260589	0.825117
SPINK8	P0C7L1	0.0019438	-0.0014428	0.0053305	0.260589	0.825117
SPRY2	O43597	0.0107143	-0.0079524	0.029381	0.260589	0.825117
TFRC	P02786	-0.0015686	-0.0042588	0.0011216	0.253098	0.825117
TNFRSF19	Q9NS68	0.0037815	-0.0028067	0.0103697	0.260589	0.825117
TNFRSF9	Q07011	0.0060109	-0.0036284	0.0156503	0.221624	0.825117
TYRO3	Q06418	-0.0013932	-0.0038204	0.0010341	0.260589	0.825117
UROS	P10746	-0.0081481	-0.0212148	0.0049185	0.221624	0.825117
VPS4B	O75351	-0.0225166	-0.0601589	0.0151258	0.241031	0.825117
BCHE	P06276	-0.0017452	-0.0048237	0.0013333	0.26652	0.829781
ENPP5	Q9UJA9	-0.0011453	-0.0031537	0.0008632	0.263718	0.829781
ENPP6	Q6UWR7	-0.0031024	-0.008575	0.0023702	0.26652	0.829781
FGFBP1	Q14512	-0.0081301	-0.0224715	0.0062114	0.26652	0.829781
FUT8	Q9BYC5	0.001105	-0.0008442	0.0030541	0.26652	0.829781
GNPDA1	P46926	0.0102041	-0.0077959	0.0282041	0.26652	0.829781
HGFAC	Q04756	0.0020367	-0.001556	0.0056293	0.26652	0.829781
PIK3AP1	Q6ZUJ8	-0.0043478	-0.0120174	0.0033217	0.26652	0.829781
TAFA5	Q7Z5A7	0.0056497	-0.0043164	0.0156158	0.26652	0.829781
C7	P10643	0.0014453	-0.0011177	0.0040083	0.269046	0.833911
CRADD	P78560	0.0113402	-0.008866	0.0315464	0.271332	0.833911
EIF5	P55010	-0.0211155	-0.0585976	0.0163665	0.269521	0.833911
GPA33	Q99795	-0.0045134	-0.0125303	0.0035035	0.269833	0.833911
LEP	P41159	-0.0244444	-0.068	0.0191111	0.271332	0.833911
NOTCH2	Q04721	0.0083969	-0.0065649	0.0233588	0.271332	0.833911
PEPD	P12955	-0.0023013	-0.0064017	0.0017992	0.271332	0.833911
MECR	Q9BV79	0.011215	-0.0089346	0.0313645	0.275313	0.844595
AAMDC	Q9H7C9	0.0012116	-0.0009804	0.0034035	0.27866	0.851745
CTBS	Q01459	0.0019188	-0.0015528	0.0053904	0.27866	0.851745
ACADSB	P45954	0.0035326	-0.0033913	0.0104565	0.31731	0.858635
AHCY	P23526	-0.0036003	-0.0106569	0.0034563	0.31731	0.858635
AKR1B1	P15121	-0.0073333	-0.0207267	0.00606	0.283195	0.858635
ALDH5A1	P51649	-0.0047619	-0.0140952	0.0045714	0.31731	0.858635
AP1G2	O75843	-0.0074627	-0.0211144	0.0061891	0.283977	0.858635
ARHGEF10	O15013	-0.0025806	-0.0076387	0.0024774	0.31731	0.858635
ATP6V1G2	O95670	0.005	-0.0048	0.0148	0.31731	0.858635
ATXN3	P54252	0.0026403	-0.0025347	0.0078152	0.31731	0.858635
C1QTNF5	Q9BXJ0	0.0070968	-0.0068129	0.0210065	0.31731	0.858635
CA13	Q8N1Q1	0.0031068	-0.0026019	0.0088155	0.286122	0.858635
CALCOCO2	Q13137	-0.0136986	-0.0405479	0.0131507	0.31731	0.858635
CCDC80	Q76M96	-0.0125	-0.037	0.012	0.31731	0.858635
CD14	P08571	-0.0025559	-0.0075655	0.0024537	0.31731	0.858635
CD163	Q86VB7	0.0068571	-0.0065829	0.0202971	0.31731	0.858635
CD200R1	Q8TD46	-0.0011654	-0.0033407	0.00101	0.293718	0.858635
CD79B	P40259	-0.005	-0.0148	0.0048	0.31731	0.858635
CDH2	P19022	0.0083333	-0.008	0.0246667	0.31731	0.858635
CELA2A	P08217	0.0138462	-0.0117846	0.0394769	0.28968	0.858635
CLEC3B	P05452	0.0035398	-0.0033982	0.0104779	0.31731	0.858635
CLEC7A	Q9BXN2	-0.000964	-0.0027275	0.0007995	0.283977	0.858635
CNTNAP4	Q9C0A0	0.0125121	-0.0120116	0.0370357	0.31731	0.858635
COL28A1	Q2UY09	-0.0010333	-0.0030586	0.000992	0.31731	0.858635
CPB1	P15086	0.0070866	-0.0068031	0.0209764	0.31731	0.858635
CPE	P16870	0.0032787	-0.0031475	0.0097049	0.31731	0.858635
CPM	P14384	-0.0080235	-0.0237495	0.0077025	0.31731	0.858635
CREG1	O75629	-0.0045643	-0.0135104	0.0043817	0.31731	0.858635
DPP6	P42658	-0.0034221	-0.0101293	0.0032852	0.31731	0.858635
DPT	Q07507	-0.0021672	-0.0064149	0.0020805	0.31731	0.858635
DTYMK	P23919	0.0203125	-0.0195	0.060125	0.31731	0.858635
FAM13A	O94988	0.0052023	-0.0049942	0.0153988	0.31731	0.858635
FES	P07332	-0.0053846	-0.0159385	0.0051692	0.31731	0.858635
FGL1	Q08830	-0.0012251	-0.0036263	0.0011761	0.31731	0.858635
FST	P19883	0.0054687	-0.00525	0.0161875	0.31731	0.858635
FSTL1	Q12841	-0.0061224	-0.0181224	0.0058776	0.31731	0.858635
FURIN	P09958	0.0041091	-0.0039447	0.0121628	0.31731	0.858635
IDUA	P35475	-0.0017241	-0.0051034	0.0016552	0.31731	0.858635
IL10	P22301	-0.0073529	-0.0217647	0.0070588	0.31731	0.858635
IL1RAP	Q9NPH3	-0.0007117	-0.0021068	0.0006833	0.31731	0.858635
IL2RA	P01589	0.0012903	-0.0012387	0.0038194	0.31731	0.858635
ITGAV	P06756	0.0051282	-0.0049231	0.0151795	0.31731	0.858635
KLK1	P06870	0.0007901	-0.0007585	0.0023386	0.31731	0.858635
LXN	Q9BS40	-0.0042424	-0.0125576	0.0040727	0.31731	0.858635
NIT1	Q86X76	0.004463	-0.0042845	0.0132106	0.31731	0.858635
OGN	P20774	0.001209	-0.0011606	0.0035786	0.31731	0.858635
OLFM4	Q6UX06	0.0010381	-0.0009965	0.0030727	0.31731	0.858635
PARK7	Q99497	-0.0043689	-0.012932	0.0041942	0.31731	0.858635
PCSK7	Q16549	0.0021333	-0.002048	0.0063147	0.31731	0.858635
PKN3	Q6P5Z2	-0.0077295	-0.0219324	0.0064734	0.286122	0.858635
POMC	P01189	0.0117647	-0.0112941	0.0348235	0.31731	0.858635
PRDX1	Q06830	0.0137255	-0.0112549	0.0387059	0.281515	0.858635
PRND	Q9UKY0	0.0030471	-0.0029252	0.0090194	0.31731	0.858635
PSMD9	O00233	-0.0040201	-0.0118995	0.0038593	0.31731	0.858635
PTGES2	Q9H7Z7	-0.0170213	-0.0482979	0.0142553	0.286122	0.858635
RARRES1	P49788	0.001566	-0.0015034	0.0046353	0.31731	0.858635
RNASE3	P12724	0.0036697	-0.0035229	0.0108624	0.31731	0.858635
SEZ6L	Q9BYH1	-0.005036	-0.0149065	0.0048345	0.31731	0.858635
SIGLEC5	O15389	0.0011121	-0.0010676	0.0032917	0.31731	0.858635
SIGLEC9	Q9Y336	-0.0014159	-0.0041912	0.0013593	0.31731	0.858635
SLAMF1	Q13291	0.0082474	-0.0079175	0.0244124	0.31731	0.858635
SORT1	Q99523	-0.0043478	-0.0128696	0.0041739	0.31731	0.858635
SPINT1	O43278	0.0027481	-0.0026382	0.0081344	0.31731	0.858635
SPRED2	Q7Z698	-0.0111111	-0.0328889	0.0106667	0.31731	0.858635
STC2	O76061	-0.0128937	-0.0381654	0.012378	0.31731	0.858635
TGOLN2	O43493	-0.0010174	-0.0030116	0.0009767	0.31731	0.858635
THTPA	Q9BU02	-0.0019894	-0.0056286	0.0016499	0.283977	0.858635
TIGIT	Q495A1	0.0095745	-0.0091915	0.0283404	0.31731	0.858635
TNFSF10	P50591	0.0047259	-0.0045369	0.0139887	0.31731	0.858635
TPK1	Q9H3S4	0.0021148	-0.0020302	0.0062598	0.31731	0.858635
TPMT	P51580	-0.0017195	-0.0050896	0.0016507	0.31731	0.858635
VCAM1	P19320	-0.0088235	-0.0261176	0.0084706	0.31731	0.858635
WFDC2	Q14508	0.0094488	-0.0090709	0.0279685	0.31731	0.858635
DNPEP	Q9ULA0	-0.0198083	-0.059885	0.0202684	0.33267	0.898745
ABO	P16442	-0.0005133	-0.0016869	0.0006604	0.391366	0.909207
ADGRE5	P48960	0.0042398	-0.0049298	0.0134094	0.364804	0.909207
AGRN	O00468	-0.0027473	-0.0086703	0.0031758	0.363302	0.909207
ALDH1A1	P00352	0.0078652	-0.0097528	0.0254831	0.381574	0.909207
ANGPTL2	Q9UKU9	0.0131148	-0.0158033	0.0420328	0.374063	0.909207
ARFIP1	P53367	-0.0045161	-0.0146323	0.0056	0.381574	0.909207
ARHGAP25	P42331	-0.007767	-0.0248932	0.0093592	0.374063	0.909207
AXIN1	O15169	-0.0136364	-0.0448182	0.0175455	0.391366	0.909207
BDNF	P23560	-0.0111888	-0.0344895	0.0121119	0.346614	0.909207
BPIFB2	Q8N4F0	-0.0021898	-0.0071971	0.0028175	0.391366	0.909207
CALCOCO1	Q9P1Z2	0.006015	-0.0072481	0.0192782	0.374063	0.909207
CARHSP1	Q9Y2V2	0.0074074	-0.0095309	0.0243457	0.391366	0.909207
CASP9	P55211	0.0073759	-0.0094903	0.0242421	0.391366	0.909207
CCL25	O15444	-0.001054	-0.0033781	0.0012701	0.374063	0.909207
CD177	Q8N6Q3	0.0014349	-0.0018102	0.0046799	0.386125	0.909207
CD2AP	Q9Y5K6	-0.0022876	-0.0074118	0.0028366	0.381574	0.909207
CD72	P21854	-0.0049689	-0.0159255	0.0059876	0.374063	0.909207
CDH6	P55285	0.0012048	-0.0015502	0.0039598	0.391366	0.909207
CFI	P05156	0.0035176	-0.0043618	0.011397	0.381574	0.909207
CLEC14A	Q86T13	-0.0076923	-0.0252821	0.0098974	0.391366	0.909207
CLEC5A	Q9NY25	-0.002509	-0.008129	0.0031111	0.381574	0.909207
CLEC6A	Q6EIG7	0.0013093	-0.0015777	0.0041964	0.374063	0.909207
CRNN	Q9UBG3	-0.0010924	-0.0033983	0.0012134	0.353111	0.909207
CRYBB1	P53674	-0.0039474	-0.0129737	0.0050789	0.391366	0.909207
CST1	P01037	-0.0014011	-0.0044904	0.0016883	0.374063	0.909207
DCTD	P32321	0.0107143	-0.0137857	0.0352143	0.391366	0.909207
DDT	P30046	0.0035354	-0.0043838	0.0114545	0.381574	0.909207
DKK3	Q9UBP4	0.0022039	-0.0026556	0.0070634	0.374063	0.909207
DNAJB14	Q8TBM8	-0.0169492	-0.0534915	0.0195932	0.363302	0.909207
DNM1	Q05193	0.0025559	-0.0030799	0.0081917	0.374063	0.909207
DUSP29	Q68J44	-0.0052632	-0.0170526	0.0065263	0.381574	0.909207
ECHDC3	Q96DC8	0.0012658	-0.0014219	0.0039536	0.355967	0.909207
ECHS1	P30084	-0.0033557	-0.0108098	0.0040984	0.377586	0.909207
ERBB4	Q15303	0.0033981	-0.0042136	0.0110097	0.381574	0.909207
GALNT5	Q7Z7M9	-0.0030979	-0.0101413	0.0039455	0.38865	0.909207
GPIHBP1	Q8IV16	-0.0026923	-0.0087231	0.0033385	0.381574	0.909207
GRN	P28799	-0.0028	-0.009072	0.003472	0.381574	0.909207
HMBS	P08397	0.0073107	-0.0085535	0.0231749	0.366406	0.909207
HSBP1	O75506	0.0012324	-0.0015282	0.003993	0.381574	0.909207
ICAM2	P13598	0.0125975	-0.0148371	0.0400322	0.36812	0.909207
IFNLR1	Q8IU57	-0.0028723	-0.0091277	0.003383	0.36812	0.909207
IGSF21	Q96ID5	-0.0052288	-0.0167582	0.0063007	0.374063	0.909207
IL22	Q9GZX6	-0.0072511	-0.0238321	0.0093298	0.391366	0.909207
ISM1	B1AKI9	-0.0036649	-0.0118743	0.0045445	0.381574	0.909207
IST1	P53990	0.0088803	-0.0107954	0.028556	0.376364	0.909207
ITGA2	P17301	0.0010187	-0.0013107	0.003348	0.391366	0.909207
ITGA5	P08648	0.0130435	-0.0146522	0.0407391	0.355967	0.909207
KAZALD1	Q96I82	0.000939	-0.0010164	0.0028944	0.346614	0.909207
KRT5	P13647	0.0075269	-0.0093333	0.0243871	0.381574	0.909207
LBP	P18428	-0.0011073	-0.0034446	0.00123	0.353111	0.909207
LGALS1	P09382	-0.002509	-0.008129	0.0031111	0.381574	0.909207
LMOD1	P29536	-0.0031898	-0.0104838	0.0041042	0.391366	0.909207
LTBP3	Q9NS15	0.001867	-0.002021	0.005755	0.346614	0.909207
LYAR	Q9NX58	-0.014	-0.04536	0.01736	0.381574	0.909207
MAN1A2	O60476	-0.0035897	-0.0116308	0.0044513	0.381574	0.909207
MATN3	O15232	-0.0012774	-0.0041387	0.0015839	0.381574	0.909207
MBL2	P11226	0.0007735	-0.0009591	0.0025061	0.381574	0.909207
MEGF9	Q9H1U4	0.0021472	-0.0026626	0.0069571	0.381574	0.909207
MGMT	P16455	-0.0017544	-0.0056842	0.0021754	0.381574	0.909207
MOCS2	O96007	0.0013187	-0.0016967	0.0043341	0.391366	0.909207
NEO1	Q92859	0.0091743	-0.0106055	0.0289541	0.363302	0.909207
ODAM	A1E959	0.0030769	-0.0036239	0.0097778	0.36812	0.909207
OSCAR	Q8IYS5	-0.001378	-0.0044646	0.0017087	0.381574	0.909207
OSTN	P61366	0.008	-0.00964	0.02564	0.374063	0.909207
PENK	P01210	-0.0020761	-0.0068235	0.0026713	0.391366	0.909207
PHLDB1	Q86UU1	-0.0136364	-0.0448182	0.0175455	0.391366	0.909207
PIBF1	Q8WXW3	0.0092308	-0.0118769	0.0303385	0.391366	0.909207
PINLYP	A6NC86	-0.0007941	-0.0026099	0.0010217	0.391366	0.909207
PKLR	P30613	0.0035519	-0.0044809	0.0115847	0.386125	0.909207
PPP1R14A	Q96A00	0.0031674	-0.0039276	0.0102624	0.381574	0.909207
PROC	P04070	-0.0031088	-0.0102176	0.004	0.391366	0.909207
PRSS2	P07478	-0.0058394	-0.0187153	0.0070365	0.374063	0.909207
PSAP	P07602	-0.0036649	-0.0118743	0.0045445	0.381574	0.909207
PSCA	O43653	0.0005159	-0.0006638	0.0016956	0.391366	0.909207
PTGR1	Q14914	0.0025166	-0.0026755	0.0077086	0.342112	0.909207
PTPRF	P10586	-0.0085106	-0.0272766	0.0102553	0.374063	0.909207
RABGAP1L	Q5R372	0.0096774	-0.0124516	0.0318065	0.391366	0.909207
REG4	Q9BYZ8	0.0054187	-0.0064893	0.0173268	0.372451	0.909207
RIDA	P52758	-0.0022283	-0.0072195	0.002763	0.381574	0.909207
SDC1	P18827	0.0045802	-0.0058931	0.0150534	0.391366	0.909207
SEC31A	O94979	-0.0106918	-0.0347296	0.0133459	0.38332	0.909207
SERPINB9	P50453	0.0074468	-0.009234	0.0241277	0.381574	0.909207
SIGLEC1	Q9BZZ2	0.0022307	-0.0024614	0.0069227	0.35143	0.909207
SIL1	Q9H173	0.01	-0.0128667	0.0328667	0.391366	0.909207
SPINT2	O43291	0.0041176	-0.0051059	0.0133412	0.381574	0.909207
ST8SIA1	Q92185	0.0156627	-0.019759	0.0510843	0.386125	0.909207
STX16	O14662	0.0127273	-0.0157818	0.0412364	0.381574	0.909207
SUSD2	Q9UGT4	0.00134	-0.0014506	0.0041307	0.346614	0.909207
SWAP70	Q9UH65	-0.004698	-0.0145638	0.0051678	0.350648	0.909207
TCN2	P20062	0.0012841	-0.0015474	0.0041156	0.374063	0.909207
TF	P02787	-0.0018237	-0.0059939	0.0023465	0.391366	0.909207
TMEM106A	Q96A25	-0.0067961	-0.0220194	0.0084272	0.381574	0.909207
TNC	P24821	0.0027237	-0.0033774	0.0088249	0.381574	0.909207
TNFRSF11B	O00300	0.0032423	-0.0041718	0.0106565	0.391366	0.909207
TNFRSF4	P43489	0.0090278	-0.0113889	0.0294444	0.386125	0.909207
TREML2	Q5T2D2	-0.0026578	-0.0085183	0.0032027	0.374063	0.909207
TSPYL1	Q9H0U9	-0.00726	-0.0237845	0.0092646	0.389177	0.909207
VAMP8	Q9BV40	0.0041667	-0.0051667	0.0135	0.381574	0.909207
VSNL1	P62760	-0.0022508	-0.0072926	0.002791	0.381574	0.909207
WFDC1	Q9HC57	-0.0026239	-0.0083382	0.0030904	0.36812	0.909207
WFIKKN1	Q96NZ8	-0.0029304	-0.0093919	0.0035311	0.374063	0.909207
ANXA4	P09525	0.006937	-0.0089605	0.0228346	0.392406	0.910359
GRAP2	O75791	-0.0101754	-0.0335579	0.013207	0.393692	0.91208
BPIFA2	Q96DR5	0.0039352	-0.0051389	0.0130093	0.395325	0.913337
LRTM2	Q8N967	0.0044737	-0.0058421	0.0147895	0.395325	0.913337
ITGB7	P26010	0.0054726	-0.007204	0.0181493	0.397467	0.915759
PRTN3	P24158	-0.0022133	-0.00734	0.0029135	0.397467	0.915759
ACP6	Q9NPH0	0.0005911	-0.0009537	0.002136	0.453255	0.929255
ADAM15	Q13444	0.0008893	-0.0012411	0.0030198	0.413253	0.929255
ADAMTS15	Q8TE58	-0.0101124	-0.0365393	0.0163146	0.453255	0.929255
ANXA1	P04083	-0.0142857	-0.0485079	0.0199365	0.413253	0.929255
APOBR	Q0VD83	-0.0005367	-0.0019392	0.0008658	0.453255	0.929255
APOD	P05090	0.0041985	-0.0059008	0.0142977	0.415178	0.929255
ARG2	P78540	0.0126866	-0.0194925	0.0448657	0.439684	0.929255
ASAH1	Q13510	0.0012601	-0.0019154	0.0044356	0.4367	0.929255
ASRGL1	Q7L266	-0.0016173	-0.0058437	0.0026092	0.453255	0.929255
BCAN	Q96GW7	-0.0034188	-0.0117949	0.0049573	0.423711	0.929255
BIN2	Q9UBW5	-0.0050288	-0.0181707	0.0081131	0.453255	0.929255
BTD	P43251	0.0008557	-0.0013007	0.0030122	0.4367	0.929255
CA2	P00918	-0.0061856	-0.0223505	0.0099794	0.453255	0.929255
CA6	P23280	-0.0008942	-0.003231	0.0014426	0.453255	0.929255
CACNB3	P54284	0.0057851	-0.0087934	0.0203636	0.4367	0.929255
CCL21	O00585	-0.0059406	-0.0214653	0.0095842	0.453255	0.929255
CCL5	P13501	-0.0030303	-0.0106667	0.0046061	0.4367	0.929255
CD109	Q6YHK3	0.0007101	-0.0011456	0.0025657	0.453255	0.929255
CD164L2	Q6UWJ8	0.0012788	-0.0019795	0.0045371	0.441756	0.929255
CD22	P20273	-0.0024055	-0.0084674	0.0036564	0.4367	0.929255
CD300E	Q496F6	0.0017094	-0.0027578	0.0061766	0.453255	0.929255
CD40	P25942	0.0014252	-0.0022993	0.0051496	0.453255	0.929255
CD7	P09564	-0.001448	-0.0051729	0.0022769	0.446117	0.929255
CDA	P32320	-0.001227	-0.0044335	0.0019795	0.453255	0.929255
CDCP1	Q9H5V8	0.0027119	-0.0039322	0.0093559	0.423711	0.929255
CDH15	P55291	-0.0020833	-0.0070741	0.0029074	0.413253	0.929255
CDHR5	Q9HBB8	-0.001252	-0.0043192	0.0018153	0.423711	0.929255
CES1	P23141	-0.0017606	-0.0059014	0.0023803	0.404657	0.929255
CLIP2	Q9UDT6	0.0060606	-0.0083636	0.0204848	0.410207	0.929255
CLMP	Q9H6B4	-0.0018634	-0.0067329	0.0030062	0.453255	0.929255
CPB2	Q96IY4	-0.0009063	-0.0032749	0.0014622	0.453255	0.929255
CPXM1	Q96SM3	-0.0019178	-0.0067507	0.0029151	0.4367	0.929255
CST7	O76096	-0.0008547	-0.0030085	0.0012991	0.4367	0.929255
CSTB	P04080	-0.0007885	-0.0028489	0.001272	0.453255	0.929255
EFEMP1	Q12805	0.0029268	-0.004722	0.0105756	0.453255	0.929255
EGFL7	Q9UHF1	0.0046763	-0.0073094	0.0166619	0.444447	0.929255
EGLN1	Q9GZT9	-0.0045113	-0.0163008	0.0072782	0.453255	0.929255
ENTR1	Q96C92	-0.0030717	-0.01043	0.0042867	0.413253	0.929255
ERMAP	Q96PL5	-0.0068966	-0.0237931	0.01	0.423711	0.929255
FCRL6	Q6DN72	-0.0008092	-0.0028486	0.0012301	0.4367	0.929255
FGF2	P09038	-0.0008415	-0.0030407	0.0013576	0.453255	0.929255
FGFR4	P22455	-0.000603	-0.0021789	0.0009729	0.453255	0.929255
FUT3_FUT5	P21217,Q11128	0.001435	-0.0020807	0.0049507	0.423711	0.929255
GAS2	O43903	0.0051845	-0.0083643	0.0187333	0.453255	0.929255
GBP2	P32456	0.0055556	-0.0084444	0.0195556	0.4367	0.929255
GCNT1	Q02742	0.0014056	-0.0021365	0.0049478	0.4367	0.929255
GDF15	Q99988	0.0023873	-0.0033316	0.0081061	0.413253	0.929255
GIP	P09681	-0.015	-0.0509333	0.0209333	0.413253	0.929255
GPC5	P78333	0.000692	-0.0011165	0.0025006	0.453255	0.929255
HDGFL2	Q7Z4V5	-0.0125	-0.0451667	0.0201667	0.453255	0.929255
HS3ST3B1	Q9Y662	-0.001875	-0.006775	0.003025	0.453255	0.929255
IFI30	P13284	-0.0012048	-0.0043534	0.0019438	0.453255	0.929255
IGFBPL1	Q8WX77	0.0014862	-0.002259	0.0052314	0.4367	0.929255
IL12RB1	P42701	-0.0015695	-0.0055247	0.0023857	0.4367	0.929255
ITGB2	P05107	-0.0054795	-0.0189041	0.0079452	0.423711	0.929255
KCTD5	Q9NXV2	-0.0168675	-0.057012	0.0232771	0.410207	0.929255
KLK13	Q9UKR3	0.0013363	-0.0021559	0.0048285	0.453255	0.929255
LDLRAP1	Q5SW96	0.0118919	-0.017773	0.0415568	0.432035	0.929255
LHPP	Q9H008	-0.0015596	-0.0054897	0.0023706	0.4367	0.929255
LPCAT2	Q7L5N7	-0.0055556	-0.0195556	0.0084444	0.4367	0.929255
LRRC25	Q8N386	-0.0017915	-0.0064734	0.0028903	0.453255	0.929255
LRRFIP1	Q32MZ4	-0.0081081	-0.0292973	0.0130811	0.453255	0.929255
LTA	P01374	0.000929	-0.001282	0.00314	0.410207	0.929255
M6PR	P20645	-0.0034722	-0.0116389	0.0046944	0.404657	0.929255
MSMB	P08118	-0.0006459	-0.0023337	0.001042	0.453255	0.929255
NUB1	Q9Y5A7	-0.0037594	-0.0133383	0.0058195	0.441756	0.929255
ORM1	P02763	-0.0019417	-0.0065631	0.0026796	0.410207	0.929255
OSM	P13725	0.0095558	-0.0131166	0.0322282	0.408755	0.929255
PAPPA	Q13219	0.0095694	-0.0148134	0.0339522	0.441756	0.929255
PARP1	P09874	0.0044872	-0.0068205	0.0157949	0.4367	0.929255
PCDH7	O60245	-0.0050847	-0.0183729	0.0082034	0.453255	0.929255
PCOLCE	Q15113	-0.0035503	-0.0128284	0.0057278	0.453255	0.929255
PDIA3	P30101	-0.0108419	-0.0391752	0.0174915	0.453255	0.929255
PMS1	P54277	-0.0125	-0.044	0.019	0.4367	0.929255
PRSS27	Q9BQR3	-0.0037736	-0.0127547	0.0052075	0.410207	0.929255
PSMG4	Q5JS54	-0.0050279	-0.0170726	0.0070168	0.413253	0.929255
PZP	P20742	0.0018293	-0.0029512	0.0066098	0.453255	0.929255
RARRES2	Q99969	-0.002765	-0.0099908	0.0044608	0.453255	0.929255
RWDD1	Q9H446	-0.0069597	-0.0234725	0.0095531	0.408755	0.929255
SCARF1	Q14162	0.0015748	-0.0025407	0.0056903	0.453255	0.929255
SEL1L	Q9UBV2	0.0023026	-0.0033388	0.0079441	0.423711	0.929255
SERPINB1	P30740	-0.0068182	-0.0246364	0.011	0.453255	0.929255
SH2B3	Q9UQQ2	-0.0073171	-0.026439	0.0118049	0.453255	0.929255
SLAMF8	Q9P0V8	0.0008843	-0.0012822	0.0030508	0.423711	0.929255
SULT1A1	P50225	0.0065221	-0.0100962	0.0231403	0.441756	0.929255
TGFB1	P01137	0.0027682	-0.0040138	0.0095502	0.423711	0.929255
TNFAIP8	O95379	0.0078261	-0.0109217	0.0265739	0.413253	0.929255
TNFAIP8L2	Q6P589	-0.009375	-0.033875	0.015125	0.453255	0.929255
TNFRSF13C	Q96RJ3	-0.0015245	-0.0052597	0.0022106	0.423711	0.929255
TNFSF14	O43557	0.0023423	-0.0036613	0.0083459	0.444447	0.929255
ANGPTL1	O95841	0.001773	-0.0030922	0.0066383	0.47505	0.931744
ARSB	P15848	0.0016848	-0.0029383	0.006308	0.47505	0.931744
ASPN	Q9BXN1	-0.0021289	-0.0079707	0.0037129	0.47505	0.931744
CCL28	Q9NRJ3	0.009975	-0.0173963	0.0373463	0.47505	0.931744
CD226	Q15762	0.0019305	-0.0033668	0.0072278	0.47505	0.931744
CRH	P06850	-0.0021309	-0.0077991	0.0035373	0.461218	0.931744
DAPP1	Q9UN19	0.0051241	-0.0089364	0.0191846	0.47505	0.931744
DBN1	Q16643	0.0098039	-0.017098	0.0367059	0.47505	0.931744
F11	P03951	-0.0012987	-0.0048623	0.0022649	0.47505	0.931744
FBLN2	P98095	0.0042222	-0.0072474	0.0156919	0.47059	0.931744
FLT4	P35916	-0.002439	-0.0089579	0.0040798	0.463355	0.931744
FXN	Q16595	0.0064935	-0.0113247	0.0243117	0.47505	0.931744
HADH	Q16836	0.0103093	-0.0179794	0.0385979	0.47505	0.931744
HSD17B14	Q9BPX1	-0.0010316	-0.0038117	0.0017485	0.467059	0.931744
ITPR1	Q14643	0.0055556	-0.0094167	0.0205278	0.467059	0.931744
LECT2	O14960	-0.0006337	-0.0023726	0.0011052	0.47505	0.931744
LTA4H	P09960	-0.0057471	-0.0215172	0.010023	0.47505	0.931744
MEP1B	Q16820	0.0004673	-0.000815	0.0017495	0.47505	0.931744
MSLN	Q13421	-0.0010855	-0.0040109	0.0018399	0.467059	0.931744
NRP1	O14786	-0.0016447	-0.0061579	0.0028684	0.47505	0.931744
NUMB	P49757	0.0058824	-0.0102588	0.0220235	0.47505	0.931744
OMG	P23515	0.00625	-0.0105938	0.0230938	0.467059	0.931744
P4HB	P07237	0.0091954	-0.0155862	0.033977	0.467059	0.931744
PADI2	Q9Y2J8	0.0039063	-0.0068125	0.014625	0.47505	0.931744
PCDH1	Q08174	-0.0064103	-0.024	0.0111795	0.47505	0.931744
RNASEH2A	O75792	0.0054422	-0.0092245	0.0201088	0.467059	0.931744
RNF149	Q8NC42	0.0018939	-0.003303	0.0070909	0.47505	0.931744
RSPO3	Q9BXY4	-0.0032895	-0.0123158	0.0057368	0.47505	0.931744
SAMD9L	Q8IVG5	-0.0020716	-0.0076083	0.0034652	0.463355	0.931744
SETMAR	Q53H47	0.0023041	-0.0040184	0.0086267	0.47505	0.931744
SFTPD	P35247	0.0006623	-0.001155	0.0024795	0.47505	0.931744
TIMP2	P16035	0.005618	-0.0097978	0.0210337	0.47505	0.931744
TJAP1	Q5JTD0	-0.0136514	-0.0505162	0.0232134	0.467958	0.931744
TNFSF8	P32971	-0.0022124	-0.0082832	0.0038584	0.47505	0.931744
VGF	O15240	-0.0095652	-0.0351304	0.016	0.463355	0.931744
WIF1	Q9Y5W5	0.0027473	-0.0047912	0.0102857	0.47505	0.931744
YOD1	Q5VVQ6	-0.0046296	-0.0173333	0.0080741	0.47505	0.931744
ACADM	P11310	-0.0035365	-0.0146268	0.0075539	0.531971	0.938784
ACE	P12821	0.001087	-0.0023217	0.0044957	0.531971	0.938784
ADGRD1	Q6QNK2	0.0011873	-0.0032084	0.0055831	0.59652	0.938784
ADGRE2	Q9UHX3	0.0021583	-0.0048921	0.0092086	0.548506	0.938784
AFAP1	Q8N556	0.0003693	-0.0010785	0.0018172	0.617075	0.938784
AKR1C4	P17516	-0.0090946	-0.0388038	0.0206145	0.548506	0.938784
ALDH3A1	P30838	-0.0008439	-0.0041519	0.0024641	0.617075	0.938784
ALPP	P05187	0.0010163	-0.0025691	0.0046016	0.578515	0.938784
AMN	Q9BXJ7	0.0007979	-0.0015479	0.0031436	0.504985	0.938784
ANXA2	P07355	0.0011013	-0.0023524	0.0045551	0.531971	0.938784
AOC3	Q16853	-0.0008187	-0.0040281	0.0023906	0.617075	0.938784
APOL1	O14791	0.0019608	-0.0044444	0.008366	0.548506	0.938784
APPL2	Q8NEU8	0.0031175	-0.0075755	0.0138105	0.567709	0.938784
B3GNT7	Q8NFL0	0.000684	-0.0017291	0.0030971	0.578515	0.938784
BSG	P35613	-0.0059633	-0.0266422	0.0147156	0.571926	0.938784
BTN1A1	Q13410	-0.0020134	-0.0092483	0.0052215	0.585441	0.938784
C1QTNF9	P0C862	-0.0005314	-0.0022675	0.0012046	0.548506	0.938784
C1S	P09871	-0.0009202	-0.0039264	0.0020859	0.548506	0.938784
CA12	O43570	0.0014184	-0.0041418	0.0069787	0.617075	0.938784
CA4	P22748	-0.0015931	-0.0063971	0.0032108	0.515692	0.938784
CA5A	P35218	-0.0007417	-0.0034067	0.0019234	0.585441	0.938784
CANT1	Q8WVQ1	0.0033493	-0.0069665	0.0136651	0.52454	0.938784
CASP3	P42574	-0.0039346	-0.017816	0.0099467	0.578515	0.938784
CCL17	Q92583	0.0023747	-0.0048654	0.0096148	0.520317	0.938784
CCL18	P55774	-0.0008824	-0.0037647	0.002	0.548506	0.938784
CCL19	Q99731	-0.0066038	-0.0250943	0.0118868	0.483927	0.938784
CCL2	P13500	-0.0057971	-0.0285217	0.0169275	0.617075	0.938784
CCN2	P29279	0.0014577	-0.0031137	0.0060292	0.531971	0.938784
CD27	P26842	0.0017361	-0.0043889	0.0078611	0.578515	0.938784
CD300C	Q08708	-0.001037	-0.0045215	0.0024474	0.559669	0.938784
CD300LF	Q8TDQ1	-0.0004039	-0.0019871	0.0011793	0.617075	0.938784
CD300LG	Q6UXG3	0.0017078	-0.003685	0.0071006	0.534804	0.938784
CD302	Q8IX05	0.0015831	-0.0041055	0.0072718	0.585441	0.938784
CD36	P16671	0.0015038	-0.0036541	0.0066617	0.567709	0.938784
CD38	P28907	0.0012225	-0.0030905	0.0055355	0.578515	0.938784
CD55	P08174	-0.0008753	-0.0043063	0.0025558	0.617075	0.938784
CD80	P33681	0.0011785	-0.0024512	0.0048081	0.52454	0.938784
CD83	Q01151	0.0030457	-0.0059086	0.012	0.504985	0.938784
CDH23	Q9H251	-0.0038217	-0.0163057	0.0086624	0.548506	0.938784
CDKN1A	P38936	0.0037594	-0.0072932	0.014812	0.504985	0.938784
CEACAM1	P13688	-0.0011605	-0.0057099	0.0033888	0.617075	0.938784
CEACAM6	P40199	0.003876	-0.0082791	0.016031	0.531971	0.938784
CEACAM8	P31997	0.0038168	-0.0081527	0.0157863	0.531971	0.938784
CEP152	O94986	0.0090909	-0.0250606	0.0432424	0.601852	0.938784
CERT	Q9Y5P4	-0.0091295	-0.0382068	0.0199479	0.538301	0.938784
CFH	P08603	0.0011876	-0.0030024	0.0053777	0.578515	0.938784
CHCHD10	Q8WYQ3	-0.0078125	-0.0307813	0.0151563	0.504985	0.938784
CHGB	P05060	0.00067	-0.0016281	0.0029682	0.567709	0.938784
CIAPIN1	Q6FI81	-0.0085106	-0.0377021	0.0206809	0.567709	0.938784
CIT	O14578	-0.0062201	-0.0306029	0.0181627	0.617075	0.938784
CLGN	O14967	-0.0006843	-0.002864	0.0014953	0.538301	0.938784
CNTN5	O94779	0.0011421	-0.0020914	0.0043756	0.488744	0.938784
COMMD1	Q8N668	-0.0023324	-0.0097609	0.0050962	0.538301	0.938784
CPVL	Q9H3G5	-0.0008314	-0.0031591	0.0014964	0.483927	0.938784
CRISP2	P16562	0.0008214	-0.0019959	0.0036386	0.567709	0.938784
CRTAC1	Q9NQ79	-0.0006394	-0.0031458	0.001867	0.617075	0.938784
CRYBB2	P43320	0.0115207	-0.0318341	0.0548756	0.602483	0.938784
CSPG4	Q6UVK1	-0.0044118	-0.0202647	0.0114412	0.585441	0.938784
CTRC	Q99895	0.0014493	-0.0031667	0.0060652	0.538301	0.938784
CTSD	P07339	0.0014228	-0.0041545	0.007	0.617075	0.938784
CTSS	P25774	-0.0010221	-0.004528	0.0024838	0.567709	0.938784
CWC15	Q9P013	-0.0063492	-0.0312381	0.0185397	0.617075	0.938784
CX3CL1	P78423	-0.001931	-0.0085545	0.0046924	0.567709	0.938784
CXCL1	P09341	-0.0007587	-0.0031381	0.0016206	0.531971	0.938784
CYB5R2	Q6BCY4	-0.0020478	-0.0080683	0.0039727	0.504985	0.938784
DBI	P07108	-0.0018809	-0.0074107	0.0036489	0.504985	0.938784
DDX58	O95786	0.0018116	-0.0038696	0.0074928	0.531971	0.938784
DGCR6	Q14129	-0.0040323	-0.0182581	0.0101935	0.578515	0.938784
DKK4	Q9UBT3	-0.0024823	-0.0101277	0.0051631	0.52454	0.938784
DKKL1	Q9UK85	0.0004032	-0.0010194	0.0018258	0.578515	0.938784
DNAJB1	P25685	0.0078431	-0.022902	0.0385882	0.617075	0.938784
DPP4	P27487	0.0023041	-0.0049217	0.00953	0.531971	0.938784
DPY30	Q9C005	0.0091603	-0.0222595	0.0405801	0.567709	0.938784
DSG3	P32926	0.0016129	-0.0040774	0.0073032	0.578515	0.938784
ECI2	O75521	0.0017668	-0.0037739	0.0073074	0.531971	0.938784
ECM1	Q16610	-0.0007496	-0.0031004	0.0016012	0.531971	0.938784
EDN1	P05305	-0.0019084	-0.0086412	0.0048244	0.578515	0.938784
EHD3	Q9NZN3	0.0026316	-0.0056211	0.0108842	0.531971	0.938784
ENO2	P09104	0.0033432	-0.0071411	0.0138275	0.531971	0.938784
ENSA	O43768	0.01	-0.0210333	0.0410333	0.527662	0.938784
EPHA1	P21709	0.0020576	-0.0060082	0.0101235	0.617075	0.938784
ERC2	O15083	-0.0099735	-0.047566	0.0276189	0.603064	0.938784
ESYT2	A0FGR8	0.002963	-0.0086519	0.0145778	0.617075	0.938784
EVI5	O60447	0.0034247	-0.0073151	0.0141644	0.531971	0.938784
F2R	P25116	0.0042857	-0.0097143	0.0182857	0.548506	0.938784
F7	P08709	-0.0009223	-0.0040211	0.0021765	0.559669	0.938784
FABP1	P07148	-0.002193	-0.0090702	0.0046842	0.531971	0.938784
FABP2	P12104	0.0019048	-0.0055619	0.0093714	0.617075	0.938784
FABP4	P15090	-0.0052174	-0.0205565	0.0101217	0.504985	0.938784
FABP6	P51161	-0.0051471	-0.0195588	0.0092647	0.483927	0.938784
FAM172A	Q8WUF8	0.0038251	-0.0079563	0.0156066	0.52454	0.938784
FAM3D	Q96BQ1	-0.001227	-0.0060368	0.0035828	0.617075	0.938784
FASLG	P48023	0.0048544	-0.0141748	0.0238835	0.617075	0.938784
FCAMR	Q8WWV6	-0.0013921	-0.0054849	0.0027007	0.504985	0.938784
FCN2	Q15485	-0.0006504	-0.0032	0.0018992	0.617075	0.938784
FCRL2	Q96LA5	0.0007905	-0.0017918	0.0033729	0.548506	0.938784
FLRT2	O43155	-0.0007184	-0.0035345	0.0020977	0.617075	0.938784
FNTA	P49354	-0.0095238	-0.0398571	0.0208095	0.538301	0.938784
FOLR1	P15328	-0.0048387	-0.0206452	0.0109677	0.548506	0.938784
FOLR3	P41439	0.0005972	-0.0013536	0.002548	0.548506	0.938784
GC	P02774	0.00033	-0.0009637	0.0016238	0.617075	0.938784
GCLM	P48507	0.0072978	-0.0177337	0.0323294	0.567709	0.938784
GFRA1	P56159	0.0020478	-0.0046416	0.0087372	0.548506	0.938784
GFRA2	O00451	-0.0013605	-0.0060272	0.0033061	0.567709	0.938784
GGT1	P19440	-0.002	-0.008272	0.004272	0.531971	0.938784
GHR	P10912	0.0005839	-0.0017051	0.002873	0.617075	0.938784
GIPC3	Q8TF64	-0.0023529	-0.0092706	0.0045647	0.504985	0.938784
GLB1	P16278	-0.0018182	-0.0080545	0.0044182	0.567709	0.938784
GPR37	O15354	-0.0006494	-0.0026857	0.001387	0.531971	0.938784
GRHPR	Q9UBQ7	-0.0015152	-0.0074545	0.0044242	0.617075	0.938784
GSR	P00390	0.0040966	-0.0087503	0.0169435	0.531971	0.938784
GSTP1	P09211	-0.0020408	-0.0100408	0.0059592	0.617075	0.938784
HEG1	Q9ULI3	-0.0048077	-0.0198846	0.0102692	0.531971	0.938784
HIP1R	O75146	0.0048193	-0.0093494	0.018988	0.504985	0.938784
HLA-DRA	P01903	-0.000885	-0.004354	0.0025841	0.617075	0.938784
HMOX1	P09601	-0.0061728	-0.0267407	0.0143951	0.556374	0.938784
ICOSLG	O75144	-0.0010244	-0.00504	0.0029912	0.617075	0.938784
IDI2	Q9BXS1	0.0014876	-0.0033719	0.0063471	0.548506	0.938784
IFIT3	O14879	0.0034188	-0.0099829	0.0168205	0.617075	0.938784
IFNL1	Q8IU54	-0.0090909	-0.0402727	0.0220909	0.567709	0.938784
IGF1R	P08069	-0.0044248	-0.0200354	0.0111858	0.578515	0.938784
IGFBP6	P24592	-0.0053435	-0.0218015	0.0111145	0.52454	0.938784
IL15RA	Q13261	0.0019841	-0.0042381	0.0082063	0.531971	0.938784
IL16	Q14005	-0.0007415	-0.0036483	0.0021653	0.617075	0.938784
IL17RA	Q96F46	-0.0004785	-0.0023541	0.0013971	0.617075	0.938784
IL6ST	P40189	0.0026415	-0.0054943	0.0107774	0.52454	0.938784
INSL5	Q9Y5Q6	0.0023256	-0.0067907	0.0114419	0.617075	0.938784
JAM2	P57087	0.0072039	-0.0163288	0.0307366	0.548506	0.938784
JPT2	Q9H910	0.0133333	-0.0324	0.0590667	0.567709	0.938784
KDR	P35968	0.001435	-0.002858	0.0057281	0.512357	0.938784
KIAA0319	Q5VV43	-0.0013605	-0.0060272	0.0033061	0.567709	0.938784
KLK6	Q92876	-0.0021053	-0.0103579	0.0061474	0.617075	0.938784
KLKB1	P03952	0.0010695	-0.003123	0.005262	0.617075	0.938784
LACRT	Q9GZZ8	0.0054795	-0.016	0.0269589	0.617075	0.938784
LAIR2	Q6ISS4	0.0008531	-0.0017479	0.003454	0.520317	0.938784
LCN15	Q6UWW0	-0.0007669	-0.003773	0.0022393	0.617075	0.938784
LCP1	P13796	-0.0004838	-0.0022446	0.0012771	0.590259	0.938784
LGALS4	P56470	0.0056738	-0.0130922	0.0244397	0.553454	0.938784
LILRA5	A6NI73	-0.0014293	-0.0059115	0.003053	0.531971	0.938784
LIPF	P07098	-0.0016673	-0.0068959	0.0035613	0.531971	0.938784
LRCH4	O75427	0.0067568	-0.0170811	0.0305946	0.578515	0.938784
LY9	Q9HBG7	-0.0008418	-0.0038114	0.0021279	0.578515	0.938784
LYSMD3	Q7Z3D4	-0.0096154	-0.0397692	0.0205385	0.531971	0.938784
LZTFL1	Q9NQ48	0.0026415	-0.0069736	0.0122566	0.590259	0.938784
MAP2K1	Q02750	-0.0116109	-0.0444828	0.0212609	0.488744	0.938784
MAPK13	O15264	0.0068966	-0.0201379	0.033931	0.617075	0.938784
MASP1	P48740	0.0020658	-0.0060322	0.0101639	0.617075	0.938784
MCEE	Q96PE7	-0.0021739	-0.0096304	0.0052826	0.567709	0.938784
MDM1	Q8TC05	0.0020408	-0.0059592	0.0100408	0.617075	0.938784
MEPE	Q9NQ76	-0.0035714	-0.0152381	0.0080952	0.548506	0.938784
MERTK	Q12866	-0.0015326	-0.0067893	0.0037241	0.567709	0.938784
METAP2	P50579	-0.0072727	-0.0357818	0.0212364	0.617075	0.938784
MINDY1	Q8N5J2	0.0025118	-0.0061036	0.0111272	0.567709	0.938784
MITD1	Q8WV92	0.0054795	-0.016	0.0269589	0.617075	0.938784
MST1	P26927	0.0003828	-0.0011177	0.0018833	0.617075	0.938784
MYOM3	Q5VTT5	0.0080808	-0.0156768	0.0318384	0.504985	0.938784
NELL1	Q92832	-0.001423	-0.0057335	0.0028875	0.517594	0.938784
NEXN	Q0ZGT2	-0.0041958	-0.0206434	0.0122517	0.617075	0.938784
NFKB1	P19838	0.0033613	-0.0081681	0.0148908	0.567709	0.938784
NPTX1	Q15818	-0.0009674	-0.0040484	0.0021137	0.538301	0.938784
NPTX2	P47972	-0.0014837	-0.0061365	0.0031691	0.531971	0.938784
NRTN	Q99748	-0.0094118	-0.0416941	0.0228706	0.567709	0.938784
NT5C	Q8TCD5	0.0011494	-0.0021047	0.0044036	0.488744	0.938784
NT5E	P21589	0.0006791	-0.001983	0.0033413	0.617075	0.938784
NUDT16	Q96DE0	0.0020833	-0.00543	0.0095967	0.586801	0.938784
NUDT5	Q9UKK9	0.0071429	-0.0173571	0.0316429	0.567709	0.938784
OBP2B	Q9NPH6	0.0007174	-0.0018135	0.0032482	0.578515	0.938784
PAEP	P09466	0.0005754	-0.0016801	0.0028308	0.617075	0.938784
PAG1	Q9NWQ8	0.0055556	-0.0162222	0.0273333	0.617075	0.938784
PAM	P19021	-0.0009973	-0.0041958	0.0022013	0.541126	0.938784
PARD3	Q8TEW0	0.0069444	-0.0148333	0.0287222	0.531971	0.938784
PBLD	P30039	0.0010417	-0.0020208	0.0041042	0.504985	0.938784
PDIA4	P13667	0.0064815	-0.0116667	0.0246296	0.483927	0.938784
PDIA5	Q14554	-0.0016194	-0.0071741	0.0039352	0.567709	0.938784
PDZK1	Q5T2W1	-0.0035088	-0.0155439	0.0085263	0.567709	0.938784
PEAR1	Q5VY43	0.0023697	-0.0050616	0.0098009	0.531971	0.938784
PECR	Q9BY49	-0.0017897	-0.0070515	0.003472	0.504985	0.938784
PGLYRP1	O75594	0.0017544	-0.0037474	0.0072561	0.531971	0.938784
PHACTR2	O75167	0.002439	-0.0047317	0.0096098	0.504985	0.938784
PIK3IP1	Q96FE7	0.0015152	-0.0038303	0.0068606	0.578515	0.938784
PLTP	P55058	-0.000998	-0.004519	0.002523	0.578515	0.938784
PON3	Q15166	-0.0013699	-0.0067397	0.004	0.617075	0.938784
PPME1	Q9Y570	0.0112245	-0.0227755	0.0452245	0.517594	0.938784
PPP2R5A	Q15172	-0.0052288	-0.0218824	0.0114248	0.538301	0.938784
PRG2	P13727	-0.0046667	-0.0203467	0.0110133	0.559669	0.938784
PRSS22	Q9GZN4	-0.0020161	-0.0083387	0.0043065	0.531971	0.938784
PSME1	Q06323	-0.004	-0.01968	0.01168	0.617075	0.938784
PSME2	Q9UL46	-0.0036036	-0.0177297	0.0105225	0.617075	0.938784
PSRC1	Q6PGN9	-0.0038147	-0.015297	0.0076676	0.514942	0.938784
PTPRZ1	P23471	0.0023217	-0.0056417	0.0102851	0.567709	0.938784
PXDNL	A1KZ92	0.0017391	-0.003942	0.0074203	0.548506	0.938784
QPCT	Q16769	0.0009762	-0.0023722	0.0043246	0.567709	0.938784
RBP7	Q96R05	0.0017007	-0.0042993	0.0077007	0.578515	0.938784
RBPMS2	Q6ZRY4	0.0053571	-0.0144762	0.0251905	0.59652	0.938784
RET	P07949	0.0010989	-0.0032088	0.0054066	0.617075	0.938784
RETN	Q9HD89	-0.0022727	-0.0086761	0.0041307	0.486647	0.938784
RLN2	P04090	0.0025157	-0.0073459	0.0123774	0.617075	0.938784
RPL14	P50914	0.0111111	-0.0208296	0.0430519	0.495354	0.938784
RSPO1	Q2MKA7	-0.0021368	-0.0096752	0.0054017	0.578515	0.938784
S100A12	P80511	0.0025532	-0.0049532	0.0100596	0.504985	0.938784
SBSN	Q6UWP8	0.0006901	-0.002015	0.0033952	0.617075	0.938784
SELP	P16109	-0.0016949	-0.008339	0.0049492	0.617075	0.938784
SERPINE1	P05121	-0.0045872	-0.0207706	0.0115963	0.578515	0.938784
SERPING1	P05155	0.0032037	-0.0071121	0.0135195	0.542726	0.938784
SERPINI1	Q99574	-0.0013216	-0.005207	0.0025639	0.504985	0.938784
SFTPA1	Q8IWL2	-0.0029197	-0.012219	0.0063796	0.538301	0.938784
SHBG	P04278	0.0014706	-0.0035735	0.0065147	0.567709	0.938784
SHMT1	P34896	0.0006878	-0.0014691	0.0028446	0.531971	0.938784
SIRPB1	O00241	-0.0005297	-0.0026059	0.0015466	0.617075	0.938784
SLAMF7	Q9NQ25	-0.0006438	-0.0031674	0.0018798	0.617075	0.938784
SLC16A1	P53985	0.0071277	-0.0173204	0.0315758	0.567709	0.938784
SLIT2	O94813	0.0071429	-0.0208571	0.0351429	0.617075	0.938784
SLURP1	P55000	0.001017	-0.0024714	0.0045055	0.567709	0.938784
SMAD3	P84022	0.0021382	-0.0045672	0.0088437	0.531971	0.938784
SNX15	Q9NRS6	0.0009021	-0.002634	0.0044381	0.617075	0.938784
SPINK4	O60575	0.0005687	-0.0012891	0.0024265	0.548506	0.938784
SPTLC1	O15269	-0.0026643	-0.0117158	0.0063872	0.563991	0.938784
ST3GAL1	Q11201	-0.0017621	-0.0078062	0.0042819	0.567709	0.938784
TBC1D23	Q9NUY8	-0.0026316	-0.0116579	0.0063947	0.567709	0.938784
TCN1	P20061	0.0012032	-0.0024652	0.0048717	0.520317	0.938784
TEX101	Q9BY14	-0.0023256	-0.0108721	0.0062209	0.593803	0.938784
TFF1	P04155	-0.0017422	-0.0078885	0.0044042	0.578515	0.938784
TFPI	P10646	-0.0011429	-0.0050629	0.0027771	0.567709	0.938784
THBS4	P35443	-0.0022222	-0.0091911	0.0047467	0.531971	0.938784
TIGAR	Q9NQ88	0.0081967	-0.0207213	0.0371148	0.578515	0.938784
TIMP3	P35625	-0.0007734	-0.003199	0.0016521	0.531971	0.938784
TINAGL1	Q9GZM7	0.0073171	-0.0141951	0.0288293	0.504985	0.938784
TMEM132A	Q24JP5	0.0006579	-0.0015987	0.0029145	0.567709	0.938784
TMEM25	Q86YD3	0.001393	-0.0032876	0.0060736	0.559669	0.938784
TOP2B	Q02880	0.0063158	-0.0122526	0.0248842	0.504985	0.938784
TP53	P04637	0.00625	-0.01825	0.03075	0.617075	0.938784
TREH	O43280	0.0004587	-0.0011147	0.0020321	0.567709	0.938784
TRIM5	Q9C035	-0.0014888	-0.0068387	0.003861	0.585441	0.938784
TTF2	Q9UNY4	0.0014628	-0.0027074	0.005633	0.491768	0.938784
UMOD	P07911	-0.0007361	-0.0027971	0.0013249	0.483927	0.938784
USP28	Q96RU2	0.0055556	-0.0148611	0.0259722	0.593803	0.938784
VAV3	Q9UKW4	0.0074074	-0.018	0.0328148	0.567709	0.938784
VCAN	P13611	-0.0006349	-0.0028127	0.0015429	0.567709	0.938784
VEGFB	P49765	0.0050847	-0.0098644	0.0200339	0.504985	0.938784
VNN1	O95497	-0.0004023	-0.0019794	0.0011747	0.617075	0.938784
VNN2	O95498	0.0005998	-0.0014575	0.0026571	0.567709	0.938784
VSTM2L	Q96N03	-0.0041958	-0.0165315	0.0081399	0.504985	0.938784
VWC2L	B2RUY7	-0.0039216	-0.0192941	0.011451	0.617075	0.938784
WNT9A	O14904	-0.004065	-0.016813	0.0086829	0.531971	0.938784
XRCC4	Q13426	0.0072165	-0.0150103	0.0294433	0.52454	0.938784
ZBTB17	Q13105	-0.0090909	-0.0402727	0.0220909	0.567709	0.938784
ZPR1	O75312	0.0072727	-0.0176727	0.0322182	0.567709	0.938784
LY96	Q9Y6Y9	-0.0071429	-0.0361429	0.0218571	0.629267	0.956463
ADAM23	O75077	0.0005556	-0.0022756	0.0033867	0.700522	0.965253
ADAM8	P78325	0.0007042	-0.0026085	0.0040169	0.676922	0.965253
ADAMTS4	O75173	-0.002521	-0.0140504	0.0090084	0.668235	0.965253
ADGRE1	Q14246	0.0013393	-0.0043482	0.0070268	0.644412	0.965253
ALCAM	Q13740	0.0038194	-0.0125139	0.0201528	0.646713	0.965253
ANGPT2	O15123	-0.0020134	-0.0125369	0.0085101	0.70766	0.965253
BAG3	O95817	-0.0042553	-0.0261489	0.0176383	0.703239	0.965253
BAP18	Q8IXM2	0.0059406	-0.0192871	0.0311683	0.644412	0.965253
BST1	Q10588	0.0003298	-0.0010923	0.001752	0.649436	0.965253
C1QL2	Q7Z5L3	-0.001487	-0.0080446	0.0050706	0.656721	0.965253
C8B	P07358	0.0005952	-0.0025159	0.0037063	0.70766	0.965253
CA11	O75493	-0.0056861	-0.0307615	0.0193894	0.656721	0.965253
CC2D1A	Q6P1N0	0.0076687	-0.0290061	0.0443436	0.681926	0.965253
CDH5	P33151	-0.0016892	-0.0102973	0.0069189	0.700522	0.965253
CEMIP2	Q9UHN6	0.002521	-0.0090084	0.0140504	0.668235	0.965253
CETN3	O15182	0.0016949	-0.0071638	0.0105537	0.70766	0.965253
CFHR5	Q9BXR6	0.000894	-0.0033614	0.0051494	0.680512	0.965253
CKAP4	Q07065	-0.0020408	-0.0110408	0.0069592	0.656721	0.965253
CLPS	P04118	0.0005747	-0.0024291	0.0035785	0.70766	0.965253
CNPY4	Q8N129	-0.0019011	-0.0108441	0.0070418	0.676922	0.965253
COCH	O43405	-0.0009862	-0.0056252	0.0036529	0.676922	0.965253
COL2A1	P02458	0.0004087	-0.0014605	0.0022779	0.668235	0.965253
COL5A1	P20908	0.00181	-0.0070588	0.0106787	0.689156	0.965253
CPA2	P48052	-0.0010782	-0.0063612	0.0042049	0.689156	0.965253
CPQ	Q9Y646	0.0018568	-0.0078133	0.0115268	0.706661	0.965253
CSF2RB	P32927	0.0002698	-0.0011403	0.0016799	0.70766	0.965253
CST3	P01034	-0.0013029	-0.0070489	0.004443	0.656721	0.965253
CTF1	Q16619	0.005942	-0.0212328	0.0331168	0.668235	0.965253
CTSF	Q9UBX1	0.0013953	-0.0058977	0.0086884	0.70766	0.965253
DDAH1	O94760	0.002139	-0.0072941	0.0115722	0.656721	0.965253
DDHD2	O94830	0.0026987	-0.0114064	0.0168037	0.70766	0.965253
DNPH1	O43598	0.0010989	-0.0040703	0.0062681	0.676922	0.965253
EGFLAM	Q63HQ2	0.0012212	-0.0044966	0.0069389	0.675505	0.965253
EIF2AK3	Q9NZJ5	0.0025	-0.0089333	0.0139333	0.668235	0.965253
ELN	P15502	0.0044118	-0.0172059	0.0260294	0.689156	0.965253
EPHX2	P34913	-0.0030425	-0.0179507	0.0118657	0.689156	0.965253
FABP5	Q01469	-0.0028708	-0.0169378	0.0111962	0.689156	0.965253
FABP9	Q0Z7S8	0.0043269	-0.0154615	0.0241154	0.668235	0.965253
FAP	Q12884	0.0011583	-0.0047066	0.0070232	0.698685	0.965253
FBN2	P35556	-0.000956	-0.0054532	0.0035411	0.676922	0.965253
FCAR	P24071	-0.0004739	-0.002564	0.0016161	0.656721	0.965253
FUOM	A2VDF0	0.0023669	-0.0096174	0.0143511	0.698685	0.965253
GALNT10	Q86SR1	0.0008021	-0.0028663	0.0044706	0.668235	0.965253
GALNT2	Q10471	-0.0010453	-0.0058258	0.0037352	0.668235	0.965253
GALNT3	Q14435	-0.0007752	-0.0048269	0.0032765	0.70766	0.965253
GGT5	P36269	-0.0012158	-0.0071733	0.0047416	0.689156	0.965253
GLRX	P35754	-0.0006693	-0.0038179	0.0024793	0.676922	0.965253
GYS1	P13807	-0.0090909	-0.0536364	0.0354545	0.689156	0.965253
HBQ1	P09105	-0.0008889	-0.0052444	0.0034667	0.689156	0.965253
HJV	Q6ZVN8	0.0020033	-0.0084674	0.0124741	0.70766	0.965253
HMCN2	Q8NDA2	-0.0004934	-0.0030724	0.0020855	0.70766	0.965253
HRG	P04196	0.0006479	-0.0027387	0.0040346	0.70766	0.965253
IFNGR2	P38484	-0.0002833	-0.0016714	0.0011048	0.689156	0.965253
IGF2R	P11717	-0.0008993	-0.004777	0.0029784	0.649436	0.965253
IGFBP3	P17936	-0.0006652	-0.0041419	0.0028115	0.70766	0.965253
IL12A_IL12B	P29460	0.0005703	-0.0024106	0.0035513	0.70766	0.965253
IL12B	P29460	0.0005535	-0.0023395	0.0034465	0.70766	0.965253
IL17C	Q9P0M4	-0.002459	-0.0153115	0.0103934	0.70766	0.965253
IL6R	P08887	0.0002757	-0.0009853	0.0015368	0.668235	0.965253
IMPA1	P29218	0.0014286	-0.0060381	0.0088952	0.70766	0.965253
ITGB6	P18564	0.001049	-0.0044336	0.0065315	0.70766	0.965253
ITPA	Q9BY32	0.0005828	-0.0018651	0.0030308	0.640738	0.965253
KLK11	Q9UBX7	-0.0010408	-0.0061405	0.004059	0.689156	0.965253
KRT19	P08727	-0.002027	-0.0126216	0.0085676	0.70766	0.965253
KYNU	Q16719	0.0014493	-0.004942	0.0078406	0.656721	0.965253
LAMB1	P07942	0.00048	-0.0020288	0.0029888	0.70766	0.965253
LPO	P22079	-0.0010345	-0.0064414	0.0043724	0.70766	0.965253
LRIG1	Q96JA1	0.0003513	-0.0014848	0.0021874	0.70766	0.965253
LYVE1	Q9Y5Y7	-0.0020833	-0.012	0.0078333	0.680512	0.965253
MAP4K5	Q9Y4K4	0.0020566	-0.006509	0.0106221	0.637935	0.965253
MARCO	Q9UEW3	-0.0012346	-0.007284	0.0048148	0.689156	0.965253
MAVS	Q7Z434	0.004	-0.016384	0.024384	0.700522	0.965253
MDH1	P40925	-0.0032609	-0.0203043	0.0137826	0.70766	0.965253
MEGF10	Q96KG7	-0.0007444	-0.0041489	0.00266	0.668235	0.965253
MGLL	Q99685	-0.0046102	-0.0256942	0.0164738	0.668235	0.965253
MPI	P34949	0.0014706	-0.0052549	0.0081961	0.668235	0.965253
MTHFSD	Q2M296	0.000641	-0.0027094	0.0039915	0.70766	0.965253
MTUS1	Q9ULD2	0.0023202	-0.0076845	0.0123248	0.649436	0.965253
MYDGF	Q969H8	0.0037415	-0.0155918	0.0230748	0.704457	0.965253
NAGK	Q9UJ70	0.0013699	-0.00579	0.0085297	0.70766	0.965253
NECTIN4	Q96NY8	0.0011416	-0.0042283	0.0065114	0.676922	0.965253
NFATC1	O95644	0.0037736	-0.0128679	0.0204151	0.656721	0.965253
NFU1	Q9UMS0	0.0030675	-0.011362	0.0174969	0.676922	0.965253
NOS1	P29475	0.0027273	-0.0097455	0.0152	0.668235	0.965253
NUCB2	P80303	-0.0007463	-0.0041592	0.0026667	0.668235	0.965253
PI16	Q6UXB8	-0.0014218	-0.0074597	0.0046161	0.644412	0.965253
PILRA	Q9UKJ1	-0.0003064	-0.0019081	0.0012952	0.70766	0.965253
PILRB	Q9UKJ0	-0.0002646	-0.0016473	0.0011182	0.70766	0.965253
PON1	P27169	0.000406	-0.0014506	0.0022625	0.668235	0.965253
PRTG	Q2VWP7	0.0006928	-0.0029284	0.0043141	0.70766	0.965253
PSMD5	Q16401	-0.0061631	-0.0343492	0.0220229	0.668235	0.965253
PTPRN2	Q92932	0.0019481	-0.0082338	0.0121299	0.70766	0.965253
PTS	Q03393	-0.0012574	-0.0078293	0.0053145	0.70766	0.965253
RBP1	P09455	0.0033058	-0.0112727	0.0178843	0.656721	0.965253
REG3G	Q6UW15	0.0010904	-0.0046089	0.0067898	0.70766	0.965253
ROBO1	Q9Y6N7	0.0016807	-0.0057311	0.0090924	0.656721	0.965253
ROBO2	Q9HCK4	0.0030303	-0.0128081	0.0188687	0.70766	0.965253
RRM2B	Q7LG56	0.0030577	-0.0109261	0.0170414	0.668235	0.965253
RTN4IP1	Q8WWV3	-0.003125	-0.0194583	0.0132083	0.70766	0.965253
SCAMP3	O14828	0.005	-0.01705	0.02705	0.656721	0.965253
SCG3	Q8WXD2	0.0004286	-0.0018114	0.0026686	0.70766	0.965253
SCGN	O76038	0.0033333	-0.0140889	0.0207556	0.70766	0.965253
SCLY	Q96I15	0.00199	-0.0067861	0.0107662	0.656721	0.965253
SELL	P14151	0.0007371	-0.0031155	0.0045897	0.70766	0.965253
SEMA3F	Q13275	-0.0024876	-0.0151642	0.0101891	0.700522	0.965253
SEPTIN8	Q92599	0.0027211	-0.0106122	0.0160544	0.689156	0.965253
SESTD1	Q86VW0	0.0029126	-0.0104078	0.016233	0.668235	0.965253
SHH	Q15465	-0.0054545	-0.0304	0.0194909	0.668235	0.965253
SLC9A3R2	Q15599	0.0028986	-0.0113043	0.0171014	0.689156	0.965253
SNAP25	P60880	0.0027027	-0.0114234	0.0168288	0.70766	0.965253
SNED1	Q8TER0	-0.0025862	-0.0161034	0.010931	0.70766	0.965253
SORD	Q00796	0.0035176	-0.0112563	0.0182915	0.640738	0.965253
SUGP1	Q8IWZ8	-0.0012346	-0.007284	0.0048148	0.689156	0.965253
TBCC	Q15814	0.0023529	-0.0078588	0.0125647	0.651548	0.965253
TFPI2	P48307	-0.0038298	-0.0213447	0.0136851	0.668235	0.965253
TG	P01266	0.004721	-0.016309	0.0257511	0.659937	0.965253
TGFA	P01135	-0.002809	-0.0160225	0.0104045	0.676922	0.965253
TGFBR2	P37173	-0.0085714	-0.0449714	0.0278286	0.644412	0.965253
THBD	P07204	0.0020101	-0.0068543	0.0108744	0.656721	0.965253
TIE1	P35590	0.0015385	-0.0054974	0.0085744	0.668235	0.965253
TIMP4	Q99727	0.0009195	-0.0031356	0.0049747	0.656721	0.965253
TK1	P04183	0.0039755	-0.0146055	0.0225566	0.674957	0.965253
TLR3	O15455	0.00026	-0.0010988	0.0016187	0.70766	0.965253
TNFRSF8	P28908	0.0018018	-0.007027	0.0106306	0.689156	0.965253
TNFSF12	O43508	-0.0008	-0.0049813	0.0033813	0.70766	0.965253
VAT1	Q99536	-0.002069	-0.0128828	0.0087448	0.70766	0.965253
ABHD14B	Q96IU4	-0.0016517	-0.0121728	0.0088694	0.758316	0.965757
ACYP1	P07311	-0.0014435	-0.01166	0.0087731	0.781839	0.965757
AGT	P01019	0.0005626	-0.0024698	0.0035949	0.71613	0.965757
AIF1L	Q9BQI0	-0.0009911	-0.0068188	0.0048366	0.738883	0.965757
AMY1A_AMY1B_AMY1C	P0DUB6,P0DTE7,P0DTE8	0.0007712	-0.0042674	0.0058098	0.764177	0.965757
ANGPTL4	Q9BY76	0.000738	-0.0043247	0.0058007	0.775097	0.965757
ANPEP	P15144	-0.0007344	-0.0050526	0.0035838	0.738883	0.965757
ANXA10	Q9UJ72	0.0043478	-0.0254783	0.0341739	0.775097	0.965757
APEX1	P27695	0.0007653	-0.0037347	0.0052653	0.738883	0.965757
APOA2	P02652	0.0030769	-0.0180308	0.0241846	0.775097	0.965757
ATP5IF1	Q9UII2	-0.0018349	-0.014422	0.0107523	0.775097	0.965757
C1QTNF1	Q9BXJ1	0.001292	-0.0057984	0.0083824	0.720985	0.965757
CA3	P07451	-0.0017647	-0.0121412	0.0086118	0.738883	0.965757
CALCB	P10092	0.0022727	-0.0110909	0.0156364	0.738883	0.965757
CASP8	Q14790	-0.0009554	-0.0071975	0.0052866	0.764177	0.965757
CBS	P35520	0.0025641	-0.0112564	0.0163846	0.71613	0.965757
CCL13	Q99616	-0.0010549	-0.0080844	0.0059747	0.768668	0.965757
CCL14	Q16627	0.0005015	-0.0024473	0.0034504	0.738883	0.965757
CCL24	O00175	0.0002913	-0.0015645	0.0021471	0.758316	0.965757
CD207	Q9UJ71	0.0004301	-0.0029419	0.0038022	0.802587	0.965757
CD274	Q9NZQ7	-0.0005882	-0.0052	0.0040235	0.802587	0.965757
CD48	P09326	0.0004287	-0.0020922	0.0029496	0.738883	0.965757
CD59	P13987	0.0008734	-0.0059738	0.0077205	0.802587	0.965757
CEACAM21	Q3KPI0	-0.000256	-0.0017611	0.0012491	0.738883	0.965757
CFB	P00751	-0.0006431	-0.0050547	0.0037685	0.775097	0.965757
CFD	P00746	-0.0022099	-0.0162873	0.0118674	0.758316	0.965757
CFHR2	P36980	-0.0001934	-0.0017099	0.001323	0.802587	0.965757
CFHR4	Q92496	-0.0002548	-0.0022522	0.0017427	0.802587	0.965757
CHGA	P10645	0.0016529	-0.0080661	0.0113719	0.738883	0.965757
CHMP1A	Q9HD42	0.0021978	-0.015033	0.0194286	0.802587	0.965757
CLEC1A	Q8NC01	0.0006601	-0.0045149	0.005835	0.802587	0.965757
CLEC4A	Q9UMR7	-0.0008101	-0.0053752	0.0037549	0.727971	0.965757
CLEC4D	Q8WXI8	-0.0004024	-0.003163	0.0023581	0.775097	0.965757
CLUL1	Q15846	0.0003279	-0.0022426	0.0028984	0.802587	0.965757
CNTN1	Q12860	0.0009901	-0.0067723	0.0087525	0.802587	0.965757
COL15A1	P39059	-0.0011236	-0.0088315	0.0065843	0.775097	0.965757
COL24A1	Q17RW2	-0.0014286	-0.0105286	0.0076714	0.758316	0.965757
COQ7	Q99807	-0.0015385	-0.0136	0.0105231	0.802587	0.965757
CPA1	P15085	0.0015873	-0.0069683	0.0101429	0.71613	0.965757
CR2	P20023	0.0014184	-0.006922	0.0097589	0.738883	0.965757
CRACR2A	Q9BSW2	0.0014815	-0.0101333	0.0130963	0.802587	0.965757
CRIM1	Q9NZV1	-0.0017409	-0.0153892	0.0119075	0.802587	0.965757
CRISP3	P54108	0.0003597	-0.0021079	0.0028273	0.775097	0.965757
CRTAM	O95727	-0.0006329	-0.0055949	0.0043291	0.802587	0.965757
CRYZL1	O95825	-0.002168	-0.0154472	0.0111111	0.748968	0.965757
CTSC	P53634	0.000309	-0.0021133	0.0027312	0.802587	0.965757
CXCL17	Q6UXB2	0.0037566	-0.0201728	0.027686	0.758316	0.965757
CXCL5	P42830	-0.0006957	-0.0047861	0.0033948	0.738883	0.965757
DAG1	Q14118	-0.003125	-0.0245625	0.0183125	0.775097	0.965757
DBNL	Q9UJU6	0.0044118	-0.0215294	0.0303529	0.738883	0.965757
DDC	P20711	0.0007353	-0.0035882	0.0050588	0.738883	0.965757
DLL1	O00548	-0.0013072	-0.0115556	0.0089412	0.802587	0.965757
DNAJA4	Q8WW22	-0.0020979	-0.0144336	0.0102378	0.738883	0.965757
EBAG9	O00559	0.0030769	-0.0210462	0.0272	0.802587	0.965757
EDAR	Q9UNE0	0.0005921	-0.0039337	0.0051178	0.797634	0.965757
EFNA1	P20827	-0.0006494	-0.0051039	0.0038052	0.775097	0.965757
EIF2AK2	P19525	-0.0013514	-0.0106216	0.0079189	0.775097	0.965757
EPHA2	P29317	-0.001626	-0.0127805	0.0095285	0.775097	0.965757
EPHA4	P54764	-0.0014815	-0.0116444	0.0086815	0.775097	0.965757
EPHB6	O15197	-0.0009804	-0.0067451	0.0047843	0.738883	0.965757
ESM1	Q9NQ30	0.0015707	-0.0076649	0.0108063	0.738883	0.965757
F13B	P05160	0.0005505	-0.0026862	0.0037872	0.738883	0.965757
FABP3	P05413	-0.0032967	-0.0226813	0.0160879	0.738883	0.965757
FGFBP3	Q8TAT2	-0.0005336	-0.0047168	0.0036496	0.802587	0.965757
FKBP4	Q02790	0.0037037	-0.0253333	0.0327407	0.802587	0.965757
FOLR2	P14207	0.0024922	-0.012162	0.0171464	0.738883	0.965757
FRZB	Q92765	0.0005109	-0.0032439	0.0042656	0.789726	0.965757
GASK1A	Q9UFP1	0.0002642	-0.0018071	0.0023355	0.802587	0.965757
GCHFR	P30047	-0.0018018	-0.0159279	0.0123243	0.802587	0.965757
GFAP	P14136	-0.0043307	-0.0336535	0.0249921	0.772219	0.965757
GHRL	Q9UBU3	-0.0011594	-0.0075507	0.0052319	0.722174	0.965757
GLO1	Q04760	-0.0006135	-0.0054233	0.0041963	0.802587	0.965757
GLT8D2	Q9H1C3	-0.0012232	-0.0105138	0.0080673	0.796357	0.965757
GPHA2	Q96T91	-0.0010384	-0.0091791	0.0071024	0.802587	0.965757
GPRC5C	Q9NQ84	0.0022936	-0.0102936	0.0148807	0.720985	0.965757
GSTT2B	P0CG30	-0.0001932	-0.0015188	0.0011324	0.775097	0.965757
GZMH	P20718	0.0026578	-0.0144895	0.0198051	0.761282	0.965757
HCLS1	P14317	0.0037383	-0.0164112	0.0238879	0.71613	0.965757
HDGF	P51858	-0.0001732	-0.001361	0.0010147	0.775097	0.965757
HSDL2	Q6YN16	0.0003401	-0.0019932	0.0026735	0.775097	0.965757
ICAM3	P32942	-0.0006472	-0.0057217	0.0044272	0.802587	0.965757
ICAM5	Q9UMF0	-0.0003717	-0.0025576	0.0018141	0.738883	0.965757
IGDCC4	Q8TDY8	-0.0010537	-0.0093151	0.0072076	0.802587	0.965757
IL18BP	O95998	-0.004	-0.0264	0.0184	0.726339	0.965757
IL22RA1	Q8N6P7	0.0008902	-0.0049258	0.0067062	0.764177	0.965757
INPP5D	Q92835	0.0014493	-0.0080193	0.0109179	0.764177	0.965757
IQGAP2	Q13576	0.0014706	-0.0086176	0.0115588	0.775097	0.965757
ISLR2	Q6UXK2	-0.0008439	-0.0074599	0.0057722	0.802587	0.965757
JAM3	Q9BX67	0.0026549	-0.0129558	0.0182655	0.738883	0.965757
KEL	P23276	-0.001072	-0.0082757	0.0061317	0.770541	0.965757
KHK	P50053	0.0004619	-0.0027067	0.0036305	0.775097	0.965757
KIR3DL1	P43629	-0.0003264	-0.0024592	0.0018063	0.764177	0.965757
KYAT1	Q16773	-0.0021277	-0.0146383	0.010383	0.738883	0.965757
LAMA4	Q16363	0.0012658	-0.0074177	0.0099494	0.775097	0.965757
LAP3	P28838	-0.0073171	-0.0503415	0.0357073	0.738883	0.965757
LRIG3	Q6UXM1	-0.0032609	-0.0224348	0.015913	0.738883	0.965757
LRPAP1	P30533	-0.0014519	-0.0099891	0.0070853	0.738883	0.965757
LY6D	Q14210	0.0004608	-0.0031521	0.0040737	0.802587	0.965757
LY75	O60449	0.0002155	-0.0012629	0.001694	0.775097	0.965757
LYPD8	Q6UX82	0.0006075	-0.0027266	0.0039417	0.720985	0.965757
MAPKAPK2	P49137	-0.0020376	-0.0140188	0.0099436	0.738883	0.965757
MAX	P61244	0.0024096	-0.0141205	0.0189398	0.775097	0.965757
MIF	P14174	-0.0017857	-0.0140357	0.0104643	0.775097	0.965757
MMP1	P03956	0.0004376	-0.0025646	0.0034398	0.775097	0.965757
MPO	P05164	-0.0013752	-0.0094617	0.0067112	0.738883	0.965757
MZB1	Q8WU39	0.0033692	-0.0154981	0.0222364	0.726339	0.965757
NAGPA	Q9UK23	0.0007246	-0.0040097	0.0054589	0.764177	0.965757
NPTXR	O95502	-0.000402	-0.0027658	0.0019618	0.738883	0.965757
NUDT2	P50583	0.0009009	-0.004985	0.0067868	0.764177	0.965757
OMP	P47874	-0.001087	-0.0096087	0.0074348	0.802587	0.965757
OSMR	Q99650	0.0003407	-0.0023305	0.0030119	0.802587	0.965757
OXT	P01178	-0.0004894	-0.0036868	0.002708	0.764177	0.965757
PALM	O75781	0.0026144	-0.0121176	0.0173464	0.727971	0.965757
PDCD6	O75340	0.0002656	-0.0014263	0.0019575	0.758316	0.965757
PKD1	P98161	-0.0013693	-0.0111283	0.0083898	0.783316	0.965757
PLA2G4A	P47712	0.0032	-0.018752	0.025152	0.775097	0.965757
PLCB2	Q00722	0.0019737	-0.0096316	0.0135789	0.738883	0.965757
PNLIPRP2	P54317	0.0001765	-0.0010344	0.0013875	0.775097	0.965757
PODXL	O00592	0.0010811	-0.0052757	0.0074378	0.738883	0.965757
PPIE	Q9UNP9	0.0039216	-0.0268235	0.0346667	0.802587	0.965757
PRDX3	P30048	-0.0031439	-0.0247107	0.018423	0.775097	0.965757
PROK1	P58294	-0.0006085	-0.0045842	0.0033671	0.764177	0.965757
PRSS53	Q2L4Q9	0.0002358	-0.0013821	0.0018538	0.775097	0.965757
PXN	P49023	0.0003901	-0.0019038	0.002684	0.738883	0.965757
PYDC1	Q8WXC3	0.0006623	-0.0038808	0.0052053	0.775097	0.965757
RAB6A	P20340	0.0041817	-0.0231388	0.0315022	0.764177	0.965757
RGMA	Q96B86	-0.0008969	-0.0079283	0.0061345	0.802587	0.965757
RPA2	P15927	0.0028571	-0.0158095	0.0215238	0.764177	0.965757
RRM2	P31350	0.0036364	-0.0248727	0.0321455	0.802587	0.965757
S100A13	Q99584	-0.0014768	-0.0130549	0.0101013	0.802587	0.965757
SAT2	Q96F10	-0.0003906	-0.0032617	0.0024805	0.789726	0.965757
SCRN1	Q12765	-0.0032389	-0.0238704	0.0173927	0.758316	0.965757
SDHB	P21912	0.0033333	-0.0228	0.0294667	0.802587	0.965757
SEMA6C	Q9H3T2	-0.0029412	-0.0202353	0.0143529	0.738883	0.965757
SERPINA5	P05154	0.001005	-0.0068744	0.0088844	0.802587	0.965757
SERPINE2	P07093	-0.0004762	-0.0035873	0.0026349	0.764177	0.965757
SERPINI2	O75830	-0.0006012	-0.0053146	0.0041122	0.802587	0.965757
SLAMF6	Q96DU3	0.0014563	-0.0071068	0.0100194	0.738883	0.965757
SLC39A14	Q15043	0.0019417	-0.0132816	0.017165	0.802587	0.965757
SMPDL3A	Q92484	0.0002915	-0.0019942	0.0025773	0.802587	0.965757
SOD2	P04179	-0.0012739	-0.0112611	0.0087134	0.802587	0.965757
SOST	Q9BQB4	-0.0041237	-0.0324124	0.0241649	0.775097	0.965757
SPINK5	Q9NQ38	0.0004843	-0.0028378	0.0038063	0.775097	0.965757
SPRR3	Q9UBC9	0.0008584	-0.0058712	0.007588	0.802587	0.965757
TBC1D17	Q9HA65	-0.0005063	-0.0044759	0.0034633	0.802587	0.965757
TCTN3	Q6NUS6	0.000315	-0.0018457	0.0024756	0.775097	0.965757
TDP1	Q9NUW8	0.0026515	-0.0173939	0.022697	0.795435	0.965757
TMPRSS11D	O60235	-0.0017699	-0.0139115	0.0103717	0.775097	0.965757
TMPRSS15	P98073	0.0025424	-0.0124068	0.0174915	0.738883	0.965757
TNFRSF11A	Q9Y6Q6	-0.0005128	-0.0038632	0.0028376	0.764177	0.965757
TNFRSF13B	O14836	-0.0024096	-0.0165783	0.011759	0.738883	0.965757
TNFRSF17	Q02223	-0.0014493	-0.0128116	0.009913	0.802587	0.965757
TNFSF11	O14788	0.0017544	-0.0102807	0.0137895	0.775097	0.965757
TNIP1	Q15025	0.0041667	-0.0285	0.0368333	0.802587	0.965757
TRDMT1	O14717	-0.0014286	-0.0112286	0.0083714	0.775097	0.965757
TRIM25	Q14258	0.0020619	-0.0141031	0.0182268	0.802587	0.965757
TTR	P02766	-0.0016529	-0.0129917	0.009686	0.775097	0.965757
TYMP	P19971	0.0013636	-0.0075455	0.0102727	0.764177	0.965757
UROD	P06132	0.0004175	-0.0028559	0.003691	0.802587	0.965757
VAMP5	O95183	-0.0023256	-0.0205581	0.015907	0.802587	0.965757
VASH1	Q7L8A9	-0.0023256	-0.0150884	0.0104372	0.720985	0.965757
WWP2	O00308	0.0013746	-0.008055	0.0108041	0.775097	0.965757
YES1	P07947	-0.0034884	-0.024	0.0170233	0.738883	0.965757
ZP3	P21754	0.0001802	-0.0010559	0.0014162	0.775097	0.965757
ABL1	P00519	0.0023392	-0.0286082	0.0332865	0.882226	0.968174
ACAA1	P09110	-0.0015038	-0.0162406	0.0132331	0.841481	0.968174
ACHE	P22303	-0.0003268	-0.0048105	0.0041569	0.886403	0.968174
ADAMTS8	Q9UP79	0.0002024	-0.0033684	0.0037733	0.911528	0.968174
ADAMTSL2	Q86TH1	-0.0018692	-0.0238505	0.0201122	0.867632	0.968174
ADGRB3	O60242	-0.0001092	-0.001821	0.0016026	0.900524	0.968174
AFP	P02771	-0.0005319	-0.0078298	0.006766	0.886403	0.968174
AHNAK	Q09666	-0.0006267	-0.011681	0.0104277	0.911528	0.968174
AMOTL2	Q9Y2J4	0.0018868	-0.0276981	0.0314717	0.900524	0.968174
AMY2A	P04746	0.0003367	-0.0039529	0.0046263	0.877731	0.968174
AMY2B	P19961	0.0004587	-0.0034373	0.0043547	0.817494	0.968174
ANKMY2	Q8IV38	0.0011905	-0.0198095	0.0221905	0.911528	0.968174
ANXA5	P08758	0.0009091	-0.0133455	0.0151636	0.900524	0.968174
AP3B1	O00203	0.0035714	-0.0279286	0.0350714	0.824141	0.968174
APCS	P02743	0.0007366	-0.0072044	0.0086777	0.855725	0.968174
B4GAT1	O43505	0.0003333	-0.0048933	0.00556	0.900524	0.968174
BPIFB1	Q8TDL5	-0.0002392	-0.0035215	0.0030431	0.886403	0.968174
C1R	P00736	-0.0004464	-0.0048214	0.0039286	0.841481	0.968174
C2	P06681	0.0002413	-0.0036603	0.0041429	0.903523	0.968174
C4BPB	P20851	-0.0010169	-0.0116475	0.0096136	0.851269	0.968174
CASP1	P29466	-0.0016667	-0.0310667	0.0277333	0.911528	0.968174
CASP10	Q92851	-0.0005587	-0.0082235	0.0071061	0.886403	0.968174
CCL11	P51671	0.0017699	-0.0138407	0.0173805	0.824141	0.968174
CCL20	P78556	-0.0011628	-0.0171163	0.0147907	0.886403	0.968174
CCL8	P80075	0.0001876	-0.001651	0.0020263	0.841481	0.968174
CCN3	P48745	0.0003788	-0.0055606	0.0063182	0.900524	0.968174
CCND2	P30279	-0.004142	-0.0458935	0.0376095	0.845828	0.968174
CD200	P41217	-0.0007463	-0.0095224	0.0080299	0.867632	0.968174
CD33	P20138	-8.5e-05	-0.0012517	0.0010816	0.886403	0.968174
CD8A	P01732	-0.0005797	-0.0062609	0.0051014	0.841481	0.968174
CEACAM16	Q2WEN9	0.0002976	-0.004369	0.0049643	0.900524	0.968174
CELA3A	P09093	-0.0004329	-0.0080693	0.0072035	0.911528	0.968174
CGREF1	Q99674	0.0001825	-0.0023212	0.0026861	0.886403	0.968174
CHAC2	Q8WUX2	0.0006452	-0.009471	0.0107613	0.900524	0.968174
CLSTN3	Q9BQT9	0.0002141	-0.0031435	0.0035717	0.900524	0.968174
CNTNAP2	Q9UHC6	0.0001838	-0.0026985	0.0030662	0.900524	0.968174
CPOX	P36551	-0.0013245	-0.0143046	0.0116556	0.841481	0.968174
CRYM	Q14894	0.0002427	-0.0035631	0.0040485	0.900524	0.968174
CSF1	P09603	0.000565	-0.0071864	0.0083164	0.886403	0.968174
CSF2	P04141	0.0004115	-0.0068477	0.0076708	0.911528	0.968174
CTRL	P40313	-0.0021053	-0.0206737	0.0164632	0.824141	0.968174
CTSB	P07858	-0.0001692	-0.0028223	0.0024839	0.900524	0.968174
CXCL14	O95715	-0.0015873	-0.0233651	0.0201905	0.886403	0.968174
DCBLD2	Q96PD2	0.0024254	-0.0171381	0.0219888	0.808013	0.968174
DCC	P43146	0.0004098	-0.0060164	0.0068361	0.900524	0.968174
DEFB4A_DEFB4B	O15263	0.0012048	-0.0200482	0.0224578	0.911528	0.968174
DNMBP	Q6XZF7	0.000939	-0.0128638	0.0147418	0.89393	0.968174
DSC2	Q02487	-0.0006255	-0.0073681	0.0061172	0.855725	0.968174
DTD1	Q8TEA8	-0.000641	-0.0094359	0.0081538	0.886403	0.968174
DUSP13	Q6B8I1	-0.0003817	-0.0056183	0.004855	0.886403	0.968174
EBI3_IL27	Q14213	-0.0003573	-0.0042092	0.0034947	0.855748	0.968174
EBI3_IL27	Q8NEV9	-0.0003573	-0.0042092	0.0034947	0.855748	0.968174
EGF	P01133	-0.000794	-0.0116873	0.0100993	0.886403	0.968174
ENPEP	Q07075	-0.0043614	-0.061757	0.0530343	0.881604	0.968174
ENTPD5	O75356	-0.0002079	-0.003264	0.0028482	0.89393	0.968174
EPGN	Q6UW88	-0.0018519	-0.0345185	0.0308148	0.911528	0.968174
EPS8L2	Q9H6S3	0.0005076	-0.0049645	0.0059797	0.855725	0.968174
ERBB2	P04626	-0.0006711	-0.0092215	0.0078792	0.877731	0.968174
EREG	O14944	0.0015464	-0.0237113	0.0268041	0.904483	0.968174
EXTL1	Q92935	0.0004975	-0.0038905	0.0048856	0.824141	0.968174
F2	P00734	0.0016371	-0.0125348	0.015809	0.820879	0.968174
F3	P13726	0.0005775	-0.0073458	0.0085008	0.886403	0.968174
FAM3C	Q92520	-0.0009524	-0.0158857	0.013981	0.900524	0.968174
FARSA	Q9Y285	-0.0040323	-0.0514516	0.0433871	0.867632	0.968174
FCRL5	Q96RD9	0.0002082	-0.0034643	0.0038807	0.911528	0.968174
FGFR2	P21802	0.0009346	-0.0137196	0.0155888	0.900524	0.968174
FKBP1B	P68106	0.0008065	-0.0063065	0.0079194	0.824141	0.968174
FXYD5	Q96DB9	0.0005181	-0.0040518	0.0050881	0.824141	0.968174
GAL	P22466	-0.002027	-0.0205676	0.0165135	0.830324	0.968174
GBP1	P32455	-0.0003012	-0.0036958	0.0030934	0.861934	0.968174
GDNF	P39905	-0.0005063	-0.0064608	0.0054481	0.867632	0.968174
GGH	Q92820	0.0002774	-0.0035284	0.0040832	0.886403	0.968174
GIMAP7	Q8NHV1	0.0001667	-0.0027733	0.0031067	0.911528	0.968174
GIPC2	Q8TF65	0.0006689	-0.0052308	0.0065686	0.824141	0.968174
GIT1	Q9Y2X7	0.0066667	-0.05344	0.0667733	0.827903	0.968174
GM2A	P17900	0.0001506	-0.0019157	0.0022169	0.886403	0.968174
GMFG	O60234	0.0017241	-0.021931	0.0253793	0.886403	0.968174
GOLGA3	Q08378	-0.0016393	-0.0160984	0.0128197	0.824141	0.968174
GORASP2	Q9H8Y8	-0.0018823	-0.0313972	0.0276325	0.900524	0.968174
GP6	Q9HCN6	-0.0005089	-0.0054962	0.0044784	0.841481	0.968174
GZMB	P10144	-0.000284	-0.0047374	0.0041694	0.900524	0.968174
HAVCR1	Q96D42	-0.0002193	-0.0032281	0.0027895	0.886403	0.968174
HEBP1	Q9NRV9	0.0010204	-0.0129796	0.0150204	0.886403	0.968174
HNMT	P50135	0.0002691	-0.0020161	0.0025543	0.817494	0.968174
HSPA2	P54652	-0.0015873	-0.0155873	0.0124127	0.824141	0.968174
ICAM1	P05362	0.0002486	-0.0036499	0.0041472	0.900524	0.968174
ICAM4	Q14773	-0.0009091	-0.0151636	0.0133455	0.900524	0.968174
IGFBP1	P08833	-0.0020256	-0.0298172	0.025766	0.886403	0.968174
IGFBP4	P22692	0.004	-0.03128	0.03928	0.824141	0.968174
IL17RB	Q9NRM6	0.0001253	-0.001594	0.0018446	0.886403	0.968174
IL1R2	P27930	0.0001931	-0.0024556	0.0028417	0.886403	0.968174
IL32	P24001	0.0005222	-0.0086893	0.0097337	0.911528	0.968174
IL7R	P16871	-0.000225	-0.0022092	0.0017593	0.824141	0.968174
ITGAM	P11215	-0.0006451	-0.0094964	0.0082062	0.886403	0.968174
KLK3	P07288	-0.002	-0.02944	0.02544	0.886403	0.968174
KLK4	Q9Y5K2	-0.0005025	-0.0049347	0.0039296	0.824141	0.968174
KLRK1	P26718	-0.0001946	-0.0032451	0.002856	0.900524	0.968174
LEFTY2	O00292	0.000141	-0.0020705	0.0023526	0.900524	0.968174
LEPR	P48357	0.0003704	-0.006163	0.0069037	0.911528	0.968174
LGALS3BP	Q08380	-0.0012245	-0.0200245	0.0175755	0.898418	0.968174
LGALS7_LGALS7B	P47929	-0.0004545	-0.0075818	0.0066727	0.900524	0.968174
LIFR	P42702	-0.0005556	-0.0103556	0.0092444	0.911528	0.968174
LILRA6	Q6PI73	-0.0001266	-0.0023595	0.0021063	0.911528	0.968174
LONP1	P36776	-0.000578	-0.0096416	0.0084855	0.900524	0.968174
LRRC38	Q5VT99	0.0002976	-0.0049524	0.0055476	0.911528	0.968174
LUZP2	Q86TE4	0.001005	-0.0101575	0.0121675	0.859924	0.968174
LYPD3	O95274	0.0004673	-0.0045701	0.0055047	0.855725	0.968174
MATN2	O00339	0.0002469	-0.0036247	0.0041185	0.900524	0.968174
MIA	Q16674	-0.0002247	-0.0021333	0.0016839	0.817494	0.968174
MMP10	P09238	-0.0005063	-0.0054684	0.0044557	0.841481	0.968174
MMP7	P09237	0.0003697	-0.0057893	0.0065287	0.906347	0.968174
MMUT	P22033	0.0010101	-0.0148283	0.0168485	0.900524	0.968174
MTSS1	O43312	0.0039683	-0.030254	0.0381905	0.820212	0.968174
MYO9B	Q13459	0.0022727	-0.0333636	0.0379091	0.900524	0.968174
NAP1L4	Q99733	0.0003995	-0.0058643	0.0066632	0.900524	0.968174
NCAM2	O15394	-0.0001783	-0.0029733	0.0026168	0.900524	0.968174
NFE2	Q16621	-0.0015118	-0.0252176	0.0221939	0.900524	0.968174
NPHS1	O60500	0.0003856	-0.004401	0.0051722	0.87454	0.968174
NTRK3	Q16288	0.0007968	-0.0077928	0.0093865	0.855725	0.968174
OTOA	Q7RTW8	-0.0018519	-0.0308889	0.0271852	0.900524	0.968174
PADI4	Q9UM07	0.0003953	-0.0050277	0.0058182	0.886403	0.968174
PAMR1	Q6UXH9	0.0004158	-0.0040665	0.0048981	0.855725	0.968174
PBXIP1	Q96AQ6	-0.0020151	-0.0296621	0.0256319	0.886403	0.968174
PCBP2	Q15366	-0.0020833	-0.03475	0.0305833	0.900524	0.968174
PCDH17	O14917	-0.0002899	-0.0042667	0.003687	0.886403	0.968174
PCDHB15	Q9Y5E8	-0.0002463	-0.0041084	0.0036158	0.900524	0.968174
PDCD5	O14737	0.000266	-0.0044255	0.0049574	0.911528	0.968174
PF4	P02776	-0.0016043	-0.0225668	0.0193583	0.880765	0.968174
PGF	P49763	0.0006697	-0.0085184	0.0098578	0.886403	0.968174
PLAT	P00750	0.0013468	-0.019771	0.0224646	0.900524	0.968174
PNLIPRP1	P54315	-0.0004645	-0.0077472	0.0068183	0.900524	0.968174
PON2	Q15165	-0.0001109	-0.0018492	0.0016275	0.900524	0.968174
PPP1R14D	Q9NXH3	-0.0017857	-0.0297857	0.0262143	0.900524	0.968174
PRTFDC1	Q9NRG1	-0.0004779	-0.0082055	0.0072497	0.903523	0.968174
PTPRS	Q13332	0.0004594	-0.006144	0.0070628	0.891534	0.968174
QSOX1	O00391	-0.0001859	-0.0027361	0.0023643	0.886403	0.968174
RAD23B	P54727	0.0017544	-0.0223158	0.0258246	0.886403	0.968174
REG1A	P05451	-0.0004098	-0.0060328	0.0052131	0.886403	0.968174
REG1B	P48304	-0.0002959	-0.004355	0.0037633	0.886403	0.968174
REG3A	Q06141	0.0007576	-0.0076566	0.0091717	0.859924	0.968174
[truncated: 144 more rows]

## Sheet: Supplementary Table 7
Supplementary Table 7. The senstivitiy analyses of the significant associations (p-value corrected by FDR < 0.05) of proteins and IMT found by the MR-Wald ratio method.
[truncated: 7 more rows]

[truncated: 4 more sheets: Supplementary Table 8, Supplementary Table 9, Supplementary Table 10, Supplementary Table 11]
